# Supplementary material for: Crystal structure of 4′-{[4-(2,2′:6′,2′′-terpyrid­yl-4′-yl)phen­yl]ethyn­yl}biphenyl-4-yl (2,2,5,5-tetra­methyl-1-oxyl-3-pyrrolin-3-yl)formate benzene 2.5-solvate
Source: Acta Crystallogr E Crystallogr Commun. 2015 Sep 26;71(Pt 10):1245–9. doi: 10.1107/S2056989015017697 (PMC4647389; doi:10.1107/S2056989015017697)
Supplement: Supplementary file 1 [file e-71-01245-sup1.cif]

##############################################################################
#                                                                            #
# This CIF contains the data in a paper accepted for publication in          #
# Acta Crystallographica Section E. It conforms to the requirements of       #
# Notes for Authors for Acta Crystallographica Section E, and has been       #
# peer reviewed under the auspices of the IUCr Commission on Journals.       #
#                                                                            #
# Full details of the Crystallographic Information File format               #
# are given in the paper "The Crystallographic Information File (CIF):       #
# a New Standard Archive File for Crystallography" by S. R. Hall, F. H.      #
# Allen and I. D. Brown [Acta Cryst. (1991), A47, 655-685].                  #
#                                                                            #
# The current version of the core CIF dictionary is obtainable from          #
# ftp://ftp.iucr.org/pub/cif_core.dic.                                       #
#                                                                            #
# Software is freely available for graphical display of the structure(s)     #
# in this CIF. For information consult the CIF software page                 #
# http://www.iucr.org/resources/cif/software.                                #
#                                                                            #
# This file may be used for bona fide research purposes within the           #
# scientific community so long as proper attribution is given to the journal # 
# article from which it was obtained.                                        #
#                                                                            #
##############################################################################
data_I
_audit_creation_method
;
Olex2 1.2
(compiled 2015.01.26 svn.r3150 for OlexSys, GUI svn.r4998)
;
_journal_date_recd_electronic     2015-09-07
_journal_date_accepted     2015-09-21
_journal_name_full     'Acta Crystallographica, Section E'
_journal_year     2015
_journal_volume     71
_journal_issue     10
_journal_page_first     1245
_journal_page_last     1249
_journal_paper_category     GO
_journal_paper_doi     10.1107/S2056989015017697
_journal_coeditor_code     SU5206
_publ_contact_author_name     'Olav Schiemann'
_publ_contact_author_address
;
University of Bonn
Institute of Physical and Theoretical Chemistry
Wegelerstr. 12
53115 Bonn
Germany
;
_publ_contact_author_email     'schiemann@pc.uni-bonn.de'
_publ_contact_author_fax     '049 228 73-2073'
_publ_contact_author_phone     '049 228 73-2075'
_publ_section_title
;\
The crystal structure of
4'-{[4-(2,2':6',2''-terpyridyl-4'-yl)phenyl]ethynyl}biphenyl-4-yl
(2,2,5,5-tetramethyl-1-oxyl-3-pyrrolin-3-yl)formate benzene 2.5-solvate
;
loop_
    _publ_author_name
    _publ_author_footnote
    _publ_author_address
    'Meyer, Andreas' .
;
University of Bonn
Institute of Physical and Theoretical Chemistry
Wegelerstr. 12
53115 Bonn
Germany
;
    'Schnakenburg, Gregor' .
;
University of Bonn
Institute of Inorganic Chemistry
Gerhard-Domagk-Strasse 1
53121 Bonn
Germany
;
    'Schiemann, Olav' .
;
University of Bonn
Institute of Physical and Theoretical Chemistry
Wegelerstr. 12
53115 Bonn
Germany
;
_publ_section_synopsis
;
The title compound, consisting of a terpyridine group linked to a
<i>N</i>-oxylpyrroline-3-formate group by a phenylethynylbiphenyl spacer,
crystallized as a benzene two and a half solvate. Its structure is compared to
that of the same molecule that crystallized as a dichloromethane solvate and
to a similar molecule with a shorter spacer unit <i>viz.</i> ethynylphenyl.
;
_chemical_name_systematic
;\
4'-{[4-(2,2':6',2''-Terpyridyl-4'-yl)phenyl]ethynyl}biphenyl-4-yl
(2,2,5,5-tetramethyl-1-oxyl-3-pyrrolin-3-yl)formate benzene 2.5-solvate
;
_chemical_name_common     ?
_chemical_formula_moiety     'C44 H35 N4 O3, 2.5(C6 H6)'
_chemical_formula_sum     'C59 H50 N4 O3'
_chemical_formula_iupac     'C44 H35 N4 O3, 2.5C6 H6'
_chemical_formula_weight     863.03
_chemical_melting_point     ?
_shelx_space_group_comment
;
The symmetry employed for this shelxl refinement is uniquely defined
by the following loop, which should always be used as a source of
symmetry information in preference to the above space-group names.
They are only intended as comments.
;
_space_group_crystal_system     triclinic
_space_group_name_H-M_alt     'P -1'
_space_group_name_Hall     '-P 1'
loop_
    _space_group_symop_operation_xyz
    'x, y, z'
    '-x, -y, -z'
_cell_length_a     5.75780(10)
_cell_length_b     18.0559(4)
_cell_length_c     23.3716(6)
_cell_angle_alpha     105.5870(13)
_cell_angle_beta     93.7408(13)
_cell_angle_gamma     92.6002(14)
_cell_volume     2330.41(9)
_cell_formula_units_Z     2
_cell_measurement_reflns_used     12020
_cell_measurement_theta_min     1.00
_cell_measurement_theta_max     29.13
_cell_measurement_temperature     123(2)
_exptl_crystal_description     plate
_exptl_crystal_colour     yellow
_exptl_crystal_size_max     0.28
_exptl_crystal_size_mid     0.20
_exptl_crystal_size_min     0.08
_exptl_crystal_density_diffrn     1.230
_exptl_crystal_density_meas     ?
_exptl_crystal_density_method     ?
_exptl_crystal_F_000     912
_exptl_absorpt_coefficient_mu     0.076
_exptl_absorpt_correction_type     multi-scan
_exptl_absorpt_process_details
;
(SORTAV; Blessing, 1995)
;
_shelx_estimated_absorpt_T_min     0.979
_shelx_estimated_absorpt_T_max     0.994
_exptl_absorpt_correction_T_min     0.808
_exptl_absorpt_correction_T_max     1.000
_diffrn_ambient_temperature     123.15
_diffrn_radiation_type     MoK\a
_diffrn_radiation_wavelength     0.71073
_diffrn_measurement_device_type     'Nonius KappaCCD diffractometer'
_diffrn_measurement_method     'fine slicing \f and \w scans'
_diffrn_detector_area_resol_mean     ?
_diffrn_reflns_number     74528
_diffrn_reflns_av_R_equivalents     0.1093
_diffrn_reflns_theta_min     1.815
_diffrn_reflns_theta_max     28.000
_diffrn_reflns_theta_full     25.242
_diffrn_measured_fraction_theta_max     0.996
_diffrn_measured_fraction_theta_full     0.998
_diffrn_reflns_limit_h_min     -7
_diffrn_reflns_limit_h_max     7
_diffrn_reflns_limit_k_min     -23
_diffrn_reflns_limit_k_max     23
_diffrn_reflns_limit_l_min     -30
_diffrn_reflns_limit_l_max     30
loop_
    _refln_index_h
    _refln_index_k
    _refln_index_l
    _refln_F_squared_meas
    -7 -10 3 -2.01
    -7 -10 4 1.37
    -7 -10 5 2.82
    -7 -10 6 10.92
    -7 -10 7 3.52
    -7 -10 9 -4.12
    -7 -10 9 2.94
    -7 -9 1 0.32
    -7 -9 1 2.69
    -7 -9 1 9.04
    -7 -9 2 -1.17
    -7 -9 2 -1.03
    -7 -9 2 8.58
    -7 -9 3 0.83
    -7 -9 3 2.01
    -7 -9 4 1.05
    -7 -9 4 -4.98
    -7 -9 5 0.86
    -7 -9 5 3
    -7 -9 5 -2.52
    -7 -9 6 11.05
    -7 -9 6 -2.06
    -7 -9 7 30
    -7 -9 7 15.5
    -7 -9 7 20.13
    -7 -9 8 -1.76
    -7 -9 8 2.85
    -7 -9 9 3.58
    -7 -9 11 -6.38
    -7 -9 12 7.29
    -7 -8 1 7.23
    -7 -8 1 -0.1
    -7 -8 1 8.42
    -7 -8 2 6.4
    -7 -8 2 -2.37
    -7 -8 2 -0.71
    -7 -8 2 0.21
    -7 -8 2 0.64
    -7 -8 3 -7.23
    -7 -8 3 8.39
    -7 -8 3 -2.43
    -7 -8 4 9.63
    -7 -8 4 7.21
    -7 -8 4 2.43
    -7 -8 4 5.27
    -7 -8 5 13.92
    -7 -8 5 10.51
    -7 -8 6 10.78
    -7 -8 6 23.01
    -7 -8 6 16.58
    -7 -8 7 8.89
    -7 -8 7 3.33
    -7 -8 7 1.7
    -7 -8 8 2.47
    -7 -8 8 -0.73
    -7 -8 8 3.55
    -7 -8 8 -2.64
    -7 -8 9 -3.4
    -7 -8 9 0.95
    -7 -8 9 0.1
    -7 -8 9 -3.13
    -7 -8 9 7.28
    -7 -8 10 5.04
    -7 -8 10 -0.93
    -7 -8 11 -0.42
    -7 -8 11 -0.21
    -7 -8 12 9.26
    -7 -8 12 2.91
    -7 -8 13 1.14
    -7 -8 13 5.4
    -7 -7 1 0.75
    -7 -7 1 -3.91
    -7 -7 1 5.91
    -7 -7 1 -1.63
    -7 -7 2 7.85
    -7 -7 2 5.56
    -7 -7 2 9.34
    -7 -7 3 4.94
    -7 -7 3 1.94
    -7 -7 4 8.01
    -7 -7 4 8.76
    -7 -7 4 0.1
    -7 -7 5 43.01
    -7 -7 5 50.35
    -7 -7 5 40.63
    -7 -7 5 44.42
    -7 -7 6 0.85
    -7 -7 6 4.41
    -7 -7 6 1.44
    -7 -7 6 -1.37
    -7 -7 6 1.95
    -7 -7 7 -0.1
    -7 -7 7 -2.07
    -7 -7 7 1.47
    -7 -7 7 -0.41
    -7 -7 8 1.67
    -7 -7 8 1.9
    -7 -7 8 7.51
    -7 -7 8 3.21
    -7 -7 8 5.68
    -7 -7 9 -1.9
    -7 -7 9 4.26
    -7 -7 9 -2.49
    -7 -7 9 -4.58
    -7 -7 10 1.77
    -7 -7 10 2.56
    -7 -7 10 -1.76
    -7 -7 10 1.78
    -7 -7 10 -3.01
    -7 -7 11 0.62
    -7 -7 11 -1.98
    -7 -7 11 -0.1
    -7 -7 11 5
    -7 -7 12 3.96
    -7 -7 12 0.94
    -7 -7 12 9.27
    -7 -7 13 5.39
    -7 -7 13 1.87
    -7 -7 13 -4.55
    -7 -7 14 16.59
    -7 -6 1 8.12
    -7 -6 1 9.75
    -7 -6 1 4.62
    -7 -6 1 0.91
    -7 -6 2 -5.14
    -7 -6 2 5.03
    -7 -6 2 7.35
    -7 -6 3 9.74
    -7 -6 3 7.2
    -7 -6 4 8.46
    -7 -6 4 1.03
    -7 -6 5 -1.03
    -7 -6 5 1.02
    -7 -6 5 -0.2
    -7 -6 6 14.6
    -7 -6 6 8.18
    -7 -6 6 11.01
    -7 -6 6 10.68
    -7 -6 7 0.21
    -7 -6 7 6.51
    -7 -6 7 4.57
    -7 -6 7 5.49
    -7 -6 8 1.77
    -7 -6 8 -1.16
    -7 -6 8 -1.52
    -7 -6 8 3.59
    -7 -6 8 6.77
    -7 -6 9 -5.97
    -7 -6 9 3.05
    -7 -6 9 4.37
    -7 -6 9 0.1
    -7 -6 10 1.05
    -7 -6 10 2.91
    -7 -6 10 5.03
    -7 -6 10 8.87
    -7 -6 10 4.72
    -7 -6 11 -0.94
    -7 -6 11 -4.18
    -7 -6 11 0.42
    -7 -6 11 0.3
    -7 -6 12 -4.58
    -7 -6 12 4.38
    -7 -6 12 0.21
    -7 -6 12 -1.12
    -7 -6 13 5.48
    -7 -6 13 -2.33
    -7 -6 13 4.03
    -7 -6 13 4.28
    -7 -6 14 1.71
    -7 -6 14 3.49
    -7 -6 14 0.63
    -7 -6 15 -2.29
    -7 -6 15 0.7
    -7 -5 1 19.64
    -7 -5 1 13.95
    -7 -5 1 9.69
    -7 -5 1 18.96
    -7 -5 1 22.31
    -7 -5 2 7.9
    -7 -5 2 1.33
    -7 -5 2 -8.1
    -7 -5 2 -2.9
    -7 -5 2 -3.96
    -7 -5 3 3.27
    -7 -5 3 5.44
    -7 -5 3 5.96
    -7 -5 3 0
    -7 -5 4 3.09
    -7 -5 4 8.18
    -7 -5 4 6.44
    -7 -5 4 2.42
    -7 -5 5 7.25
    -7 -5 5 1.74
    -7 -5 5 3.85
    -7 -5 5 -0.21
    -7 -5 6 -1.35
    -7 -5 6 -1.02
    -7 -5 6 -5.74
    -7 -5 6 0.74
    -7 -5 7 -0.84
    -7 -5 7 -1.25
    -7 -5 7 1.69
    -7 -5 7 3.55
    -7 -5 8 -5.45
    -7 -5 8 -2.43
    -7 -5 8 -1.15
    -7 -5 9 -1.16
    -7 -5 9 1.68
    -7 -5 9 -0.42
    -7 -5 9 -1.36
    -7 -5 10 2.72
    -7 -5 10 -4.26
    -7 -5 10 -0.31
    -7 -5 10 6.01
    -7 -5 10 -1.46
    -7 -5 11 3.65
    -7 -5 11 0.52
    -7 -5 11 3.48
    -7 -5 11 0.31
    -7 -5 12 4.53
    -7 -5 12 3.84
    -7 -5 12 1.51
    -7 -5 12 1.86
    -7 -5 13 12.28
    -7 -5 13 9.47
    -7 -5 13 11.69
    -7 -5 14 -4.63
    -7 -5 14 0.82
    -7 -5 14 2.44
    -7 -5 14 -5.22
    -7 -5 15 13.78
    -7 -5 15 9.04
    -7 -5 15 13.02
    -7 -4 1 5.75
    -7 -4 1 8.1
    -7 -4 1 2.31
    -7 -4 1 4.38
    -7 -4 2 4.47
    -7 -4 2 2.75
    -7 -4 2 10.72
    -7 -4 2 4.14
    -7 -4 3 -2.12
    -7 -4 3 0.85
    -7 -4 3 -1.17
    -7 -4 3 6.09
    -7 -4 3 3.13
    -7 -4 4 6.72
    -7 -4 4 8.28
    -7 -4 4 8.56
    -7 -4 4 9.84
    -7 -4 4 1.17
    -7 -4 5 1.7
    -7 -4 5 2.41
    -7 -4 5 4.37
    -7 -4 5 -0.75
    -7 -4 5 1.76
    -7 -4 6 4.4
    -7 -4 6 7.12
    -7 -4 6 4.97
    -7 -4 6 5.72
    -7 -4 7 -2.63
    -7 -4 7 2.83
    -7 -4 7 1.01
    -7 -4 7 3.81
    -7 -4 8 -1.15
    -7 -4 8 1.47
    -7 -4 8 -2.52
    -7 -4 8 -4.53
    -7 -4 9 -0.21
    -7 -4 9 2.29
    -7 -4 9 -3.53
    -7 -4 9 5.43
    -7 -4 10 4.05
    -7 -4 10 5.89
    -7 -4 10 2.7
    -7 -4 10 2.7
    -7 -4 10 2.3
    -7 -4 11 -0.21
    -7 -4 11 6.01
    -7 -4 11 5.75
    -7 -4 11 -5.74
    -7 -4 12 6.44
    -7 -4 12 9.56
    -7 -4 12 4.7
    -7 -4 12 0.42
    -7 -4 13 -0.83
    -7 -4 13 -1.01
    -7 -4 13 -4.41
    -7 -4 13 -2.34
    -7 -4 14 3.34
    -7 -4 14 5.24
    -7 -4 14 1.7
    -7 -4 14 0.5
    -7 -4 15 4.35
    -7 -4 15 2.79
    -7 -4 15 4.29
    -7 -4 16 -1.29
    -7 -4 16 2.01
    -7 -4 16 1.89
    -7 -3 1 6.78
    -7 -3 1 10.43
    -7 -3 1 -0.9
    -7 -3 1 3.6
    -7 -3 1 6.18
    -7 -3 2 4.87
    -7 -3 2 -3.49
    -7 -3 2 -0.74
    -7 -3 2 0.7
    -7 -3 2 7.1
    -7 -3 3 10.91
    -7 -3 3 10.89
    -7 -3 3 8.99
    -7 -3 3 2.45
    -7 -3 3 12.16
    -7 -3 3 1.06
    -7 -3 4 1.38
    -7 -3 4 2.84
    -7 -3 4 -1.38
    -7 -3 4 6.39
    -7 -3 4 1.15
    -7 -3 4 2.39
    -7 -3 5 1.01
    -7 -3 5 3.77
    -7 -3 5 -2.74
    -7 -3 5 2.45
    -7 -3 5 -1.47
    -7 -3 5 -0.21
    -7 -3 6 1.58
    -7 -3 6 -0.1
    -7 -3 6 -2.01
    -7 -3 6 2.94
    -7 -3 6 8.6
    -7 -3 6 7.47
    -7 -3 7 1.72
    -7 -3 7 0.85
    -7 -3 7 3.8
    -7 -3 7 2.93
    -7 -3 7 7.12
    -7 -3 8 -2.32
    -7 -3 8 -1.88
    -7 -3 8 0.1
    -7 -3 8 -1.48
    -7 -3 8 0.42
    -7 -3 9 -2.22
    -7 -3 9 1.26
    -7 -3 9 -2.52
    -7 -3 9 3.31
    -7 -3 10 -3.03
    -7 -3 10 1.66
    -7 -3 10 -0.74
    -7 -3 10 2.16
    -7 -3 10 -2.82
    -7 -3 11 13.81
    -7 -3 11 -6.11
    -7 -3 11 -0.84
    -7 -3 11 1.31
    -7 -3 12 -0.11
    -7 -3 12 0.2
    -7 -3 12 0.3
    -7 -3 12 0.74
    -7 -3 13 -2.36
    -7 -3 13 6.1
    -7 -3 13 2.81
    -7 -3 13 -3.49
    -7 -3 14 1.17
    -7 -3 14 2
    -7 -3 14 6.96
    -7 -3 14 -4.19
    -7 -3 15 1.69
    -7 -3 15 0.43
    -7 -3 15 -0.74
    -7 -3 16 2.34
    -7 -3 16 -0.4
    -7 -3 16 -8.24
    -7 -2 1 2.93
    -7 -2 1 -5.06
    -7 -2 1 -4
    -7 -2 1 5.85
    -7 -2 1 3.57
    -7 -2 2 5.59
    -7 -2 2 3.1
    -7 -2 2 10.6
    -7 -2 2 10.36
    -7 -2 2 8.85
    -7 -2 2 10.78
    -7 -2 3 10.15
    -7 -2 3 10.79
    -7 -2 3 4.14
    -7 -2 3 9.75
    -7 -2 3 8.91
    -7 -2 3 10.94
    -7 -2 4 1.81
    -7 -2 4 -2.22
    -7 -2 4 1.26
    -7 -2 4 0.71
    -7 -2 4 3.23
    -7 -2 4 1.36
    -7 -2 5 0.73
    -7 -2 5 4.14
    -7 -2 5 -1.92
    -7 -2 5 5.01
    -7 -2 5 3.88
    -7 -2 5 1.36
    -7 -2 5 4.34
    -7 -2 6 -1.05
    -7 -2 6 -2.95
    -7 -2 6 -0.95
    -7 -2 6 0.43
    -7 -2 6 -2.02
    -7 -2 6 4.39
    -7 -2 6 3.03
    -7 -2 7 -7.27
    -7 -2 7 -2.96
    -7 -2 7 -3.03
    -7 -2 7 2.83
    -7 -2 7 1.88
    -7 -2 7 0.85
    -7 -2 7 5.3
    -7 -2 8 1.71
    -7 -2 8 -5.7
    -7 -2 8 -2.78
    -7 -2 8 3.54
    -7 -2 8 0.85
    -7 -2 8 2.52
    -7 -2 9 1.51
    -7 -2 9 8.27
    -7 -2 9 1.59
    -7 -2 9 4.67
    -7 -2 10 2.77
    -7 -2 10 -0.81
    -7 -2 10 0.8
    -7 -2 10 -0.72
    -7 -2 10 1.42
    -7 -2 11 0
    -7 -2 11 0.51
    -7 -2 11 4.62
    -7 -2 11 1.71
    -7 -2 12 19.43
    -7 -2 12 23.54
    -7 -2 12 25.82
    -7 -2 12 16.8
    -7 -2 13 1.1
    -7 -2 13 6.96
    -7 -2 13 -1.08
    -7 -2 13 0.89
    -7 -2 14 10.02
    -7 -2 14 9.65
    -7 -2 14 7.52
    -7 -2 14 10.06
    -7 -2 15 3.65
    -7 -2 15 -6.35
    -7 -2 15 2.88
    -7 -2 16 0.1
    -7 -2 16 -2.25
    -7 -2 16 6.46
    -7 -2 16 -1.68
    -7 -1 1 -1.67
    -7 -1 1 2.31
    -7 -1 1 -1.67
    -7 -1 1 -0.39
    -7 -1 1 5.93
    -7 -1 2 0.74
    -7 -1 2 4.1
    -7 -1 2 -5.43
    -7 -1 2 -2.19
    -7 -1 2 -2.2
    -7 -1 2 -1.69
    -7 -1 3 1.69
    -7 -1 3 5.48
    -7 -1 3 0.4
    -7 -1 3 2.41
    -7 -1 3 2.41
    -7 -1 3 3.5
    -7 -1 4 5.72
    -7 -1 4 9
    -7 -1 4 6.43
    -7 -1 4 5.23
    -7 -1 4 5.84
    -7 -1 4 7.29
    -7 -1 4 6.18
    -7 -1 5 -0.1
    -7 -1 5 2.54
    -7 -1 5 -1.51
    -7 -1 5 -2.31
    -7 -1 5 -0.74
    -7 -1 5 -1.9
    -7 -1 5 4.08
    -7 -1 6 5.31
    -7 -1 6 1.31
    -7 -1 6 7.09
    -7 -1 6 18.01
    -7 -1 6 15.3
    -7 -1 6 5.23
    -7 -1 6 7.25
    -7 -1 7 6.18
    -7 -1 7 5.21
    -7 -1 7 7.91
    -7 -1 7 5.14
    -7 -1 7 3.59
    -7 -1 7 0.4
    -7 -1 8 -0.6
    -7 -1 8 0
    -7 -1 8 3.74
    -7 -1 8 -1.42
    -7 -1 8 3.13
    -7 -1 8 1.14
    -7 -1 9 0.54
    -7 -1 9 4.45
    -7 -1 9 3.84
    -7 -1 9 -0.5
    -7 -1 9 7.24
    -7 -1 10 -1.7
    -7 -1 10 4.06
    -7 -1 10 -1.51
    -7 -1 10 1.93
    -7 -1 10 0
    -7 -1 11 13.28
    -7 -1 11 12.98
    -7 -1 11 18.52
    -7 -1 11 15.94
    -7 -1 11 10.27
    -7 -1 12 -0.4
    -7 -1 12 -0.39
    -7 -1 12 -1.08
    -7 -1 13 0.11
    -7 -1 13 -4.09
    -7 -1 13 -0.11
    -7 -1 13 5.9
    -7 -1 14 4.97
    -7 -1 14 1.08
    -7 -1 14 1.62
    -7 -1 14 -2.29
    -7 -1 15 3.87
    -7 -1 15 -0.43
    -7 -1 15 7.56
    -7 -1 16 3.02
    -7 -1 16 8.96
    -7 0 1 1.67
    -7 0 1 3.53
    -7 0 1 8.4
    -7 0 1 -0.1
    -7 0 1 -1.6
    -7 0 1 -0.1
    -7 0 2 8.44
    -7 0 2 10.35
    -7 0 2 0.84
    -7 0 2 12.75
    -7 0 2 5.86
    -7 0 2 15.74
    -7 0 2 10.68
    -7 0 3 20.76
    -7 0 3 26.08
    -7 0 3 14.33
    -7 0 3 12.23
    -7 0 3 17.33
    -7 0 3 13.03
    -7 0 3 16.44
    -7 0 4 1.9
    -7 0 4 7.16
    -7 0 4 1.37
    -7 0 4 6.72
    -7 0 4 1.8
    -7 0 4 1.89
    -7 0 4 0.94
    -7 0 5 -0.53
    -7 0 5 2.41
    -7 0 5 0.21
    -7 0 5 3.8
    -7 0 5 2.21
    -7 0 5 0.74
    -7 0 6 1.43
    -7 0 6 2.02
    -7 0 6 5.2
    -7 0 6 2.92
    -7 0 6 0.7
    -7 0 6 1.61
    -7 0 7 1.61
    -7 0 7 -0.3
    -7 0 7 -0.2
    -7 0 7 -2.6
    -7 0 7 -1.28
    -7 0 7 1.28
    -7 0 8 -1.82
    -7 0 8 2.01
    -7 0 8 9.19
    -7 0 8 -0.5
    -7 0 8 0
    -7 0 8 -0.52
    -7 0 9 3.97
    -7 0 9 0.1
    -7 0 9 -1.71
    -7 0 9 5.04
    -7 0 9 3.67
    -7 0 9 2.23
    -7 0 10 3.11
    -7 0 10 -0.21
    -7 0 10 1.02
    -7 0 10 -1.68
    -7 0 10 2.69
    -7 0 11 1.85
    -7 0 11 0.75
    -7 0 11 8.32
    -7 0 11 2.75
    -7 0 11 -1.63
    -7 0 12 0.2
    -7 0 12 -1.13
    -7 0 12 -1.08
    -7 0 12 0.59
    -7 0 13 28.4
    -7 0 13 21.94
    -7 0 13 6.91
    -7 0 14 2.16
    -7 0 14 -0.65
    -7 0 14 0.3
    -7 0 14 2.27
    -7 0 15 -0.76
    -7 0 15 2.7
    -7 0 16 0.11
    -7 0 16 1.83
    -7 0 16 -0.69
    -7 1 0 2.05
    -7 1 0 5.41
    -7 1 0 3.02
    -7 1 0 0
    -7 1 0 2.67
    -7 1 1 5.06
    -7 1 1 4.93
    -7 1 1 4.98
    -7 1 1 3.86
    -7 1 1 3.86
    -7 1 1 0.72
    -7 1 1 1.2
    -7 1 2 9.94
    -7 1 2 15.33
    -7 1 2 13.62
    -7 1 2 8.09
    -7 1 2 6.75
    -7 1 2 15.9
    -7 1 2 13.21
    -7 1 3 3.01
    -7 1 3 -0.52
    -7 1 3 0.52
    -7 1 3 0.79
    -7 1 3 6.36
    -7 1 3 0.9
    -7 1 4 1.69
    -7 1 4 8.87
    -7 1 4 -0.9
    -7 1 4 -3.98
    -7 1 4 -0.31
    -7 1 4 0.31
    -7 1 5 2.9
    -7 1 5 2.52
    -7 1 5 8.29
    -7 1 5 3.96
    -7 1 5 5.62
    -7 1 5 2.83
    -7 1 6 -2.3
    -7 1 6 0.53
    -7 1 6 0.21
    -7 1 6 4.16
    -7 1 6 2.41
    -7 1 6 2.41
    -7 1 7 4.72
    -7 1 7 0.93
    -7 1 7 12.7
    -7 1 7 1.59
    -7 1 7 -0.6
    -7 1 7 3.02
    -7 1 8 5.48
    -7 1 8 3.31
    -7 1 8 9.31
    -7 1 8 7.49
    -7 1 8 0.43
    -7 1 8 4.78
    -7 1 9 6.53
    -7 1 9 7.78
    -7 1 9 6.61
    -7 1 9 4.69
    -7 1 9 5.89
    -7 1 9 7.06
    -7 1 10 0.52
    -7 1 10 -1.37
    -7 1 10 -4.6
    -7 1 10 -4.72
    -7 1 10 -0.2
    -7 1 11 7.5
    -7 1 11 2.31
    -7 1 11 6.59
    -7 1 11 7.72
    -7 1 12 4.61
    -7 1 12 9.67
    -7 1 12 12.06
    -7 1 12 5
    -7 1 13 -3.8
    -7 1 13 3.01
    -7 1 13 2.35
    -7 1 13 4.08
    -7 1 14 6.77
    -7 1 14 5.3
    -7 1 14 0.86
    -7 1 15 6.13
    -7 1 15 -1.83
    -7 2 0 0.3
    -7 2 0 3.74
    -7 2 0 0.7
    -7 2 0 1.62
    -7 2 0 8.32
    -7 2 1 0.1
    -7 2 1 -0.3
    -7 2 1 3.31
    -7 2 1 1.56
    -7 2 1 4.8
    -7 2 2 -2.49
    -7 2 2 3.08
    -7 2 2 3.27
    -7 2 2 -1.53
    -7 2 2 -1.8
    -7 2 3 -1.34
    -7 2 3 0.61
    -7 2 3 0.41
    -7 2 3 3.3
    -7 2 3 0.83
    -7 2 4 3.95
    -7 2 4 -2.78
    -7 2 4 -1.7
    -7 2 4 3.11
    -7 2 4 -2.27
    -7 2 5 -1.45
    -7 2 5 -4.81
    -7 2 5 0
    -7 2 5 8.93
    -7 2 5 3.98
    -7 2 5 -0.8
    -7 2 6 -10.64
    -7 2 6 2.59
    -7 2 6 -1.91
    -7 2 6 2.96
    -7 2 6 2.3
    -7 2 6 0.1
    -7 2 7 12.81
    -7 2 7 6.48
    -7 2 7 4.92
    -7 2 7 11.53
    -7 2 7 4.91
    -7 2 7 0.41
    -7 2 8 -2.31
    -7 2 8 -0.84
    -7 2 8 1.24
    -7 2 8 -2.43
    -7 2 8 -0.42
    -7 2 9 5.48
    -7 2 9 -1.86
    -7 2 9 -1.71
    -7 2 9 4.55
    -7 2 9 -2.85
    -7 2 10 -5.71
    -7 2 10 8.29
    -7 2 10 -0.82
    -7 2 10 4.72
    -7 2 11 5.93
    -7 2 11 13.75
    -7 2 11 5.26
    -7 2 12 11.15
    -7 2 12 5.98
    -7 2 13 7.13
    -7 2 13 5.86
    -7 2 14 -1.81
    -7 2 14 -1.39
    -7 2 15 1.3
    -7 2 15 -2.02
    -7 3 0 4.69
    -7 3 0 -0.3
    -7 3 0 7.88
    -7 3 0 4.9
    -7 3 1 5.6
    -7 3 1 9.41
    -7 3 1 12.44
    -7 3 1 8.11
    -7 3 1 12.47
    -7 3 2 -1
    -7 3 2 -0.62
    -7 3 2 1.11
    -7 3 2 -2.21
    -7 3 2 0.3
    -7 3 3 12.39
    -7 3 3 9.43
    -7 3 3 3.2
    -7 3 3 0.4
    -7 3 3 5.31
    -7 3 4 1.82
    -7 3 4 3.71
    -7 3 4 2.45
    -7 3 4 3.32
    -7 3 5 -1.86
    -7 3 5 5.09
    -7 3 5 8.63
    -7 3 5 7.53
    -7 3 6 8.26
    -7 3 6 11.75
    -7 3 6 2.38
    -7 3 6 9.11
    -7 3 7 2.36
    -7 3 7 8.35
    -7 3 7 7.13
    -7 3 7 2.9
    -7 3 8 7.14
    -7 3 8 1.65
    -7 3 8 1.55
    -7 3 9 4.6
    -7 3 9 -3.92
    -7 3 9 0.2
    -7 3 9 -2.7
    -7 3 10 6.14
    -7 3 10 1.61
    -7 3 10 6.39
    -7 3 11 -0.1
    -7 3 11 5.98
    -7 3 12 1.47
    -7 3 12 6.3
    -7 3 13 0.3
    -7 3 13 0.42
    -7 3 13 -3.06
    -7 3 14 -5.69
    -7 3 14 -3.21
    -7 3 15 -6.6
    -7 3 15 2.64
    -7 3 15 1.26
    -7 4 0 1.52
    -7 4 0 4.37
    -7 4 0 2.21
    -7 4 0 -1.45
    -7 4 1 3.21
    -7 4 1 1.3
    -7 4 1 3.35
    -7 4 1 -0.41
    -7 4 2 2.2
    -7 4 2 5.48
    -7 4 2 -1
    -7 4 2 0.69
    -7 4 3 7.14
    -7 4 3 7.55
    -7 4 3 -3.41
    -7 4 3 2.18
    -7 4 4 10.75
    -7 4 4 6.26
    -7 4 4 2.79
    -7 4 4 4.42
    -7 4 5 -2.89
    -7 4 5 4.77
    -7 4 5 -0.1
    -7 4 5 -5.93
    -7 4 6 -3.83
    -7 4 6 -3.92
    -7 4 6 -1.51
    -7 4 6 -5
    -7 4 7 -4
    -7 4 7 1.65
    -7 4 7 -0.91
    -7 4 7 -1.21
    -7 4 8 1.22
    -7 4 8 0
    -7 4 8 -4.64
    -7 4 9 2.22
    -7 4 9 8.34
    -7 4 9 11.11
    -7 4 10 5.63
    -7 4 10 1.44
    -7 4 11 -0.72
    -7 4 11 0.21
    -7 4 12 3.1
    -7 4 12 -2.32
    -7 4 12 -1.34
    -7 4 13 2.22
    -7 4 13 -0.42
    -7 4 14 3.12
    -7 4 14 1.14
    -7 5 0 17.32
    -7 5 0 23.05
    -7 5 1 7.85
    -7 5 1 8.56
    -7 5 2 -0.93
    -7 5 2 8.33
    -7 5 2 -0.91
    -7 5 2 4.47
    -7 5 3 14.84
    -7 5 3 9.97
    -7 5 3 6.4
    -7 5 3 9.85
    -7 5 4 -0.1
    -7 5 4 4.11
    -7 5 4 -1.34
    -7 5 4 -0.3
    -7 5 5 5.51
    -7 5 5 -1
    -7 5 5 -0.31
    -7 5 5 8.98
    -7 5 6 -1.11
    -7 5 6 0
    -7 5 6 5.33
    -7 5 6 6.18
    -7 5 7 -1.65
    -7 5 7 1.79
    -7 5 8 5.56
    -7 5 9 -0.6
    -7 5 10 1.82
    -7 5 10 -0.21
    -7 5 11 5.88
    -7 5 11 1.54
    -7 5 11 16.11
    -7 5 11 -2.89
    -7 5 12 -2.53
    -7 5 12 4.92
    -7 5 12 -2.69
    -7 5 13 1.21
    -7 5 13 1.43
    -7 5 13 0.51
    -7 6 0 6.9
    -7 6 0 8.59
    -7 6 1 22.13
    -7 6 1 24.42
    -7 6 2 30.32
    -7 6 2 16.81
    -7 6 3 9.71
    -7 6 3 10.62
    -7 6 4 -1.84
    -7 6 4 1.34
    -7 6 5 5.05
    -7 6 5 -5.87
    -7 6 6 2.26
    -7 6 6 6.14
    -7 6 7 2.98
    -7 6 7 2.45
    -7 6 8 1.03
    -7 6 9 -5.89
    -7 6 9 -1.34
    -7 6 10 8.34
    -7 6 10 10.15
    -7 6 10 2.54
    -7 6 10 0.1
    -7 6 11 14.24
    -7 6 11 20.12
    -7 6 11 6.97
    -7 6 12 2.85
    -7 6 12 0.51
    -7 6 12 -0.72
    -7 7 1 13.8
    -7 7 2 1.96
    -7 7 3 -0.21
    -7 7 4 4.12
    -7 7 5 2.12
    -7 7 5 5.76
    -7 7 6 6.89
    -7 7 6 1.02
    -7 7 7 5.96
    -7 7 7 7.13
    -7 7 7 -0.68
    -7 7 8 -0.72
    -7 7 8 2.45
    -7 7 8 3.61
    -7 7 9 1.22
    -7 7 9 -3.6
    -7 7 9 4.9
    -7 7 10 3.98
    -7 7 10 2.26
    -7 7 11 0.1
    -7 7 11 2.45
    -7 7 11 6.5
    -7 8 0 13.28
    -7 8 1 14.11
    -7 8 2 2.06
    -7 8 3 6.9
    -7 8 3 8.46
    -7 8 4 -5.97
    -7 8 5 1.53
    -7 8 5 -4.21
    -7 8 6 4.52
    -7 8 6 0.1
    -7 8 7 -0.82
    -7 8 7 -7.49
    -7 8 8 3.39
    -7 8 8 5.12
    -7 8 9 9.01
    -7 8 9 -2.47
    -7 8 10 1.57
    -7 8 10 1.64
    -7 8 10 -2.88
    -7 9 0 -6.56
    -7 9 1 -4.64
    -7 9 1 -3.79
    -7 9 2 4.43
    -7 9 3 10.6
    -7 9 4 3.5
    -7 9 5 3.18
    -7 9 6 1.23
    -7 9 6 1.54
    -7 9 7 -1.85
    -7 9 7 -4.82
    -7 9 8 2.88
    -7 9 8 9.44
    -7 9 9 1.54
    -7 10 5 1.23
    -7 10 6 -9.26
    -7 10 7 1.64
    -7 11 0 4.03
    -7 11 1 -1.65
    -7 11 2 -1.34
    -7 11 3 9.36
    -7 11 4 6.57
    -7 11 5 0.82
    -6 -15 5 0.98
    -6 -15 6 2.92
    -6 -15 7 -0.97
    -6 -15 8 4.84
    -6 -15 9 -4.95
    -6 -15 10 28.08
    -6 -14 1 -1.86
    -6 -14 1 0.32
    -6 -14 2 8.47
    -6 -14 3 8.68
    -6 -14 3 10.03
    6 14 -4 8.45
    -6 -14 4 3.43
    -6 -14 4 3.4
    -6 -14 5 10.59
    6 14 -5 6.79
    -6 -14 5 1.55
    -6 -14 5 3.82
    -6 -14 6 -1.06
    6 14 -6 1.72
    -6 -14 6 0.92
    -6 -14 7 1.32
    -6 -14 7 1.93
    -6 -14 7 10.85
    6 14 -7 1.71
    -6 -14 8 3.28
    -6 -14 8 2.63
    6 14 -8 1.61
    -6 -14 9 6.25
    6 14 -9 4.53
    -6 -14 9 -0.78
    -6 -14 9 3.62
    6 14 -10 6.74
    -6 -14 10 8.18
    -6 -14 10 5.1
    6 14 -11 -1.91
    -6 -14 12 15.19
    6 14 -12 7.06
    6 14 -14 4.65
    -6 -13 1 5.71
    -6 -13 2 10.51
    -6 -13 3 8.17
    -6 -13 3 10.33
    -6 -13 4 3.5
    -6 -13 5 6.27
    6 13 -5 2.13
    -6 -13 6 10.27
    6 13 -6 8.57
    -6 -13 7 8.45
    6 13 -7 6.84
    6 13 -8 21.49
    -6 -13 8 15.25
    6 13 -9 -0.5
    -6 -13 9 1.56
    -6 -13 10 0.2
    6 13 -10 5.22
    6 13 -11 2.51
    -6 -13 11 -0.51
    -6 -13 12 -4.38
    6 13 -12 -0.7
    6 13 -13 -0.9
    6 13 -14 8.05
    6 13 -15 -2.11
    6 13 -16 -2.42
    -6 -12 1 4.27
    -6 -12 1 -1.65
    -6 -12 2 0
    -6 -12 2 -0.93
    -6 -12 2 2.17
    -6 -12 2 -3.19
    -6 -12 3 0.2
    -6 -12 3 -3.61
    -6 -12 3 -3.9
    -6 -12 3 3.73
    -6 -12 4 21.04
    -6 -12 4 23.03
    -6 -12 4 20.43
    -6 -12 4 21.96
    -6 -12 5 7.56
    -6 -12 5 15.97
    -6 -12 5 6.88
    -6 -12 5 14.81
    -6 -12 6 5.93
    -6 -12 6 0.1
    -6 -12 6 -2
    -6 -12 7 8.86
    -6 -12 7 14.28
    -6 -12 7 9.65
    -6 -12 7 10.57
    -6 -12 8 6.15
    -6 -12 8 3
    -6 -12 8 6.79
    -6 -12 8 2.72
    -6 -12 9 -2.74
    -6 -12 9 2.81
    -6 -12 9 0.59
    -6 -12 10 5.57
    -6 -12 10 2.77
    -6 -12 10 1.88
    -6 -12 10 7.68
    -6 -12 11 -1.64
    -6 -12 11 -3.69
    -6 -12 11 -0.8
    -6 -12 12 6.36
    -6 -12 12 -1.83
    -6 -12 13 -3.46
    6 12 -14 1.3
    6 12 -15 1.8
    6 12 -16 6.91
    6 12 -17 -9.11
    6 12 -18 2.1
    -6 -11 1 2.99
    -6 -11 1 1.65
    -6 -11 1 1.35
    -6 -11 1 6.26
    -6 -11 1 3.98
    -6 -11 2 -2.84
    -6 -11 2 0.62
    -6 -11 2 1.24
    -6 -11 2 -3.62
    -6 -11 3 2.44
    -6 -11 3 -0.72
    -6 -11 3 4.77
    -6 -11 3 -3.28
    -6 -11 3 5.69
    -6 -11 4 30.19
    -6 -11 4 23.61
    -6 -11 4 31.75
    -6 -11 4 31.69
    -6 -11 5 26.82
    -6 -11 5 23.47
    -6 -11 5 28.08
    -6 -11 5 29.68
    -6 -11 5 14.48
    -6 -11 5 46.07
    6 11 -6 3.42
    -6 -11 6 3.03
    -6 -11 6 4.74
    -6 -11 6 1.53
    -6 -11 6 4.83
    -6 -11 6 0.1
    -6 -11 7 3.67
    -6 -11 7 2.54
    6 11 -7 6.82
    -6 -11 7 2.03
    -6 -11 7 1.28
    -6 -11 8 0.3
    -6 -11 8 2.35
    -6 -11 8 1.21
    6 11 -8 0.7
    -6 -11 8 2.4
    -6 -11 9 0.69
    -6 -11 9 2.4
    -6 -11 9 0
    6 11 -9 -5.79
    6 11 -10 0.5
    -6 -11 10 1.75
    -6 -11 10 -1.4
    -6 -11 10 0.4
    -6 -11 11 9.12
    -6 -11 11 1.72
    -6 -11 11 3.68
    6 11 -12 7.38
    -6 -11 12 7.26
    -6 -11 12 8.13
    -6 -11 13 4.93
    -6 -11 14 6.29
    -6 -11 16 -0.1
    6 11 -18 10.35
    -6 -11 18 7.08
    6 11 -19 0
    -6 -11 19 0.41
    -6 -10 1 -2.93
    -6 -10 1 -2.54
    -6 -10 1 1.54
    -6 -10 1 -1.55
    -6 -10 1 2.85
    -6 -10 2 4.97
    -6 -10 2 0.21
    -6 -10 2 6.04
    -6 -10 2 -0.1
    -6 -10 2 3.3
    -6 -10 3 52.46
    -6 -10 3 50.15
    -6 -10 3 56.55
    -6 -10 3 43.9
    -6 -10 3 47.64
    -6 -10 3 46.63
    -6 -10 4 1.08
    -6 -10 4 2.9
    -6 -10 4 -1.24
    -6 -10 4 3.47
    -6 -10 4 3.62
    -6 -10 5 11.39
    -6 -10 5 1.18
    -6 -10 5 6.98
    -6 -10 5 1.37
    -6 -10 5 9.95
    -6 -10 5 -0.41
    -6 -10 6 4.74
    -6 -10 6 7.81
    -6 -10 6 8.67
    -6 -10 6 4.63
    -6 -10 6 9.42
    -6 -10 6 4.59
    -6 -10 7 4.62
    -6 -10 7 0.89
    -6 -10 7 12.89
    -6 -10 7 10.74
    -6 -10 7 4.03
    -6 -10 7 6.65
    6 10 -8 2.8
    -6 -10 8 -2.4
    -6 -10 8 9.9
    -6 -10 8 0.41
    -6 -10 8 1.51
    -6 -10 8 4.66
    -6 -10 9 -0.72
    -6 -10 9 5.85
    -6 -10 9 -3.21
    6 10 -9 3.4
    -6 -10 9 -0.1
    -6 -10 10 6.38
    6 10 -10 3.79
    -6 -10 10 1.2
    -6 -10 10 0.81
    -6 -10 10 7.43
    -6 -10 10 2.87
    6 10 -11 -3.29
    -6 -10 11 -2.77
    -6 -10 11 2.75
    -6 -10 11 -1.03
    -6 -10 12 -0.51
    6 10 -12 -2.19
    -6 -10 12 8.27
    -6 -10 12 0.52
    -6 -10 13 0.62
    6 10 -13 -0.4
    -6 -10 14 1.5
    -6 -10 14 8.32
    6 10 -14 3.38
    -6 -10 15 0.73
    6 10 -15 1.89
    -6 -10 15 -5.09
    -6 -10 16 0.52
    -6 -10 16 0.2
    6 10 -16 4.27
    -6 -10 17 5.84
    -6 -10 18 2.98
    -6 -10 18 -0.3
    -6 -10 19 4.43
    -6 -10 19 1.84
    -6 -10 20 3.54
    -6 -10 20 -2.04
    6 10 -20 3.95
    -6 -9 1 6.52
    -6 -9 1 2.33
    -6 -9 1 -0.1
    -6 -9 1 3.08
    -6 -9 1 6.17
    -6 -9 1 8.54
    -6 -9 2 -5.26
    -6 -9 2 1.06
    -6 -9 2 2.6
    -6 -9 2 1.65
    -6 -9 2 0.5
    -6 -9 2 2.49
    -6 -9 3 0.93
    -6 -9 3 4.12
    -6 -9 3 0
    -6 -9 3 5.19
    -6 -9 3 2.86
    -6 -9 3 0.93
    -6 -9 4 8.95
    -6 -9 4 1.99
    -6 -9 4 -0.41
    -6 -9 4 -1.48
    -6 -9 4 5.37
    -6 -9 4 5.06
    -6 -9 5 0.63
    -6 -9 5 2.89
    -6 -9 5 4.92
    -6 -9 5 -0.7
    -6 -9 5 -6.75
    -6 -9 5 3.36
    -6 -9 6 5.1
    -6 -9 6 4.01
    -6 -9 6 4.33
    -6 -9 6 6.58
    -6 -9 6 1.22
    -6 -9 7 2.09
    -6 -9 7 8.36
    -6 -9 7 5.54
    -6 -9 7 1.05
    -6 -9 7 11.44
    -6 -9 7 8.44
    -6 -9 8 1.01
    -6 -9 8 4.88
    -6 -9 8 1.3
    -6 -9 8 -0.31
    -6 -9 8 0.63
    -6 -9 8 6.44
    -6 -9 9 -1.53
    -6 -9 9 3.32
    -6 -9 9 0.72
    -6 -9 9 7.05
    -6 -9 9 1.1
    -6 -9 9 -1.6
    -6 -9 10 -0.5
    -6 -9 10 1.22
    6 9 -10 1.6
    -6 -9 10 -1.34
    -6 -9 10 -1.65
    -6 -9 10 2.54
    -6 -9 10 5.68
    -6 -9 11 4.46
    6 9 -11 -0.2
    -6 -9 11 0.6
    -6 -9 11 -0.81
    -6 -9 11 0.21
    -6 -9 11 0.94
    -6 -9 12 -3.74
    -6 -9 12 -0.41
    -6 -9 12 0.21
    -6 -9 12 2.7
    6 9 -12 2.29
    -6 -9 12 -2.29
    -6 -9 12 0
    -6 -9 13 2.5
    6 9 -13 3.88
    -6 -9 13 -1.01
    -6 -9 13 3.56
    -6 -9 14 0.3
    6 9 -14 -0.3
    -6 -9 14 0.63
    -6 -9 14 -0.7
    6 9 -15 -4.97
    -6 -9 15 2.18
    -6 -9 15 7.6
    -6 -9 16 6.74
    6 9 -16 7.35
    -6 -9 16 6.24
    6 9 -17 10.52
    -6 -9 17 12.55
    -6 -9 17 11.36
    -6 -9 18 1.48
    6 9 -18 3.57
    6 9 -19 3.96
    -6 -9 19 0.49
    -6 -9 19 0.72
    -6 -9 20 0.99
    -6 -9 20 -3.06
    -6 -8 1 29.88
    -6 -8 1 25.3
    -6 -8 1 21.35
    -6 -8 1 24.06
    -6 -8 1 20
    -6 -8 1 20.61
    -6 -8 2 5.34
    -6 -8 2 7.1
    -6 -8 2 8.98
    -6 -8 2 0.51
    -6 -8 2 4.1
    -6 -8 2 4.98
    -6 -8 3 1.43
    -6 -8 3 -0.82
    -6 -8 3 -3.81
    -6 -8 3 -10.27
    -6 -8 3 4.76
    -6 -8 3 0.4
    -6 -8 4 5.3
    -6 -8 4 1.51
    -6 -8 4 8.03
    -6 -8 4 5.66
    -6 -8 4 6.06
    -6 -8 4 4.55
    -6 -8 5 2.97
    -6 -8 5 -3.37
    -6 -8 5 1.69
    -6 -8 5 -0.78
    -6 -8 5 -3.09
    -6 -8 5 -0.61
    -6 -8 6 -1.59
    -6 -8 6 -2.03
    -6 -8 6 2.74
    -6 -8 6 -0.63
    -6 -8 6 -1.22
    -6 -8 6 -2.88
    -6 -8 7 -4.96
    -6 -8 7 3.85
    -6 -8 7 1.13
    -6 -8 7 -0.61
    -6 -8 7 3.56
    -6 -8 7 1.42
    -6 -8 8 -3.53
    -6 -8 8 -1.61
    -6 -8 8 2.36
    -6 -8 8 2.04
    -6 -8 8 0.42
    -6 -8 8 2.85
    -6 -8 8 2.37
    -6 -8 9 9.36
    -6 -8 9 2.21
    -6 -8 9 3.53
    -6 -8 9 5.18
    -6 -8 9 3.63
    -6 -8 9 3.32
    -6 -8 10 -0.5
    -6 -8 10 3.87
    -6 -8 10 2.63
    -6 -8 10 2.06
    -6 -8 10 0.61
    -6 -8 10 3.76
    -6 -8 10 1.6
    -6 -8 11 6.33
    -6 -8 11 4
    -6 -8 11 6.51
    -6 -8 11 5.35
    -6 -8 11 9.96
    -6 -8 11 6.94
    -6 -8 11 6.22
    -6 -8 12 2.82
    -6 -8 12 12.72
    -6 -8 12 4.52
    -6 -8 12 9.6
    -6 -8 12 5.97
    -6 -8 12 9.56
    -6 -8 12 5.99
    -6 -8 13 3.3
    -6 -8 13 3.13
    -6 -8 13 4.72
    -6 -8 13 -2.31
    -6 -8 13 0.73
    6 8 -13 4.3
    -6 -8 13 -1
    6 8 -14 8.78
    -6 -8 14 2.3
    -6 -8 14 5.26
    -6 -8 14 3.91
    -6 -8 14 3.09
    -6 -8 15 15.1
    6 8 -15 5.78
    -6 -8 15 10.91
    -6 -8 15 11.97
    6 8 -16 7.57
    -6 -8 16 9.81
    -6 -8 16 8.59
    -6 -8 16 9.63
    -6 -8 17 3.57
    6 8 -17 6.57
    -6 -8 17 5.91
    -6 -8 17 3.81
    6 8 -18 -0.4
    -6 -8 18 3.27
    -6 -8 19 2.28
    6 8 -19 -2.18
    -6 -8 20 -1.63
    -6 -8 20 -3.28
    6 8 -20 -0.69
    -6 -8 20 -0.99
    -6 -8 21 1.09
    -6 -8 21 -1.09
    -6 -8 21 0
    6 8 -21 5.74
    -6 -7 1 0.48
    -6 -7 1 3.07
    -6 -7 1 -0.42
    -6 -7 1 6.64
    -6 -7 1 -2.62
    -6 -7 1 -3.36
    -6 -7 2 1.31
    -6 -7 2 4.88
    -6 -7 2 5.63
    -6 -7 2 3.57
    -6 -7 2 4.61
    -6 -7 2 3.28
    -6 -7 3 1.56
    -6 -7 3 1.25
    -6 -7 3 2.43
    -6 -7 3 2.84
    -6 -7 3 0.72
    -6 -7 3 2.67
    -6 -7 4 3.21
    -6 -7 4 4.12
    -6 -7 4 0.41
    -6 -7 4 4.48
    -6 -7 4 9.33
    -6 -7 4 6.96
    -6 -7 5 0.53
    -6 -7 5 5.09
    -6 -7 5 5.12
    -6 -7 5 10.1
    -6 -7 5 5.53
    -6 -7 5 2.37
    -6 -7 6 9.17
    -6 -7 6 0.92
    -6 -7 6 9.53
    -6 -7 6 4.84
    -6 -7 6 7.06
    -6 -7 6 1.02
    -6 -7 6 11.07
    -6 -7 7 1.22
    -6 -7 7 3.67
    -6 -7 7 0.91
    -6 -7 7 8.06
    -6 -7 7 1.53
    -6 -7 7 1.97
    -6 -7 7 4.95
    -6 -7 8 -1.88
    -6 -7 8 2.13
    -6 -7 8 2.19
    -6 -7 8 3.83
    -6 -7 8 -1.83
    -6 -7 8 0.1
    -6 -7 9 3.15
    -6 -7 9 7.65
    -6 -7 9 3.45
    -6 -7 9 3.89
    -6 -7 9 2.43
    -6 -7 9 9.2
    -6 -7 9 2.59
    -6 -7 10 3.05
    -6 -7 10 -1.51
    -6 -7 10 -1.81
    -6 -7 10 -5.33
    -6 -7 10 -1.75
    -6 -7 10 2.12
    -6 -7 10 3.27
    -6 -7 11 -0.71
    -6 -7 11 0.21
    -6 -7 11 -0.42
    -6 -7 11 -0.91
    -6 -7 11 -0.5
    -6 -7 11 2.61
    -6 -7 12 -0.94
    -6 -7 12 1.11
    -6 -7 12 1.5
    -6 -7 12 0.2
    -6 -7 12 -1.6
    -6 -7 12 1.47
    -6 -7 13 3.42
    -6 -7 13 9.23
    -6 -7 13 7.14
    -6 -7 13 9.98
    -6 -7 13 5.45
    -6 -7 13 4.3
    -6 -7 14 2.69
    -6 -7 14 5.5
    -6 -7 14 8.24
    -6 -7 14 3.33
    -6 -7 14 6.5
    -6 -7 15 8.46
    -6 -7 15 14.71
    -6 -7 15 7.6
    -6 -7 15 3.92
    -6 -7 16 12.84
    -6 -7 16 17.21
    -6 -7 16 15.8
    -6 -7 16 19.79
    -6 -7 17 -2
    -6 -7 17 -0.31
    -6 -7 17 -1.8
    -6 -7 17 1.89
    -6 -7 18 -0.41
    -6 -7 18 -4.98
    -6 -7 18 1.3
    -6 -7 19 7.72
    -6 -7 19 6.99
    -6 -7 20 -0.4
    -6 -7 20 0.3
    -6 -7 20 -8.63
    -6 -7 20 3.9
    -6 -7 21 -4.42
    -6 -7 21 1.73
    -6 -7 21 3.39
    -6 -6 1 -1.44
    -6 -6 1 2.54
    -6 -6 1 -1.72
    -6 -6 1 -2.35
    -6 -6 1 -1.9
    -6 -6 1 1.9
    -6 -6 2 0.42
    -6 -6 2 2.11
    -6 -6 2 -0.2
    -6 -6 2 -2.24
    -6 -6 2 -3.36
    -6 -6 2 -0.1
    -6 -6 3 0.29
    -6 -6 3 2.87
    -6 -6 3 0.11
    -6 -6 3 0.1
    -6 -6 3 -2.86
    -6 -6 3 -2.94
    -6 -6 4 -3.34
    -6 -6 4 0
    -6 -6 4 -0.92
    -6 -6 4 2.17
    -6 -6 4 -2.06
    -6 -6 4 1.02
    -6 -6 4 4.33
    -6 -6 5 2.67
    -6 -6 5 0.73
    -6 -6 5 1.63
    -6 -6 5 0.53
    -6 -6 5 0.1
    -6 -6 5 4.9
    -6 -6 5 6.41
    -6 -6 6 -1.02
    -6 -6 6 0.63
    -6 -6 6 2.03
    -6 -6 6 -0.41
    -6 -6 6 -0.74
    -6 -6 6 2.07
    -6 -6 6 2.48
    -6 -6 7 9.47
    -6 -6 7 2.85
    -6 -6 7 0.3
    -6 -6 7 -0.1
    -6 -6 7 -4.2
    -6 -6 7 1.57
    -6 -6 7 -1.68
    -6 -6 8 6.98
    -6 -6 8 6.29
    -6 -6 8 9.91
    -6 -6 8 8.12
    -6 -6 8 8.62
    -6 -6 8 1.93
    -6 -6 8 11.21
    -6 -6 9 0.92
    -6 -6 9 -0.4
    -6 -6 9 1.11
    -6 -6 9 1.55
    -6 -6 9 -1.41
    -6 -6 9 -0.95
    -6 -6 9 2.85
    -6 -6 10 3.98
    -6 -6 10 0.91
    -6 -6 10 -1.03
    -6 -6 10 -0.7
    -6 -6 10 7.48
    -6 -6 10 6.33
    -6 -6 10 1.37
    -6 -6 11 5.81
    -6 -6 11 1.58
    -6 -6 11 2.5
    -6 -6 11 7.9
    -6 -6 11 0.1
    -6 -6 12 -0.51
    -6 -6 12 3.74
    -6 -6 12 0.71
    -6 -6 12 0.4
    -6 -6 12 -0.84
    -6 -6 12 1.88
    -6 -6 13 6.02
    -6 -6 13 -1.14
    -6 -6 13 -3.56
    -6 -6 13 1.11
    -6 -6 13 4.48
    -6 -6 13 1.79
    -6 -6 14 13.88
    -6 -6 14 21.72
    -6 -6 14 18.08
    -6 -6 14 18.94
    -6 -6 15 -0.61
    -6 -6 15 3.86
    -6 -6 15 1.44
    -6 -6 15 2.03
    -6 -6 16 -0.79
    -6 -6 16 1.72
    -6 -6 16 4.15
    -6 -6 16 -1.02
    -6 -6 17 -0.61
    -6 -6 17 -0.51
    -6 -6 17 2.67
    -6 -6 17 6.18
    -6 -6 18 10.02
    -6 -6 18 5.58
    -6 -6 18 19.51
    -6 -6 18 17.43
    -6 -6 19 0.91
    -6 -6 19 1.19
    -6 -6 20 -1.52
    -6 -6 20 1.12
    -6 -6 20 -1.09
    -6 -6 21 18.5
    -6 -6 21 20.5
    -6 -6 21 13.26
    -6 -6 21 15.33
    -6 -6 22 2.85
    -6 -6 22 0.6
    -6 -5 1 0
    -6 -5 1 -0.2
    -6 -5 1 0.61
    -6 -5 1 2.62
    -6 -5 1 1.8
    -6 -5 1 -4.77
    -6 -5 2 17.43
    -6 -5 2 19.77
    -6 -5 2 19.87
    -6 -5 2 21.88
    -6 -5 2 12.52
    -6 -5 2 11.38
    -6 -5 2 13.85
    -6 -5 3 4.03
    -6 -5 3 5.61
    -6 -5 3 2.11
    -6 -5 3 2.63
    -6 -5 3 4.68
    -6 -5 3 3.05
    -6 -5 4 0.32
    -6 -5 4 -4.43
    -6 -5 4 -2.14
    -6 -5 4 -3.48
    -6 -5 4 1.32
    -6 -5 4 2.78
    -6 -5 4 4.17
    -6 -5 5 3.9
    -6 -5 5 -1.26
    -6 -5 5 0.83
    -6 -5 5 0.41
    -6 -5 5 3.56
    -6 -5 5 -1.03
    -6 -5 5 -2.73
    -6 -5 6 8.33
    -6 -5 6 3.69
    -6 -5 6 5.01
    -6 -5 6 7.78
    -6 -5 6 4.88
    -6 -5 6 7
    -6 -5 6 6.96
    -6 -5 7 2.75
    -6 -5 7 -1.89
    -6 -5 7 6.18
    -6 -5 7 9.73
    -6 -5 7 -3.54
    -6 -5 7 -0.53
    -6 -5 7 2.45
    -6 -5 8 0.1
    -6 -5 8 3.34
    -6 -5 8 -1.91
    -6 -5 8 -2.66
    -6 -5 8 0.83
    -6 -5 8 -0.64
    -6 -5 8 -1.98
    -6 -5 9 -4.19
    -6 -5 9 0
    -6 -5 9 6.77
    -6 -5 9 0.62
    -6 -5 9 1.16
    -6 -5 9 1.82
    -6 -5 9 4.87
    -6 -5 10 1.12
    -6 -5 10 2.42
    -6 -5 10 1.68
    -6 -5 10 -0.1
    -6 -5 10 6.22
    -6 -5 10 4.77
    -6 -5 11 18.41
    -6 -5 11 5.21
    -6 -5 11 7.43
    -6 -5 11 5.37
    -6 -5 11 6.75
    -6 -5 11 9.06
    -6 -5 11 11.89
    -6 -5 12 -4.23
    -6 -5 12 -1.53
    -6 -5 12 0.9
    -6 -5 12 -0.62
    -6 -5 12 4.09
    -6 -5 12 -0.42
    -6 -5 13 1.75
    -6 -5 13 3.47
    -6 -5 13 4.44
    -6 -5 13 -0.21
    -6 -5 13 6.56
    -6 -5 14 17.29
    -6 -5 14 20.4
    -6 -5 14 17.98
    -6 -5 14 24.09
    -6 -5 14 24.59
    -6 -5 15 3.91
    -6 -5 15 3.75
    -6 -5 15 1.95
    -6 -5 15 2.45
    -6 -5 16 3.08
    -6 -5 16 4.23
    -6 -5 16 6.9
    -6 -5 16 2.67
    -6 -5 17 3.08
    -6 -5 17 -1.23
    -6 -5 17 5.16
    -6 -5 17 3.94
    -6 -5 18 -6.67
    -6 -5 18 3.84
    -6 -5 18 6.2
    -6 -5 18 -1.13
    -6 -5 19 10.9
    -6 -5 19 5.54
    -6 -5 19 14
    -6 -5 20 1.22
    -6 -5 20 1.23
    -6 -5 20 1.58
    -6 -5 21 0.1
    -6 -5 21 -6.48
    -6 -5 21 4.46
    -6 -5 22 -2.05
    -6 -5 22 1.19
    -6 -5 22 -0.31
    -6 -4 1 -1.11
    -6 -4 1 0.1
    -6 -4 1 -1.25
    -6 -4 1 0.2
    -6 -4 1 -0.31
    -6 -4 1 1.48
    -6 -4 1 2
    -6 -4 1 6.61
    -6 -4 2 -0.74
    -6 -4 2 1.76
    -6 -4 2 4.49
    -6 -4 2 0.1
    -6 -4 2 6.07
    -6 -4 2 -0.11
    -6 -4 2 1.51
    -6 -4 2 3.63
    -6 -4 3 3.08
    -6 -4 3 -0.91
    -6 -4 3 -2.13
    -6 -4 3 3.48
    -6 -4 3 -1.82
    -6 -4 3 0
    -6 -4 3 -1.76
    -6 -4 3 5.08
    -6 -4 4 3.62
    -6 -4 4 1.62
    -6 -4 4 4.26
    -6 -4 4 4.15
    -6 -4 4 1.9
    -6 -4 4 0.83
    -6 -4 4 4.84
    -6 -4 4 4.33
    -6 -4 5 3.37
    -6 -4 5 3.04
    -6 -4 5 4.22
    -6 -4 5 0.62
    -6 -4 5 4.21
    -6 -4 5 7.31
    -6 -4 5 4.22
    -6 -4 5 0.2
    -6 -4 6 18.41
    -6 -4 6 19.35
    -6 -4 6 19.39
    -6 -4 6 27.01
    -6 -4 6 23.82
    -6 -4 6 15.47
    -6 -4 6 16.71
    -6 -4 6 21.61
    -6 -4 7 4.94
    -6 -4 7 -0.21
    -6 -4 7 2.03
    -6 -4 7 5.86
    -6 -4 7 10.6
    -6 -4 7 4.71
    -6 -4 7 5.69
    -6 -4 7 6.73
    -6 -4 8 -0.2
    -6 -4 8 3.59
    -6 -4 8 5.45
    -6 -4 8 1.16
    -6 -4 8 3.64
    -6 -4 8 4.07
    -6 -4 8 3.52
    -6 -4 8 0.21
    -6 -4 9 5.08
    -6 -4 9 3.9
    -6 -4 9 4.3
    -6 -4 9 4.58
    -6 -4 9 5.46
    -6 -4 9 6.94
    -6 -4 9 2.9
    -6 -4 9 2.52
    -6 -4 10 3.77
    -6 -4 10 1.67
    -6 -4 10 2.8
    -6 -4 10 1
    -6 -4 10 0.21
    -6 -4 10 1.43
    -6 -4 10 1.04
    -6 -4 11 -2.29
    -6 -4 11 0.1
    -6 -4 11 0.72
    -6 -4 11 2.51
    -6 -4 11 2.07
    -6 -4 11 -0.52
    -6 -4 12 9.34
    -6 -4 12 4.47
    -6 -4 12 7.02
    -6 -4 12 10.24
    -6 -4 12 2.91
    -6 -4 13 -1.23
    -6 -4 13 2.85
    -6 -4 13 -0.94
    -6 -4 13 0.99
    -6 -4 13 -3.33
    -6 -4 13 5.24
    -6 -4 14 0.42
    -6 -4 14 4.28
    -6 -4 14 1.03
    -6 -4 14 3.16
    -6 -4 14 0.61
    -6 -4 15 1.01
    -6 -4 15 -1.77
    -6 -4 15 2.4
    -6 -4 15 -3.54
    -6 -4 16 5.74
    -6 -4 16 1.88
    -6 -4 16 3.93
    -6 -4 16 -2.82
    -6 -4 17 -1.91
    -6 -4 17 6.14
    -6 -4 17 8.73
    -6 -4 17 -0.21
    -6 -4 18 0.73
    -6 -4 18 0.1
    -6 -4 18 -3.12
    -6 -4 18 -3.53
    -6 -4 19 5.2
    -6 -4 19 9.52
    -6 -4 19 9.17
    -6 -4 20 0.1
    -6 -4 20 -0.2
    -6 -4 20 1.67
    -6 -4 21 -1.25
    -6 -4 21 7.19
    -6 -4 21 -0.1
    -6 -4 22 -11.35
    -6 -4 22 -3.47
    -6 -4 22 1.87
    -6 -4 22 -1.87
    -6 -3 1 11.02
    -6 -3 1 8.84
    -6 -3 1 12.59
    -6 -3 1 4.13
    -6 -3 1 9.26
    -6 -3 1 8.94
    -6 -3 1 5.94
    -6 -3 1 7.89
    -6 -3 2 3.02
    -6 -3 2 2.51
    -6 -3 2 5.9
    -6 -3 2 4.53
    -6 -3 2 5.23
    -6 -3 2 3.23
    -6 -3 2 3.26
    -6 -3 2 -2.54
    -6 -3 3 4.22
    -6 -3 3 8.49
    -6 -3 3 9.08
    -6 -3 3 9.41
    -6 -3 3 5.21
    -6 -3 3 5.62
    -6 -3 3 12.22
    -6 -3 4 8.7
    -6 -3 4 2.11
    -6 -3 4 2.73
    -6 -3 4 0.63
    -6 -3 4 6.95
    -6 -3 4 5.74
    -6 -3 4 2.44
    -6 -3 4 6.78
    -6 -3 5 15.5
    -6 -3 5 6.56
    -6 -3 5 10.36
    -6 -3 5 9.81
    -6 -3 5 12.21
    -6 -3 5 7.84
    -6 -3 5 3.14
    -6 -3 5 7.42
    -6 -3 6 4.97
    -6 -3 6 10.9
    -6 -3 6 9.5
    -6 -3 6 10.83
    -6 -3 6 5.57
    -6 -3 6 8.37
    -6 -3 6 8.15
    -6 -3 6 7.22
    -6 -3 7 3.25
    -6 -3 7 0
    -6 -3 7 1.69
    -6 -3 7 5.96
    -6 -3 7 1.89
    -6 -3 7 -3.49
    -6 -3 7 1.82
    -6 -3 7 4.32
    -6 -3 8 1.67
    -6 -3 8 1.53
    -6 -3 8 -1.16
    -6 -3 8 3.32
    -6 -3 8 -1.37
    -6 -3 8 0.81
    -6 -3 8 -1.58
    -6 -3 9 3.79
    -6 -3 9 1.89
    -6 -3 9 -5.82
    -6 -3 9 -1.27
    -6 -3 9 1.02
    -6 -3 9 0.9
    -6 -3 9 -0.93
    -6 -3 9 1.55
    -6 -3 10 2.26
    -6 -3 10 2.19
    -6 -3 10 -2.43
    -6 -3 10 9.7
    -6 -3 10 10.11
    -6 -3 10 3.19
    -6 -3 10 6.75
    -6 -3 11 60.1
    -6 -3 11 58.84
    -6 -3 11 65.83
    -6 -3 11 58.65
    -6 -3 11 60.58
    -6 -3 12 34.27
    -6 -3 12 38.63
    -6 -3 12 32.64
    -6 -3 12 36.15
    -6 -3 12 43.66
    -6 -3 12 33.44
    -6 -3 13 2.86
    -6 -3 13 3.93
    -6 -3 13 -1.58
    -6 -3 13 -1.03
    -6 -3 13 -3.23
    -6 -3 13 4.23
    -6 -3 14 -1.81
    -6 -3 14 -0.52
    -6 -3 14 2.37
    -6 -3 14 -1.59
    -6 -3 14 -1.16
    -6 -3 15 1.59
    -6 -3 15 -1.81
    -6 -3 15 -0.98
    -6 -3 15 1.27
    -6 -3 16 3.81
    -6 -3 16 0.2
    -6 -3 16 0.69
    -6 -3 16 1.69
    -6 -3 17 3.8
    -6 -3 17 0.74
    -6 -3 17 -0.29
    -6 -3 17 2.71
    -6 -3 18 4.21
    -6 -3 18 0.91
    -6 -3 18 -4.01
    -6 -3 18 3.48
    -6 -3 19 0.53
    -6 -3 19 0.39
    -6 -3 19 6.22
    -6 -3 20 -1.96
    -6 -3 20 4.26
    -6 -3 20 -4.95
    -6 -3 20 -1.79
    -6 -3 21 -0.39
    -6 -3 21 -3.67
    -6 -3 22 -0.63
    -6 -3 22 1.23
    -6 -3 22 -3.64
    -6 -2 1 0
    -6 -2 1 -0.74
    -6 -2 1 0.53
    -6 -2 1 3.01
    -6 -2 1 6.82
    -6 -2 1 1.25
    -6 -2 1 0.52
    -6 -2 1 1.61
    -6 -2 2 39.81
    -6 -2 2 37.5
    -6 -2 2 32.55
    -6 -2 2 34.3
    -6 -2 2 43.32
    -6 -2 2 32.69
    -6 -2 2 28.69
    -6 -2 2 28.34
    -6 -2 3 1.7
    -6 -2 3 2.83
    -6 -2 3 2.52
    -6 -2 3 -0.6
    -6 -2 3 -0.74
    -6 -2 3 5.62
    -6 -2 3 -1.58
    -6 -2 4 2.85
    -6 -2 4 0.84
    -6 -2 4 3.7
    -6 -2 4 5.45
    -6 -2 4 3.93
    -6 -2 4 3.29
    -6 -2 4 4.84
    -6 -2 4 0.74
    -6 -2 5 28.14
    -6 -2 5 20.52
    -6 -2 5 21.29
    -6 -2 5 17.54
    -6 -2 5 17.75
    -6 -2 5 17.86
    -6 -2 5 18.71
    -6 -2 5 20.31
    -6 -2 6 7
    -6 -2 6 17.02
    -6 -2 6 12.01
    -6 -2 6 8.48
    -6 -2 6 7.35
    -6 -2 6 11.91
    -6 -2 6 11.4
    -6 -2 6 6.81
    -6 -2 7 6.8
    -6 -2 7 0.32
    -6 -2 7 7.54
    -6 -2 7 7.23
    -6 -2 7 2.72
    -6 -2 7 8.1
    -6 -2 7 3.88
    -6 -2 7 4.42
    -6 -2 8 2.3
    -6 -2 8 -5.33
    -6 -2 8 -1.61
    -6 -2 8 0.31
    -6 -2 8 2.98
    -6 -2 8 -1.28
    -6 -2 8 0.6
    -6 -2 9 2.78
    -6 -2 9 5.14
    -6 -2 9 4.89
    -6 -2 9 5.33
    -6 -2 9 3.26
    -6 -2 9 10.62
    -6 -2 9 3.44
    -6 -2 9 4.62
    -6 -2 10 0.72
    -6 -2 10 6.52
    -6 -2 10 3.83
    -6 -2 10 2.6
    -6 -2 10 -6.52
    -6 -2 10 4.45
    -6 -2 11 -1.75
    -6 -2 11 0.64
    -6 -2 11 1.39
    -6 -2 11 -2.3
    -6 -2 11 -0.4
    -6 -2 12 11.42
    -6 -2 12 12.53
    -6 -2 12 10.61
    -6 -2 12 9.41
    -6 -2 12 14.12
    -6 -2 13 3.1
    -6 -2 13 3.57
    -6 -2 13 2.2
    -6 -2 13 -0.96
    -6 -2 13 5.36
    -6 -2 13 0.96
    -6 -2 14 -0.9
    -6 -2 14 3.74
    -6 -2 14 6.51
    -6 -2 14 7.28
    -6 -2 14 9.43
    -6 -2 15 8.09
    -6 -2 15 0.73
    -6 -2 15 7.59
    -6 -2 15 4.52
    -6 -2 15 5.35
    -6 -2 16 5.34
    -6 -2 16 -0.5
    -6 -2 16 -0.69
    -6 -2 16 -1.71
    -6 -2 17 11.95
    -6 -2 17 6.72
    -6 -2 17 -0.78
    -6 -2 17 7.32
    -6 -2 18 1.71
    -6 -2 18 -1.86
    -6 -2 18 -5.86
    -6 -2 18 2.22
    -6 -2 19 6.6
    -6 -2 19 0.85
    -6 -2 19 3.13
    -6 -2 20 9.19
    -6 -2 20 6.9
    -6 -2 20 10.1
    -6 -2 21 15.71
    -6 -2 21 14
    -6 -2 21 4.7
    -6 -2 22 -4.02
    -6 -2 22 2.85
    -6 -1 1 7.1
    -6 -1 1 5.23
    -6 -1 1 11.02
    -6 -1 1 1.77
    -6 -1 1 6.29
    -6 -1 1 3.48
    -6 -1 1 5.45
    -6 -1 1 8.43
    -6 -1 2 10.41
    -6 -1 2 10.99
    -6 -1 2 14.31
    -6 -1 2 9.7
    -6 -1 2 10.14
    -6 -1 2 13.68
    -6 -1 2 9.07
    -6 -1 2 22.5
    -6 -1 3 1.91
    -6 -1 3 1.8
    -6 -1 3 2.75
    -6 -1 3 0.32
    -6 -1 3 1.47
    -6 -1 3 0.11
    -6 -1 3 -1.16
    -6 -1 3 1.91
    -6 -1 4 3.63
    -6 -1 4 0.42
    -6 -1 4 -3.39
    -6 -1 4 1.81
    -6 -1 4 -0.73
    -6 -1 4 3.28
    -6 -1 4 -1.26
    -6 -1 4 1.61
    -6 -1 5 3.13
    -6 -1 5 1.37
    -6 -1 5 -1
    -6 -1 5 1.28
    -6 -1 5 3.12
    -6 -1 5 3.83
    -6 -1 5 2.2
    -6 -1 5 3.25
    -6 -1 6 7.78
    -6 -1 6 8.71
    -6 -1 6 4.12
    -6 -1 6 5.44
    -6 -1 6 8.82
    -6 -1 6 5.55
    -6 -1 6 9.86
    -6 -1 6 11.23
    -6 -1 7 29.56
    -6 -1 7 15.57
    -6 -1 7 19.76
    -6 -1 7 13.89
    -6 -1 7 12.68
    -6 -1 7 18.56
    -6 -1 7 21.38
    -6 -1 7 18.88
    -6 -1 8 -0.4
    -6 -1 8 2.72
    -6 -1 8 0.41
    -6 -1 8 -0.31
    -6 -1 8 -3.86
    -6 -1 8 3.8
    -6 -1 8 -3.21
    -6 -1 8 -0.81
    -6 -1 9 4.29
    -6 -1 9 5.42
    -6 -1 9 5.53
    -6 -1 9 7.86
    -6 -1 9 7.72
    -6 -1 9 4.32
    -6 -1 10 1.18
    -6 -1 10 -1.45
    -6 -1 10 -1.55
    -6 -1 10 -1.61
    -6 -1 10 4.51
    -6 -1 10 -0.3
    -6 -1 11 -0.2
    -6 -1 11 -2.06
    -6 -1 11 0.1
    -6 -1 11 2.69
    -6 -1 11 -4.74
    -6 -1 11 1.08
    -6 -1 12 2.58
    -6 -1 12 2.29
    -6 -1 12 1.29
    -6 -1 12 0
    -6 -1 12 0.97
    -6 -1 12 1.95
    -6 -1 13 -1.02
    -6 -1 13 2.98
    -6 -1 13 -1.79
    -6 -1 13 3.66
    -6 -1 13 1.4
    -6 -1 13 0.62
    -6 -1 14 0.4
    -6 -1 14 0.7
    -6 -1 14 0.86
    -6 -1 14 4.17
    -6 -1 14 3.53
    -6 -1 14 2.69
    -6 -1 15 -0.22
    -6 -1 15 -1.4
    -6 -1 15 1.83
    -6 -1 15 1.97
    -6 -1 16 4.73
    -6 -1 16 7.37
    -6 -1 16 4.62
    -6 -1 16 3.8
    -6 -1 17 3.12
    -6 -1 17 1.77
    -6 -1 17 -1.29
    -6 -1 17 -2.15
    -6 -1 18 -0.71
    -6 -1 18 5.9
    -6 -1 18 2.68
    -6 -1 18 4.99
    -6 -1 19 2.25
    -6 -1 19 0.64
    -6 -1 19 11.57
    -6 -1 20 0.68
    -6 -1 20 2.45
    -6 -1 20 2.99
    -6 -1 21 4.1
    -6 -1 21 -3.52
    -6 -1 21 -7.57
    -6 -1 22 0.21
    -6 0 1 16.13
    -6 0 1 11.31
    -6 0 1 9.67
    -6 0 1 9.04
    -6 0 1 23.48
    -6 0 1 7.61
    -6 0 1 13.46
    -6 0 1 10.71
    -6 0 2 8.58
    -6 0 2 13.48
    -6 0 2 8.15
    -6 0 2 6.94
    -6 0 2 7.53
    -6 0 2 12.35
    -6 0 2 12.09
    -6 0 2 9.55
    -6 0 3 3.86
    -6 0 3 10.08
    -6 0 3 10.97
    -6 0 3 7.14
    -6 0 3 10.72
    -6 0 3 10.73
    -6 0 3 5.59
    -6 0 3 3.46
    -6 0 4 6.5
    -6 0 4 7.27
    -6 0 4 0.5
    -6 0 4 3.66
    -6 0 4 4.54
    -6 0 4 5.84
    -6 0 4 4.43
    -6 0 4 3.29
    -6 0 5 6.2
    -6 0 5 5.82
    -6 0 5 1.3
    -6 0 5 0.73
    -6 0 5 0.3
    -6 0 5 -2.41
    -6 0 5 2.01
    -6 0 5 -3.07
    -6 0 6 10.9
    -6 0 6 9.68
    -6 0 6 12.2
    -6 0 6 8.5
    -6 0 6 11.08
    -6 0 6 12.86
    -6 0 6 8.19
    -6 0 6 8.91
    -6 0 7 11
    -6 0 7 15.44
    -6 0 7 6.4
    -6 0 7 10.8
    -6 0 7 11.44
    -6 0 7 5.55
    -6 0 7 9.17
    -6 0 8 -1.05
    -6 0 8 1.69
    -6 0 8 4.24
    -6 0 8 0.75
    -6 0 8 3.13
    -6 0 9 4.4
    -6 0 9 9.48
    -6 0 9 8.36
    -6 0 9 6.95
    -6 0 9 4.51
    -6 0 10 -1.01
    -6 0 10 0.86
    -6 0 10 1.85
    -6 0 10 5.16
    -6 0 10 -0.31
    -6 0 11 12.14
    -6 0 11 10.55
    -6 0 11 6.55
    -6 0 11 11.63
    -6 0 11 8.65
    -6 0 12 -0.21
    -6 0 12 -2.48
    -6 0 12 1.72
    -6 0 12 0.52
    -6 0 12 -0.9
    -6 0 13 2.16
    -6 0 13 3.38
    -6 0 13 2.08
    -6 0 13 3.99
    -6 0 13 1.3
    -6 0 14 1.89
    -6 0 14 0.3
    -6 0 14 2.16
    -6 0 14 7.23
    -6 0 15 14.03
    -6 0 15 8.41
    -6 0 15 11.64
    -6 0 15 5.05
    -6 0 16 3.67
    -6 0 16 7.5
    -6 0 16 -0.54
    -6 0 17 2.66
    -6 0 17 7.21
    -6 0 17 3.12
    -6 0 18 2.47
    -6 0 18 0.32
    -6 0 18 -1.57
    -6 0 19 -0.49
    -6 0 19 0.75
    -6 0 19 -5.26
    -6 0 20 15.59
    -6 0 20 32.84
    -6 0 21 -2.77
    -6 0 21 1.75
    -6 0 21 2.24
    -6 1 0 11.31
    -6 1 0 24.24
    -6 1 0 15.32
    -6 1 0 15.3
    -6 1 0 9.84
    -6 1 0 16.29
    -6 1 0 12.36
    -6 1 0 14.88
    -6 1 1 32.15
    -6 1 1 42.5
    -6 1 1 30.69
    -6 1 1 46.19
    -6 1 1 39.78
    -6 1 1 33.03
    -6 1 1 32.7
    -6 1 1 55.67
    -6 1 2 2.38
    -6 1 2 5.25
    -6 1 2 3.63
    -6 1 2 4.76
    -6 1 2 0
    -6 1 2 5.89
    -6 1 2 2.51
    -6 1 2 6.93
    -6 1 3 1.04
    -6 1 3 0.41
    -6 1 3 3.57
    -6 1 3 0
    -6 1 3 5.33
    -6 1 3 0.7
    -6 1 3 1.87
    -6 1 3 0.42
    -6 1 4 5.95
    -6 1 4 9.8
    -6 1 4 19.74
    -6 1 4 4.34
    -6 1 4 4.81
    -6 1 4 4.49
    -6 1 4 1.71
    -6 1 5 -0.84
    -6 1 5 -4.47
    -6 1 5 1.21
    -6 1 5 4.58
    -6 1 5 -0.21
    -6 1 5 -2.31
    -6 1 6 16.68
    -6 1 6 20.58
    -6 1 6 24.35
    -6 1 6 19.42
    -6 1 6 23.05
    -6 1 6 25.9
    -6 1 7 1.96
    -6 1 7 0.3
    -6 1 7 3.51
    -6 1 7 2.22
    -6 1 7 3.82
    -6 1 7 0.53
    -6 1 8 10.82
    -6 1 8 10
    -6 1 8 7.15
    -6 1 8 6.89
    -6 1 8 5.97
    -6 1 9 0.21
    -6 1 9 1.21
    -6 1 9 8.09
    -6 1 9 6.19
    -6 1 9 2.42
    -6 1 10 -6.26
    -6 1 10 -3.1
    -6 1 10 -1.13
    -6 1 10 -0.64
    -6 1 10 1.58
    -6 1 11 0.94
    -6 1 11 0.81
    -6 1 11 1.34
    -6 1 11 0.11
    -6 1 11 4.17
    -6 1 12 -0.9
    -6 1 12 3.42
    -6 1 12 3.66
    -6 1 12 0.75
    -6 1 13 12.42
    -6 1 13 4.2
    -6 1 13 0.86
    -6 1 13 2.51
    -6 1 14 12.68
    -6 1 14 15.61
    -6 1 14 10.82
    -6 1 15 3.48
    -6 1 15 -1.26
    -6 1 15 7.42
    -6 1 16 23.76
    -6 1 16 9.62
    -6 1 16 13.43
    -6 1 17 1.48
    -6 1 17 4.61
    -6 1 17 2.26
    -6 1 18 6.12
    -6 1 18 0.1
    -6 1 18 -2.25
    -6 1 19 -1.97
    -6 1 19 0.54
    -6 1 19 3.84
    -6 1 20 0.43
    -6 1 20 -4.04
    -6 1 21 6.2
    -6 1 21 4.7
    -6 2 0 53.51
    -6 2 0 44.51
    -6 2 0 43.62
    -6 2 0 37.44
    -6 2 0 40.54
    -6 2 0 39.27
    -6 2 0 52.18
    -6 2 1 96.67
    -6 2 1 106.96
    -6 2 1 99.03
    -6 2 1 136.9
    -6 2 1 90.3
    -6 2 1 102.97
    -6 2 2 51.5
    -6 2 2 50.6
    -6 2 2 55
    -6 2 2 41.09
    -6 2 2 46.8
    -6 2 2 56.9
    -6 2 2 46.21
    -6 2 3 2.82
    -6 2 3 1.44
    -6 2 3 -1.96
    -6 2 3 2.35
    -6 2 3 -0.2
    -6 2 3 -2.08
    -6 2 4 -1.24
    -6 2 4 0.83
    -6 2 4 1.13
    -6 2 4 3.03
    -6 2 4 3.02
    -6 2 4 2.8
    -6 2 5 1.65
    -6 2 5 -0.51
    -6 2 5 -0.21
    -6 2 5 4.99
    -6 2 5 -0.73
    -6 2 5 -1.32
    -6 2 6 1.55
    -6 2 6 -3.4
    -6 2 6 0.41
    -6 2 6 -4.05
    -6 2 6 0.84
    -6 2 6 3.03
    -6 2 7 15.22
    -6 2 7 6.38
    -6 2 7 7.66
    -6 2 7 11.55
    -6 2 8 13.79
    -6 2 8 17.4
    -6 2 8 21.92
    -6 2 8 22.08
    -6 2 9 3.08
    -6 2 9 6.1
    -6 2 9 6.55
    -6 2 9 9.31
    -6 2 9 5.58
    -6 2 10 1.75
    -6 2 10 7.3
    -6 2 10 -0.32
    -6 2 11 0.1
    -6 2 11 6.17
    -6 2 11 1.32
    -6 2 12 12.05
    -6 2 12 18.38
    -6 2 12 21.61
    -6 2 12 12.27
    -6 2 13 4.29
    -6 2 13 0
    -6 2 13 1.81
    -6 2 14 -0.43
    -6 2 14 0.1
    -6 2 14 5.68
    -6 2 15 4.41
    -6 2 15 2.13
    -6 2 15 4.54
    -6 2 16 0.11
    -6 2 16 5.29
    -6 2 16 -2.13
    -6 2 17 2.69
    -6 2 17 1.93
    -6 2 17 4.57
    -6 2 18 4.35
    -6 2 18 7.15
    -6 2 18 2.67
    -6 2 19 1.8
    -6 2 20 2.42
    -6 2 20 0.43
    -6 2 20 0.99
    -6 2 21 1.81
    -6 2 21 -2.97
    -6 3 0 0.31
    -6 3 0 5.23
    -6 3 0 3.6
    -6 3 0 8.36
    -6 3 0 2.56
    -6 3 1 25.09
    -6 3 1 33.28
    -6 3 1 38.36
    -6 3 1 41.66
    -6 3 1 37.73
    -6 3 2 28.19
    -6 3 2 27.66
    -6 3 2 36.06
    -6 3 2 32.42
    -6 3 3 7.69
    -6 3 3 8.21
    -6 3 3 8.32
    -6 3 3 10.99
    -6 3 3 10.85
    -6 3 3 10.24
    -6 3 4 3.04
    -6 3 4 -5.01
    -6 3 4 -0.91
    -6 3 4 0.2
    -6 3 4 1.83
    -6 3 4 -0.52
    -6 3 5 2.94
    -6 3 5 -2.57
    -6 3 5 -1.73
    -6 3 5 0.1
    -6 3 5 1.74
    -6 3 5 0.61
    -6 3 6 4.78
    -6 3 6 -1.43
    -6 3 6 3.1
    -6 3 6 2.67
    -6 3 6 2.98
    -6 3 7 9.13
    -6 3 7 3.87
    -6 3 7 3.9
    -6 3 7 0.1
    -6 3 8 -2.92
    -6 3 8 -1.22
    -6 3 8 8.21
    -6 3 8 0.69
    -6 3 9 2.3
    -6 3 9 1.14
    -6 3 9 1.23
    -6 3 9 -1.28
    -6 3 9 5.2
    -6 3 10 1.05
    -6 3 10 1.94
    -6 3 10 3.14
    -6 3 10 0.62
    -6 3 11 2.14
    -6 3 11 0.62
    -6 3 11 3.78
    -6 3 11 3.97
    -6 3 12 8.33
    -6 3 12 1.9
    -6 3 13 7.48
    -6 3 13 8.31
    -6 3 13 7.45
    -6 3 14 4.75
    -6 3 14 1.05
    -6 3 14 8.39
    -6 3 14 4.44
    -6 3 15 -4.13
    -6 3 15 -0.6
    -6 3 15 0.63
    -6 3 15 -0.95
    -6 3 16 7.11
    -6 3 16 1.79
    -6 3 16 15.79
    -6 3 17 0.42
    -6 3 17 -5.22
    -6 3 17 -1.91
    -6 3 18 -0.73
    -6 3 19 9.4
    -6 3 19 9.25
    -6 3 20 2.49
    -6 3 20 4.99
    -6 4 0 8.93
    6 -4 0 6.39
    -6 4 0 6.93
    -6 4 0 3.83
    -6 4 0 6.68
    -6 4 0 5.38
    -6 4 0 2.56
    6 -4 0 10.14
    6 -4 -1 3.88
    -6 4 1 4.3
    -6 4 1 4.66
    -6 4 1 4.05
    -6 4 1 3
    -6 4 1 2.07
    -6 4 2 2.03
    -6 4 2 7.84
    6 -4 -2 4.42
    -6 4 2 3.25
    -6 4 2 4.51
    -6 4 2 2.12
    -6 4 3 1.65
    -6 4 3 8.66
    -6 4 3 0.1
    6 -4 -3 2.02
    -6 4 3 0.3
    -6 4 3 1.28
    -6 4 4 0.1
    -6 4 4 -0.61
    -6 4 4 1.58
    -6 4 4 -0.1
    -6 4 4 3.53
    -6 4 4 -0.88
    -6 4 5 1.99
    -6 4 5 4.42
    -6 4 5 2.45
    -6 4 5 4.52
    -6 4 5 7.34
    -6 4 5 3.86
    -6 4 6 -2.24
    -6 4 6 2.35
    -6 4 6 0.8
    -6 4 6 4.21
    -6 4 7 11.58
    -6 4 7 15.65
    -6 4 7 6.97
    -6 4 7 4.91
    -6 4 7 10.78
    -6 4 8 8.63
    -6 4 8 9.63
    -6 4 8 5.27
    -6 4 8 5.31
    -6 4 8 14.47
    -6 4 9 1.94
    -6 4 9 6.27
    -6 4 9 6.8
    -6 4 9 8.91
    -6 4 10 15.07
    -6 4 10 19.28
    -6 4 10 11.58
    -6 4 10 23.66
    -6 4 11 -5.53
    -6 4 11 -1.25
    -6 4 11 1.04
    -6 4 11 2.06
    -6 4 12 2.8
    -6 4 12 -3.76
    -6 4 12 2.35
    -6 4 13 -2
    -6 4 13 0.21
    -6 4 13 -2.7
    -6 4 13 2.55
    -6 4 14 7.69
    -6 4 14 10.79
    -6 4 14 10.03
    -6 4 15 3.05
    -6 4 15 7.06
    -6 4 15 2.12
    -6 4 16 3.47
    -6 4 16 6.49
    -6 4 16 3.94
    -6 4 17 1.45
    -6 4 18 3.3
    -6 4 19 1.27
    -6 4 19 6.14
    -6 4 20 8.25
    -6 4 20 0.53
    -6 5 0 6.61
    -6 5 0 3.11
    -6 5 0 3.96
    6 -5 0 4.39
    6 -5 0 2.22
    -6 5 0 5.57
    -6 5 0 2.37
    -6 5 0 4.36
    -6 5 1 12.46
    -6 5 1 10.21
    -6 5 1 11.42
    -6 5 1 15.93
    6 -5 -1 16.9
    -6 5 1 16.49
    -6 5 1 14.81
    -6 5 2 -1.94
    -6 5 2 0.4
    -6 5 2 2.88
    -6 5 2 0
    6 -5 -2 -0.88
    -6 5 2 1.07
    -6 5 3 2.47
    -6 5 3 4.22
    6 -5 -3 5.33
    -6 5 3 4.49
    -6 5 3 0.61
    -6 5 4 2.45
    -6 5 4 -0.61
    -6 5 4 -1.95
    -6 5 4 -3.1
    6 -5 -4 1.29
    6 -5 -5 7.21
    -6 5 5 5.36
    -6 5 5 2.25
    -6 5 5 4.21
    -6 5 5 3.31
    6 -5 -6 5.43
    -6 5 6 7.28
    -6 5 6 2.01
    -6 5 6 0.72
    -6 5 7 0.82
    6 -5 -7 1.92
    -6 5 7 3.84
    -6 5 7 1.95
    -6 5 8 4.01
    6 -5 -8 13.58
    -6 5 8 6.28
    -6 5 9 1.44
    -6 5 9 3.71
    -6 5 9 5.89
    -6 5 10 18.24
    -6 5 10 19.02
    -6 5 10 29.46
    -6 5 11 11.22
    -6 5 11 3.88
    -6 5 11 1.03
    -6 5 12 -1.02
    -6 5 12 -2.2
    -6 5 12 -0.31
    -6 5 12 0.1
    -6 5 13 -1.64
    -6 5 13 11.61
    -6 5 13 0.32
    -6 5 14 0
    -6 5 14 8.14
    -6 5 14 6.62
    -6 5 14 -0.72
    -6 5 15 1.02
    -6 5 15 1.06
    -6 5 15 -3.07
    -6 5 16 2.04
    -6 5 17 11.94
    -6 5 18 -0.41
    -6 5 18 1.83
    -6 5 18 -6.6
    -6 5 19 -0.94
    -6 5 19 1.12
    -6 6 0 0.67
    -6 6 0 3.08
    -6 6 0 6.17
    -6 6 0 2.35
    -6 6 0 2.79
    -6 6 0 -0.1
    6 -6 0 2.57
    -6 6 1 -1.02
    -6 6 1 -0.2
    6 -6 -1 1.83
    -6 6 1 4.95
    -6 6 1 -0.1
    -6 6 1 0.57
    -6 6 2 1.65
    -6 6 2 1.44
    -6 6 2 -0.61
    -6 6 2 4.25
    6 -6 -2 4.63
    6 -6 -3 23.54
    -6 6 3 16.74
    -6 6 3 12.18
    -6 6 3 19.2
    -6 6 3 16.4
    -6 6 3 23.25
    -6 6 4 7.51
    -6 6 4 9.76
    6 -6 -4 9.34
    -6 6 4 6.05
    -6 6 4 6.31
    -6 6 4 2.46
    -6 6 5 6.88
    -6 6 5 5.55
    6 -6 -5 1.96
    -6 6 5 -3.68
    -6 6 6 7.18
    6 -6 -6 1.38
    -6 6 6 3.08
    -6 6 6 0.93
    -6 6 7 1.4
    -6 6 7 3.2
    -6 6 7 5.8
    6 -6 -7 5.35
    -6 6 7 10.98
    -6 6 8 0.92
    -6 6 8 11.27
    -6 6 8 0.79
    -6 6 8 1.1
    6 -6 -8 5.18
    -6 6 9 3.21
    -6 6 9 12.63
    -6 6 9 3.38
    -6 6 9 5.36
    -6 6 10 7.97
    -6 6 10 2.1
    -6 6 10 -1.55
    -6 6 10 1.41
    -6 6 11 10.05
    -6 6 11 2.82
    -6 6 11 -1.87
    -6 6 11 -1.31
    -6 6 12 0.61
    -6 6 12 3.46
    -6 6 12 2.79
    -6 6 12 -3.93
    -6 6 13 9.82
    -6 6 13 2.53
    -6 6 13 0.5
    -6 6 14 0.53
    -6 6 14 1.62
    -6 6 14 -2.99
    -6 6 15 10.69
    -6 6 15 12.33
    -6 6 15 11.57
    -6 6 16 8.08
    -6 6 16 21.72
    -6 6 17 3.42
    -6 6 17 3.94
    -6 6 17 6.17
    -6 6 18 8.73
    -6 6 18 5.75
    6 -7 0 33.65
    -6 7 0 22.19
    -6 7 0 32.97
    -6 7 0 22.98
    -6 7 0 17.14
    -6 7 1 31.23
    -6 7 1 30.58
    -6 7 1 35.35
    -6 7 1 29.72
    -6 7 2 18.09
    6 -7 -2 24.37
    -6 7 2 11.31
    -6 7 2 15.97
    -6 7 3 7.82
    -6 7 3 -0.29
    -6 7 3 1.18
    -6 7 3 10.4
    6 -7 -3 2.98
    6 -7 -4 6.07
    -6 7 4 0.71
    -6 7 4 4.54
    -6 7 4 3.19
    -6 7 5 8.01
    -6 7 5 6.09
    6 -7 -5 9.17
    -6 7 6 6.73
    6 -7 -6 6.11
    -6 7 7 3.9
    -6 7 7 5.37
    6 -7 -7 6.62
    -6 7 7 7.67
    -6 7 8 28.16
    -6 7 8 23.68
    6 -7 -8 32.77
    -6 7 9 13.23
    6 -7 -9 19.66
    -6 7 9 33.8
    -6 7 9 11.63
    -6 7 9 14.85
    -6 7 10 3.63
    -6 7 10 1.89
    -6 7 10 7.91
    -6 7 11 1.4
    -6 7 11 2.19
    -6 7 11 7.39
    -6 7 12 5.45
    -6 7 12 -2.4
    -6 7 12 3.75
    -6 7 13 -0.1
    -6 7 13 1.69
    -6 7 14 17.18
    -6 7 15 3.63
    -6 7 16 1.23
    -6 7 16 7.99
    -6 7 17 2.38
    -6 7 17 -0.31
    -6 8 0 0.21
    6 -8 0 2.75
    -6 8 0 6.1
    -6 8 0 5.23
    -6 8 0 2.32
    -6 8 1 8.69
    -6 8 1 7.63
    -6 8 1 8.23
    -6 8 1 -0.52
    6 -8 -2 -1.16
    -6 8 2 0.31
    -6 8 2 -5.37
    6 -8 -3 8.96
    -6 8 3 8.99
    -6 8 3 5.26
    -6 8 4 0.62
    6 -8 -4 4.42
    -6 8 4 -0.83
    6 -8 -5 3.36
    -6 8 5 0.72
    -6 8 5 1.87
    -6 8 6 3.28
    6 -8 -6 6.92
    -6 8 6 4.99
    -6 8 7 -1.85
    6 -8 -7 -2.5
    -6 8 7 -4.37
    6 -8 -8 2.42
    -6 8 8 7.92
    -6 8 8 3.75
    -6 8 9 4.61
    -6 8 9 2.48
    6 -8 -9 3.78
    -6 8 9 4.07
    -6 8 10 8.71
    6 -8 -10 6.13
    -6 8 10 13.28
    -6 8 10 5.32
    -6 8 11 3.76
    6 -8 -11 4
    -6 8 11 10.77
    -6 8 11 5.01
    -6 8 12 10.81
    -6 8 12 1.99
    -6 8 13 1.58
    -6 8 14 20.59
    -6 8 15 9.09
    -6 8 15 3.54
    -6 8 16 -1.36
    -6 9 0 24.33
    -6 9 0 15.81
    -6 9 0 11.31
    6 -9 0 36.43
    -6 9 1 5.24
    -6 9 1 2.8
    -6 9 1 6.21
    -6 9 2 1.24
    -6 9 2 1.26
    -6 9 2 1.24
    6 -9 -2 4.56
    -6 9 3 11.35
    6 -9 -3 8.7
    -6 9 3 9.64
    6 -9 -4 7.03
    -6 9 4 3.74
    -6 9 4 1.13
    -6 9 5 7.07
    6 -9 -5 8.07
    -6 9 5 6.17
    6 -9 -6 10.17
    -6 9 6 11.81
    -6 9 6 16.16
    6 -9 -7 5.47
    -6 9 7 1.64
    -6 9 7 5.74
    6 -9 -8 -1.63
    -6 9 8 6.38
    -6 9 8 1.95
    -6 9 8 2.47
    -6 9 9 3.1
    6 -9 -9 12.8
    -6 9 9 26.82
    -6 9 9 7.22
    6 -9 -10 -1.45
    -6 9 10 5.29
    -6 9 10 3.73
    -6 9 10 -4.09
    -6 9 11 4.93
    6 -9 -11 -0.19
    -6 9 13 7.56
    -6 9 14 2.63
    -6 9 14 4.9
    -6 9 15 -0.21
    -6 10 0 6.11
    6 -10 0 7.33
    -6 10 0 8.11
    -6 10 0 6.96
    -6 10 1 -2.39
    -6 10 1 4.38
    -6 10 1 2.6
    -6 10 2 12.88
    -6 10 2 11.38
    -6 10 2 9.42
    6 -10 -3 -0.87
    -6 10 3 -2.38
    -6 10 3 -0.94
    -6 10 4 5.1
    6 -10 -4 19.83
    -6 10 4 8.86
    -6 10 5 -1.77
    6 -10 -5 2.89
    -6 10 5 9.36
    -6 10 6 5.03
    6 -10 -6 17.79
    -6 10 6 14
    6 -10 -7 0.58
    -6 10 7 16.22
    -6 10 7 3.8
    6 -10 -8 14.77
    -6 10 8 11.53
    -6 10 8 2.62
    6 -10 -9 11.99
    -6 10 9 9.3
    6 -10 -10 19.21
    -6 10 11 10.21
    6 -10 -11 3.85
    -6 10 12 -3.35
    -6 10 12 3.48
    -6 10 13 -0.1
    -6 10 13 -1.16
    -6 10 14 0.84
    -6 11 0 2.08
    6 -11 0 2.43
    -6 11 0 -2.03
    -6 11 0 -0.52
    -6 11 1 1.46
    -6 11 1 8.53
    -6 11 1 5.51
    -6 11 2 1.17
    -6 11 2 3.85
    -6 11 2 0.52
    6 -11 -3 8.46
    -6 11 3 7.96
    -6 11 3 9.58
    -6 11 4 10.94
    -6 11 4 14.12
    6 -11 -4 13.68
    6 -11 -5 42.76
    -6 11 5 38.17
    -6 11 5 59.72
    -6 11 6 32.11
    -6 11 6 21.07
    6 -11 -6 16.3
    -6 11 7 25.3
    6 -11 -7 39.55
    -6 11 8 -0.93
    6 -11 -8 -0.38
    6 -11 -9 4.13
    6 -11 -10 -3.84
    -6 11 10 4.42
    -6 11 11 2.15
    6 -11 -11 2.31
    -6 11 11 3.9
    -6 11 12 5.59
    -6 11 13 5.28
    6 -12 0 22.41
    -6 12 0 22.37
    -6 12 0 26.12
    -6 12 0 13.44
    -6 12 1 2.91
    -6 12 1 5.83
    -6 12 2 0.19
    -6 12 2 0.73
    -6 12 2 8.3
    -6 12 3 -6.83
    6 -12 -3 3.6
    -6 12 3 -5
    6 -12 -4 -0.88
    -6 12 4 11.89
    -6 12 4 2.17
    6 -12 -5 0.1
    -6 12 5 -0.72
    -6 12 6 6.07
    6 -12 -6 0.39
    6 -12 -7 3.67
    -6 12 7 7.51
    6 -12 -8 13.87
    -6 12 8 11.23
    -6 12 9 7.68
    6 -12 -9 7.22
    6 -12 -10 4.23
    -6 12 10 1.46
    -6 12 10 -4.53
    -6 12 11 5.7
    -6 13 0 1.73
    -6 13 0 -0.52
    -6 13 1 -2.19
    -6 13 1 -2.23
    -6 13 1 2.39
    -6 13 2 7.17
    -6 13 2 0.29
    -6 13 3 5.9
    -6 13 3 8.27
    6 -13 -3 10.61
    -6 13 4 10.32
    6 -13 -4 -3.5
    -6 13 5 3.71
    6 -13 -5 3.3
    6 -13 -6 15.71
    -6 13 6 16.73
    -6 13 6 16.36
    6 -13 -7 8.13
    -6 13 7 12.57
    -6 13 8 10.59
    6 -13 -8 2.99
    6 -13 -9 3.57
    -6 13 9 6.83
    -6 13 10 2
    6 -13 -10 0
    -6 14 0 4.23
    -6 14 1 -2.8
    -6 14 2 -1.55
    -6 14 3 3.2
    -6 14 3 -4.78
    6 -14 -3 2.33
    -6 14 4 3.33
    6 -14 -4 1.65
    6 -14 -5 3.4
    -6 14 5 9.8
    6 -14 -6 -4.07
    -6 14 6 -2.19
    -6 14 7 3.14
    6 -14 -7 -5.33
    -6 14 8 -7.75
    6 -14 -8 7.35
    -6 15 0 1.43
    -6 15 0 3.63
    -6 15 0 -3.88
    -6 15 1 -2.59
    -6 15 1 -2.12
    -6 15 1 0.52
    -6 15 2 -0.87
    -6 15 2 0
    -6 15 2 -1.87
    -6 15 3 3.2
    -6 15 3 10.27
    6 -15 -3 -4.55
    -6 15 3 7.99
    -6 15 4 0.62
    6 -15 -4 4.65
    6 -15 -5 -1.94
    -6 15 5 5.3
    -6 16 0 -4.14
    -6 16 0 -11.03
    -6 16 0 -0.48
    -6 16 1 0.41
    -6 16 1 3.64
    -6 16 2 -3.21
    5 18 -4 -0.2
    -5 -18 4 3.07
    -5 -18 4 4.13
    -5 -18 5 25.93
    5 18 -5 19.74
    -5 -18 5 27.16
    -5 -18 5 29.88
    -5 -18 6 11.1
    5 18 -6 1.31
    -5 -18 6 6.62
    -5 -18 6 1.77
    5 18 -7 1.31
    -5 -18 7 4.8
    -5 -18 7 6.73
    -5 -18 7 3
    5 18 -8 20.6
    -5 -18 8 11.71
    5 18 -9 -0.4
    -5 -18 9 6.35
    -5 -18 9 0.73
    5 18 -10 10.04
    -5 -18 10 6.38
    -5 -18 10 20.28
    -5 -17 1 -3.14
    5 17 -1 -1.32
    -5 -17 1 -1.9
    -5 -17 1 -3.42
    -5 -17 2 6.58
    -5 -17 2 2.23
    5 17 -2 -0.61
    -5 -17 2 -3.74
    -5 -17 3 6.38
    5 17 -3 0.5
    -5 -17 3 -2.67
    -5 -17 3 -4.67
    -5 -17 4 -5.93
    -5 -17 4 -3.4
    5 17 -4 0.5
    -5 -17 4 1.42
    -5 -17 5 2.55
    -5 -17 5 -0.95
    -5 -17 5 4.94
    5 17 -5 3.82
    -5 -17 6 4
    5 17 -6 3.82
    -5 -17 6 3.81
    -5 -17 6 -0.8
    5 17 -7 5.64
    -5 -17 7 6.71
    -5 -17 7 -0.2
    -5 -17 8 -0.7
    -5 -17 8 1.87
    -5 -17 8 4.07
    5 17 -8 -0.71
    -5 -17 9 8.92
    5 17 -9 -7.08
    -5 -17 9 6.78
    -5 -17 10 1.13
    -5 -17 10 5.04
    -5 -17 10 6.39
    5 17 -10 1.32
    -5 -17 11 -4.55
    5 17 -11 -3.66
    -5 -17 11 1.67
    -5 -17 12 1.48
    -5 -17 13 0.89
    -5 -17 14 10.95
    -5 -16 1 1.6
    -5 -16 1 3.55
    -5 -16 1 0.8
    -5 -16 2 18.83
    -5 -16 2 10.96
    -5 -16 3 55.58
    -5 -16 4 7.28
    -5 -16 5 6.55
    -5 -16 6 0.39
    -5 -16 7 -0.19
    -5 -16 8 23.32
    -5 -16 9 -4.14
    -5 -16 10 0.1
    -5 -16 11 4.15
    -5 -16 12 -4.42
    -5 -16 12 5.91
    5 16 -12 -0.71
    -5 -15 1 1.63
    5 15 -1 3.65
    -5 -15 1 0.2
    5 15 -2 1.82
    -5 -15 2 0.1
    -5 -15 2 -0.42
    -5 -15 2 3.47
    -5 -15 3 11.52
    -5 -15 3 3.65
    5 15 -3 4.53
    -5 -15 3 -1.94
    5 15 -4 23
    -5 -15 4 24.05
    -5 -15 4 23.73
    -5 -15 4 24.8
    -5 -15 5 45.29
    -5 -15 5 38.03
    5 15 -5 50.96
    -5 -15 5 39.67
    -5 -15 6 -0.96
    -5 -15 6 0.1
    5 15 -6 3.61
    -5 -15 6 -4.7
    -5 -15 7 10.08
    5 15 -7 8.93
    -5 -15 7 2.5
    -5 -15 7 9.35
    -5 -15 8 12.62
    5 15 -8 9.35
    -5 -15 8 5.68
    -5 -15 8 8.72
    -5 -15 9 2.37
    5 15 -9 3.32
    -5 -15 9 4
    -5 -15 9 5.37
    -5 -15 10 4.52
    -5 -15 10 6.7
    5 15 -10 -1.92
    -5 -15 11 1.55
    -5 -15 11 5.11
    5 15 -11 4.76
    -5 -15 12 0.19
    -5 -15 13 3.61
    -5 -15 14 7.55
    5 15 -16 0.61
    -5 -14 1 3.29
    -5 -14 1 3.88
    5 14 -1 6.89
    -5 -14 1 1.26
    -5 -14 2 4
    5 14 -2 5.65
    -5 -14 2 3.07
    -5 -14 2 8.17
    5 14 -3 32.06
    -5 -14 3 24.11
    -5 -14 3 25.82
    -5 -14 3 33.9
    5 14 -4 -1.9
    -5 -14 4 0.42
    -5 -14 4 2.95
    -5 -14 4 -3.01
    5 14 -5 2.2
    -5 -14 5 -5.87
    -5 -14 5 -2.09
    -5 -14 5 2.89
    -5 -14 6 2.5
    5 14 -6 11.2
    -5 -14 6 4.69
    -5 -14 6 -0.8
    5 14 -7 8.61
    -5 -14 7 13.98
    -5 -14 7 -1.2
    -5 -14 7 6.3
    -5 -14 8 3.19
    -5 -14 8 5.56
    5 14 -8 0.4
    -5 -14 8 -2.29
    -5 -14 9 5.94
    -5 -14 9 1.58
    5 14 -9 -1.3
    -5 -14 10 6.4
    5 14 -10 0.8
    -5 -14 10 9.54
    -5 -14 11 -0.29
    5 14 -11 -0.5
    -5 -14 11 -3.49
    -5 -14 12 4.69
    -5 -14 12 1.18
    5 14 -12 2.43
    -5 -14 13 5.7
    5 14 -13 0.3
    -5 -14 13 3.65
    -5 -14 13 4.23
    -5 -14 14 4.84
    -5 -14 14 0.2
    -5 -14 14 0
    5 14 -14 1.93
    -5 -14 15 0.4
    5 14 -15 -2.04
    -5 -14 15 -1.58
    -5 -14 16 7.23
    -5 -14 16 12.75
    -5 -14 17 0.69
    -5 -14 18 5.62
    -5 -14 19 -1.37
    -5 -14 19 -1.7
    -5 -14 20 6.85
    -5 -14 20 7.08
    -5 -14 21 2.68
    5 13 -1 -3.14
    -5 -13 1 3.38
    -5 -13 1 0.8
    -5 -13 1 2.76
    -5 -13 1 4.51
    -5 -13 2 2.36
    -5 -13 2 2.73
    -5 -13 2 3.07
    -5 -13 2 -0.21
    5 13 -2 1.11
    5 13 -3 21.38
    -5 -13 3 18.43
    -5 -13 3 21.86
    -5 -13 3 19.82
    -5 -13 3 14.09
    -5 -13 4 9.09
    5 13 -4 12
    -5 -13 4 14.81
    -5 -13 4 13.5
    -5 -13 4 15.78
    -5 -13 5 -0.91
    -5 -13 5 -3.25
    -5 -13 5 -0.83
    5 13 -5 -1.3
    -5 -13 6 -3.52
    -5 -13 6 -3.53
    5 13 -6 -0.3
    -5 -13 6 1.51
    -5 -13 7 21.46
    -5 -13 7 26.47
    -5 -13 7 18.37
    5 13 -7 9.77
    -5 -13 8 0.38
    5 13 -8 0.7
    -5 -13 8 0.21
    -5 -13 8 2.48
    -5 -13 9 3.46
    5 13 -9 0.1
    -5 -13 9 -0.67
    5 13 -10 -1.5
    -5 -13 10 4.56
    -5 -13 10 0.69
    -5 -13 10 -1.84
    5 13 -11 -0.7
    -5 -13 11 3.13
    -5 -13 11 4.43
    -5 -13 11 -0.68
    -5 -13 12 -2.07
    -5 -13 12 0.2
    5 13 -12 -6.04
    -5 -13 13 4.86
    5 13 -13 -1.11
    -5 -13 13 -0.89
    -5 -13 13 -4.26
    -5 -13 14 1.68
    -5 -13 14 4.06
    -5 -13 14 6.47
    5 13 -14 0.1
    -5 -13 14 2
    -5 -13 15 1.68
    -5 -13 15 -1.1
    5 13 -15 2.53
    -5 -13 15 -0.3
    5 13 -16 4.87
    -5 -13 16 -3.95
    -5 -13 16 1.41
    -5 -13 16 4.73
    -5 -13 17 10.87
    5 13 -17 19.57
    -5 -13 17 11.04
    5 13 -18 -1.42
    -5 -13 18 4.83
    -5 -13 18 0.98
    -5 -13 19 -4.01
    5 13 -19 -0.2
    -5 -13 20 0.68
    -5 -13 20 1.71
    -5 -13 21 5.1
    -5 -13 21 1.17
    -5 -13 22 2.2
    -5 -13 22 7.85
    -5 -12 1 0.51
    -5 -12 1 0.59
    5 12 -1 -1.72
    -5 -12 1 -3.37
    -5 -12 1 0.52
    -5 -12 2 2.47
    5 12 -2 3.32
    -5 -12 2 -3.02
    -5 -12 2 2.82
    -5 -12 2 1.13
    -5 -12 3 -5.5
    -5 -12 3 -0.1
    -5 -12 3 -1.25
    5 12 -3 -0.9
    -5 -12 3 2.41
    -5 -12 4 2.91
    5 12 -4 0.8
    -5 -12 4 -0.38
    -5 -12 4 -4.07
    -5 -12 4 0.1
    -5 -12 5 -0.62
    -5 -12 5 1.99
    -5 -12 5 -0.51
    -5 -12 5 0.93
    5 12 -5 4.58
    -5 -12 6 34.35
    -5 -12 6 42.63
    5 12 -6 44.53
    -5 -12 6 50.15
    -5 -12 6 34.94
    -5 -12 7 0.31
    -5 -12 7 -1.34
    -5 -12 7 -2.16
    -5 -12 7 2.7
    5 12 -7 0.2
    -5 -12 8 -1.53
    -5 -12 8 1.44
    -5 -12 8 0.51
    -5 -12 8 -1.33
    -5 -12 8 2.38
    5 12 -8 -2.38
    -5 -12 9 -1.07
    -5 -12 9 -1.48
    -5 -12 9 -1.93
    -5 -12 9 -2.52
    5 12 -9 1.79
    -5 -12 10 16.44
    -5 -12 10 16.65
    -5 -12 10 16.85
    5 12 -10 17.93
    -5 -12 10 13.22
    -5 -12 11 0.79
    -5 -12 11 4.55
    -5 -12 11 3.75
    5 12 -11 9.28
    -5 -12 12 18.02
    5 12 -12 22.21
    -5 -12 12 19.26
    -5 -12 12 21.41
    -5 -12 12 17.52
    -5 -12 13 5.27
    5 12 -13 7.62
    -5 -12 13 5.17
    -5 -12 13 6.93
    -5 -12 13 4.07
    -5 -12 14 1.7
    -5 -12 14 0.81
    -5 -12 14 0.86
    -5 -12 14 1.19
    5 12 -14 -1.41
    -5 -12 14 1.41
    -5 -12 15 3.46
    -5 -12 15 -1.11
    -5 -12 15 1.62
    5 12 -15 1.11
    -5 -12 15 1.82
    -5 -12 16 7.1
    -5 -12 16 3.65
    -5 -12 16 6.19
    -5 -12 16 12.08
    5 12 -16 -1.11
    -5 -12 17 11.93
    -5 -12 17 10.18
    -5 -12 17 10.15
    5 12 -17 9.16
    -5 -12 17 7.36
    -5 -12 18 1.17
    -5 -12 18 0.47
    5 12 -18 4.93
    -5 -12 18 2.23
    -5 -12 19 6.73
    -5 -12 19 5.75
    -5 -12 19 5.16
    5 12 -19 10.84
    -5 -12 20 -1.99
    -5 -12 20 -0.58
    5 12 -20 -1.6
    -5 -12 21 6.88
    -5 -12 21 -3.97
    -5 -12 21 2.01
    5 12 -21 -3.79
    -5 -12 22 12.94
    -5 -12 22 3.91
    5 12 -22 5.86
    -5 -12 22 7.06
    -5 -12 23 11.59
    -5 -12 23 10.31
    -5 -12 23 14.71
    -5 -11 1 6.64
    -5 -11 1 3.23
    -5 -11 1 3.06
    -5 -11 1 0.98
    -5 -11 1 0.68
    5 11 -1 0.91
    -5 -11 2 6.88
    -5 -11 2 4.71
    5 11 -2 5.84
    -5 -11 2 4.21
    -5 -11 2 4.34
    -5 -11 3 2.48
    -5 -11 3 3.15
    5 11 -3 -0.7
    -5 -11 3 7.08
    -5 -11 3 -0.31
    -5 -11 4 1.14
    -5 -11 4 0.85
    -5 -11 4 -1.02
    5 11 -4 4.88
    -5 -11 4 -2.18
    -5 -11 5 4.46
    -5 -11 5 0.09
    -5 -11 5 -2.69
    5 11 -5 -2.88
    -5 -11 5 2.43
    -5 -11 6 10.47
    -5 -11 6 4.01
    -5 -11 6 6.03
    5 11 -6 3.07
    -5 -11 6 2.17
    -5 -11 7 -1.34
    5 11 -7 2.38
    -5 -11 7 0.29
    -5 -11 7 -0.31
    -5 -11 7 -1.8
    -5 -11 7 -3.28
    -5 -11 8 4.48
    5 11 -8 3.46
    -5 -11 8 3.38
    -5 -11 8 3.4
    -5 -11 8 -1.36
    5 11 -9 6.43
    -5 -11 9 5.49
    -5 -11 9 2.87
    -5 -11 9 5.31
    -5 -11 9 3.64
    -5 -11 9 1.93
    -5 -11 10 3.76
    5 11 -10 1.88
    -5 -11 10 3.76
    -5 -11 10 5.96
    -5 -11 10 5.36
    -5 -11 11 1.61
    -5 -11 11 4.06
    -5 -11 11 2.98
    5 11 -11 4.86
    -5 -11 11 7.47
    -5 -11 11 7.4
    -5 -11 12 4.24
    -5 -11 12 6.65
    -5 -11 12 3.91
    5 11 -12 6.86
    -5 -11 12 3.88
    -5 -11 12 2.02
    -5 -11 13 -5.5
    -5 -11 13 2.08
    5 11 -13 4.68
    -5 -11 13 0.92
    -5 -11 13 -1.62
    -5 -11 13 2
    -5 -11 14 0.1
    -5 -11 14 2.02
    -5 -11 14 2.27
    -5 -11 14 0.49
    5 11 -14 -0.1
    -5 -11 14 7.56
    5 11 -15 4.49
    -5 -11 15 11.05
    -5 -11 15 9.31
    -5 -11 15 12.61
    -5 -11 16 -1.13
    -5 -11 16 1.33
    -5 -11 16 -0.69
    5 11 -16 -2
    -5 -11 17 -0.51
    5 11 -17 4.19
    -5 -11 17 1.47
    -5 -11 18 3.51
    -5 -11 18 6.32
    5 11 -18 3.59
    5 11 -19 1.99
    -5 -11 19 -2.33
    -5 -11 19 -1.12
    -5 -11 20 -2.52
    5 11 -20 0.69
    -5 -11 20 -1.01
    5 11 -21 0.59
    -5 -11 21 1.55
    5 11 -22 4.04
    -5 -11 22 3.19
    -5 -11 22 -0.71
    -5 -11 23 22.61
    5 11 -23 20.75
    -5 -11 23 20.21
    5 11 -24 -0.78
    -5 -10 1 0.2
    5 10 -1 -2.33
    -5 -10 1 0.39
    -5 -10 1 1.94
    -5 -10 1 -8.57
    -5 -10 1 -4.36
    -5 -10 2 -1.74
    5 10 -2 -2.32
    -5 -10 2 1.05
    -5 -10 2 0.21
    -5 -10 2 -2.05
    5 10 -3 10.11
    -5 -10 3 8.57
    -5 -10 3 5.51
    -5 -10 3 11.84
    -5 -10 3 10.81
    -5 -10 4 7.52
    -5 -10 4 2.46
    -5 -10 4 17.53
    -5 -10 4 0.93
    -5 -10 5 7.31
    -5 -10 5 6.37
    -5 -10 5 6.95
    -5 -10 5 0.72
    -5 -10 6 7.9
    5 10 -6 11.57
    -5 -10 6 11.71
    -5 -10 6 4.01
    -5 -10 6 6.05
    -5 -10 6 5.72
    -5 -10 7 -2.34
    -5 -10 7 0
    -5 -10 7 -0.39
    5 10 -7 -1.28
    -5 -10 7 0.3
    -5 -10 7 3.69
    -5 -10 8 16.52
    -5 -10 8 18.34
    -5 -10 8 17.18
    5 10 -8 18.14
    -5 -10 8 15.02
    5 10 -9 2.56
    -5 -10 9 2.88
    -5 -10 9 3.87
    -5 -10 9 1.9
    -5 -10 9 3.43
    -5 -10 10 1.29
    -5 -10 10 -0.3
    -5 -10 10 4.47
    -5 -10 10 0.2
    -5 -10 10 -4.85
    5 10 -10 -0.59
    -5 -10 11 3.38
    -5 -10 11 3.67
    -5 -10 11 1.61
    -5 -10 11 1.59
    -5 -10 11 -1.21
    5 10 -11 3.26
    -5 -10 12 0.21
    5 10 -12 2.17
    -5 -10 12 2.46
    -5 -10 12 -0.7
    -5 -10 12 3.62
    -5 -10 12 2.18
    -5 -10 13 29.53
    -5 -10 13 29.77
    5 10 -13 35.01
    -5 -10 13 24.74
    -5 -10 13 26.04
    -5 -10 13 31.14
    -5 -10 14 2.64
    -5 -10 14 5.94
    5 10 -14 6.93
    -5 -10 14 7.12
    -5 -10 14 4.04
    -5 -10 14 2.51
    -5 -10 15 14.44
    -5 -10 15 13.55
    5 10 -15 12.38
    -5 -10 15 9.73
    -5 -10 15 10.83
    -5 -10 15 9.09
    -5 -10 16 21.14
    -5 -10 16 20.6
    5 10 -16 22.49
    -5 -10 16 17
    -5 -10 17 3.18
    -5 -10 17 2.43
    -5 -10 17 4.39
    5 10 -17 3.37
    5 10 -18 26.61
    -5 -10 18 22.33
    -5 -10 18 18.7
    -5 -10 18 19.86
    -5 -10 19 -2.65
    -5 -10 19 3.21
    5 10 -19 -7.3
    -5 -10 20 0.19
    5 10 -20 7.68
    -5 -10 20 9.46
    -5 -10 21 33.24
    5 10 -21 35.89
    -5 -10 22 1.52
    5 10 -22 -1.95
    -5 -10 22 1.16
    5 10 -23 6.12
    -5 -10 23 5.55
    -5 -10 23 -1.65
    -5 -10 24 3.93
    5 10 -24 3.57
    -5 -9 1 1.83
    -5 -9 1 1.92
    -5 -9 1 1.93
    -5 -9 1 1.45
    -5 -9 1 2.34
    -5 -9 2 9.96
    -5 -9 2 5
    -5 -9 2 10.2
    -5 -9 2 6.02
    -5 -9 3 0.31
    -5 -9 3 2.84
    5 9 -3 -7.42
    -5 -9 3 4.1
    -5 -9 3 9.06
    5 9 -4 6.88
    -5 -9 4 12.32
    -5 -9 4 14.92
    -5 -9 4 16.03
    -5 -9 4 10.79
    -5 -9 4 14.46
    -5 -9 4 10.75
    -5 -9 5 0.72
    -5 -9 5 7.88
    -5 -9 5 -0.19
    5 9 -5 3.57
    -5 -9 5 3.85
    -5 -9 5 0.1
    -5 -9 5 1.75
    -5 -9 6 4.22
    -5 -9 6 9.72
    -5 -9 6 4.78
    -5 -9 6 -2.36
    5 9 -6 3.46
    -5 -9 6 4.81
    -5 -9 6 4.5
    -5 -9 7 2.04
    -5 -9 7 4.95
    -5 -9 7 1.83
    5 9 -7 7.4
    -5 -9 7 5.28
    -5 -9 7 6
    -5 -9 7 3.77
    -5 -9 8 3.67
    -5 -9 8 2.12
    5 9 -8 4.82
    -5 -9 8 2.29
    -5 -9 8 4.82
    -5 -9 8 1.29
    -5 -9 8 4.69
    -5 -9 9 -0.2
    5 9 -9 2.56
    -5 -9 9 -1.5
    -5 -9 9 3.49
    -5 -9 9 0.2
    -5 -9 9 -1.21
    -5 -9 9 -0.7
    -5 -9 10 -0.82
    -5 -9 10 0.1
    -5 -9 10 -0.3
    -5 -9 10 0.1
    -5 -9 10 1.29
    -5 -9 10 5.3
    5 9 -10 1.18
    -5 -9 11 1.89
    -5 -9 11 1.14
    5 9 -11 2.46
    -5 -9 11 4.72
    -5 -9 11 1.34
    -5 -9 11 -1.69
    -5 -9 11 1.3
    -5 -9 12 -0.2
    -5 -9 12 -2.51
    -5 -9 12 -0.99
    5 9 -12 3.44
    -5 -9 12 0.3
    -5 -9 12 -1.76
    -5 -9 13 1.48
    -5 -9 13 -1.58
    -5 -9 13 1.93
    -5 -9 13 1.58
    -5 -9 13 1.4
    5 9 -13 2.85
    -5 -9 13 -1.14
    -5 -9 14 26.14
    -5 -9 14 22.74
    -5 -9 14 24.72
    -5 -9 14 33.23
    -5 -9 14 22.24
    5 9 -14 32.38
    -5 -9 15 9.7
    -5 -9 15 13.13
    -5 -9 15 16.99
    5 9 -15 9.06
    -5 -9 15 12.96
    -5 -9 16 5.77
    -5 -9 16 8.57
    5 9 -16 8.17
    -5 -9 16 5.44
    -5 -9 17 2.12
    -5 -9 17 -3.4
    -5 -9 17 0.88
    5 9 -17 0.79
    -5 -9 18 6.15
    -5 -9 18 7.21
    -5 -9 18 3.75
    5 9 -18 4.32
    -5 -9 19 12.89
    5 9 -19 13.04
    -5 -9 19 17.77
    -5 -9 19 14.11
    -5 -9 20 12.6
    -5 -9 20 14
    -5 -9 20 17.81
    5 9 -20 17.01
    5 9 -21 4.09
    -5 -9 21 8.26
    -5 -9 21 15.23
    -5 -9 21 8.63
    5 9 -22 2.72
    -5 -9 22 4.86
    5 9 -23 -2.9
    -5 -9 23 0
    -5 -9 23 0.68
    5 9 -24 -1.73
    -5 -9 24 0.2
    5 9 -25 -0.29
    -5 -9 25 0.68
    -5 -8 1 14.58
    -5 -8 1 14.78
    -5 -8 1 13.83
    -5 -8 1 11.41
    -5 -8 1 12.02
    -5 -8 1 13.09
    -5 -8 2 2.04
    -5 -8 2 -1.66
    -5 -8 2 1.22
    -5 -8 2 0.86
    -5 -8 2 1.71
    -5 -8 2 2.43
    -5 -8 3 11.69
    -5 -8 3 11.03
    -5 -8 3 6.95
    -5 -8 3 14.81
    -5 -8 3 11.05
    -5 -8 3 11.7
    5 8 -3 10.66
    -5 -8 4 0.41
    -5 -8 4 0.1
    -5 -8 4 -0.91
    -5 -8 4 1.06
    -5 -8 4 0.78
    -5 -8 4 -0.51
    -5 -8 5 1.17
    -5 -8 5 -1.39
    -5 -8 5 1.74
    -5 -8 5 0.82
    -5 -8 5 -0.2
    -5 -8 5 -2.02
    -5 -8 6 32.64
    -5 -8 6 29.44
    -5 -8 6 37.22
    -5 -8 6 36.76
    -5 -8 6 31.91
    -5 -8 6 37.21
    5 8 -6 37.67
    -5 -8 6 31.18
    -5 -8 7 12.84
    -5 -8 7 13.16
    5 8 -7 17.29
    -5 -8 7 13.37
    -5 -8 7 13.64
    -5 -8 7 17.29
    -5 -8 7 12.32
    -5 -8 7 19.59
    -5 -8 8 -2.8
    -5 -8 8 -0.51
    -5 -8 8 0.1
    -5 -8 8 -0.41
    5 8 -8 4.14
    -5 -8 8 -0.82
    -5 -8 8 5.01
    -5 -8 9 15.64
    -5 -8 9 10.03
    -5 -8 9 8.4
    -5 -8 9 13.18
    -5 -8 9 9.87
    -5 -8 9 17.35
    5 8 -9 17.8
    -5 -8 10 29.35
    -5 -8 10 21.53
    5 8 -10 27.31
    -5 -8 10 23.74
    -5 -8 10 20.22
    -5 -8 10 21.06
    -5 -8 10 27.21
    -5 -8 11 14.15
    -5 -8 11 18.72
    5 8 -11 20.72
    -5 -8 11 17.79
    -5 -8 11 12.31
    -5 -8 11 19.11
    -5 -8 11 20.05
    -5 -8 12 21.25
    -5 -8 12 24.1
    -5 -8 12 16.78
    -5 -8 12 23.83
    -5 -8 12 29.8
    -5 -8 12 17.14
    5 8 -12 25.91
    -5 -8 13 -2.66
    -5 -8 13 1.06
    -5 -8 13 1.38
    -5 -8 13 -0.3
    -5 -8 13 1.67
    5 8 -13 0.98
    5 8 -14 15.41
    -5 -8 14 9.11
    -5 -8 14 10.72
    -5 -8 14 11.76
    -5 -8 14 10.35
    -5 -8 14 11.15
    -5 -8 15 1.35
    -5 -8 15 0.29
    -5 -8 15 1.29
    5 8 -15 -2.06
    -5 -8 15 0.93
    -5 -8 15 0
    -5 -8 16 4.66
    -5 -8 16 0.93
    5 8 -16 -2.06
    -5 -8 16 3.21
    -5 -8 16 0.2
    5 8 -17 4.51
    -5 -8 17 6.06
    -5 -8 17 3.23
    -5 -8 17 5.73
    -5 -8 18 2.15
    5 8 -18 4.5
    -5 -8 18 7.47
    -5 -8 18 0.72
    -5 -8 19 1.76
    -5 -8 19 4.45
    -5 -8 19 0.41
    5 8 -19 -3.81
    -5 -8 20 3.42
    -5 -8 20 -1.42
    -5 -8 20 1.32
    5 8 -20 2.14
    -5 -8 21 5.67
    -5 -8 21 6.09
    5 8 -21 2.91
    -5 -8 21 6.09
    5 8 -22 6.1
    -5 -8 22 2.15
    -5 -8 22 3.96
    -5 -8 23 3.71
    5 8 -23 8.79
    -5 -8 23 9.03
    -5 -8 23 2.33
    5 8 -24 12.33
    -5 -8 24 11.27
    5 8 -25 5.09
    -5 -8 25 1.12
    -5 -8 25 -4.4
    -5 -7 1 21.12
    -5 -7 1 24.37
    -5 -7 1 24.1
    -5 -7 1 28
    -5 -7 1 34.46
    -5 -7 1 23.31
    -5 -7 2 79.3
    -5 -7 2 91.62
    -5 -7 2 61.23
    -5 -7 2 67.25
    -5 -7 2 68.02
    -5 -7 2 47.77
    -5 -7 2 44.28
    -5 -7 3 8.01
    -5 -7 3 7.7
    -5 -7 3 7.86
    -5 -7 3 4.38
    -5 -7 3 8.11
    -5 -7 3 3.42
    -5 -7 3 6.37
    -5 -7 4 14.27
    -5 -7 4 16.11
    -5 -7 4 11.28
    5 7 -4 11.66
    -5 -7 4 13.13
    -5 -7 4 15.29
    -5 -7 4 16
    -5 -7 4 12.19
    -5 -7 4 17.59
    -5 -7 5 17.78
    5 7 -5 25.52
    -5 -7 5 24.08
    -5 -7 5 27.04
    -5 -7 5 24.69
    -5 -7 5 15.46
    -5 -7 5 20.5
    -5 -7 5 19.25
    -5 -7 6 17.38
    -5 -7 6 10.66
    -5 -7 6 8.82
    -5 -7 6 13.75
    -5 -7 6 17.85
    -5 -7 6 19.05
    -5 -7 6 10.64
    -5 -7 7 0.41
    -5 -7 7 5.6
    -5 -7 7 3.98
    -5 -7 7 2.06
    -5 -7 7 1.11
    -5 -7 7 1.7
    -5 -7 7 0.1
    -5 -7 8 -1.24
    -5 -7 8 4.33
    -5 -7 8 0.21
    -5 -7 8 -1
    -5 -7 8 4.82
    5 7 -8 -0.49
    -5 -7 8 -2.22
    5 7 -9 3.75
    -5 -7 9 5.97
    -5 -7 9 2.42
    -5 -7 9 5.18
    -5 -7 9 4.51
    -5 -7 9 8.71
    -5 -7 9 6.99
    -5 -7 10 0.32
    -5 -7 10 2.48
    -5 -7 10 1.82
    -5 -7 10 -1.89
    5 7 -10 -0.59
    -5 -7 10 -0.42
    -5 -7 10 2.39
    -5 -7 11 6.09
    -5 -7 11 8.71
    -5 -7 11 10.68
    -5 -7 11 8.43
    5 7 -11 6.99
    -5 -7 11 16.5
    -5 -7 11 -0.49
    5 7 -12 1.48
    -5 -7 12 -4.5
    -5 -7 12 -2.33
    -5 -7 12 5.23
    -5 -7 12 -2.97
    -5 -7 12 0.79
    -5 -7 13 -1.87
    -5 -7 13 -0.42
    -5 -7 13 0
    5 7 -13 3.34
    5 7 -13 1.22
    -5 -7 13 0.69
    -5 -7 13 1.38
    5 7 -14 -2.16
    -5 -7 14 -1.25
    -5 -7 14 2.18
    5 7 -14 2.07
    -5 -7 14 2.37
    -5 -7 14 -1.09
    -5 -7 14 -1.35
    -5 -7 15 14.98
    -5 -7 15 16.7
    5 7 -15 13.85
    -5 -7 15 8.73
    5 7 -15 17.81
    -5 -7 15 17.07
    -5 -7 16 4.88
    -5 -7 16 -0.1
    -5 -7 16 4.32
    5 7 -16 0.1
    -5 -7 16 0.79
    5 7 -16 1.98
    5 7 -17 -0.49
    -5 -7 17 0.31
    -5 -7 17 5.2
    -5 -7 17 4.83
    5 7 -18 3.72
    -5 -7 18 5.32
    -5 -7 18 2.17
    -5 -7 18 3.47
    5 7 -19 -0.98
    -5 -7 19 -2.42
    -5 -7 19 3.05
    -5 -7 19 4.53
    -5 -7 20 -1.48
    -5 -7 20 3.33
    -5 -7 20 4.37
    5 7 -20 -1.07
    5 7 -21 11.2
    -5 -7 21 14.02
    -5 -7 21 5.9
    -5 -7 21 5.57
    -5 -7 22 -0.69
    5 7 -22 1.94
    -5 -7 22 1.82
    5 7 -23 8.44
    -5 -7 23 -3.86
    -5 -7 23 -2.23
    -5 -7 23 -0.1
    -5 -7 24 29.14
    -5 -7 24 20.75
    5 7 -24 42.16
    -5 -7 25 -0.41
    -5 -7 25 -1.01
    -5 -7 25 -4.33
    -5 -6 1 -3.09
    -5 -6 1 0.52
    -5 -6 1 1.57
    -5 -6 1 -4.33
    -5 -6 1 1.21
    -5 -6 1 2.68
    -5 -6 1 1.05
    -5 -6 2 12.27
    -5 -6 2 6.54
    -5 -6 2 10.56
    -5 -6 2 15.04
    -5 -6 2 8.69
    -5 -6 2 6.05
    -5 -6 2 11.62
    -5 -6 2 12.02
    -5 -6 3 4.15
    -5 -6 3 -1.49
    -5 -6 3 0.5
    -5 -6 3 1.31
    -5 -6 3 2.96
    -5 -6 3 3.35
    -5 -6 3 -1.68
    -5 -6 3 -2.07
    -5 -6 4 0.4
    -5 -6 4 2.63
    -5 -6 4 4.86
    -5 -6 4 0.72
    -5 -6 4 0.91
    -5 -6 4 4.02
    -5 -6 4 0.51
    -5 -6 4 1.22
    -5 -6 5 52.62
    -5 -6 5 53.75
    -5 -6 5 53.19
    -5 -6 5 68.28
    -5 -6 5 67.97
    -5 -6 5 68.08
    -5 -6 5 55.91
    -5 -6 5 84.81
    -5 -6 6 -1.33
    -5 -6 6 -0.2
    -5 -6 6 -2.51
    -5 -6 6 -1.12
    -5 -6 6 6.22
    -5 -6 6 -3.54
    -5 -6 6 -6.3
    -5 -6 6 0.2
    5 6 -6 -0.1
    -5 -6 7 -3.44
    5 6 -7 4
    -5 -6 7 2.92
    -5 -6 7 6.53
    -5 -6 7 2.92
    -5 -6 7 -0.4
    -5 -6 7 3.54
    -5 -6 7 5.13
    -5 -6 8 7.27
    -5 -6 8 9.23
    -5 -6 8 7.26
    -5 -6 8 8.83
    -5 -6 8 7.12
    5 6 -8 7.58
    -5 -6 8 15.51
    -5 -6 9 38.13
    -5 -6 9 40.06
    -5 -6 9 54.91
    -5 -6 9 59.11
    5 6 -9 55.95
    -5 -6 9 56.39
    -5 -6 9 40
    -5 -6 10 2.87
    -5 -6 10 0.79
    -5 -6 10 1.88
    -5 -6 10 4.21
    -5 -6 10 2.14
    5 6 -10 2.88
    -5 -6 10 1.4
    -5 -6 11 83.48
    -5 -6 11 81.41
    -5 -6 11 60.45
    -5 -6 11 63.77
    5 6 -11 79.47
    -5 -6 11 68.64
    -5 -6 12 92.52
    -5 -6 12 85.64
    -5 -6 12 115.68
    -5 -6 12 106.61
    5 6 -12 111.19
    -5 -6 12 102.33
    -5 -6 13 5.19
    -5 -6 13 10.44
    5 6 -13 7.03
    -5 -6 13 3.74
    5 6 -13 8.29
    -5 -6 13 3.69
    -5 -6 13 7.29
    -5 -6 14 -1.28
    -5 -6 14 1.14
    -5 -6 14 5.03
    5 6 -14 3.02
    5 6 -14 0.79
    -5 -6 14 -1.14
    -5 -6 14 3.29
    -5 -6 15 1.49
    -5 -6 15 4.42
    -5 -6 15 0
    5 6 -15 4.65
    -5 -6 15 3.54
    -5 -6 15 3.26
    5 6 -15 -0.21
    -5 -6 16 3.27
    5 6 -16 -0.31
    -5 -6 16 0.95
    5 6 -16 1.78
    -5 -6 16 -1.04
    -5 -6 16 -3.96
    -5 -6 16 -3.88
    -5 -6 16 5.11
    5 6 -17 8.78
    5 6 -17 9.85
    -5 -6 17 6.52
    -5 -6 17 6.97
    -5 -6 17 6.76
    -5 -6 17 3.08
    -5 -6 18 2.19
    -5 -6 18 -1
    -5 -6 18 1.42
    5 6 -18 1.87
    5 6 -18 1.42
    -5 -6 19 -0.5
    -5 -6 19 0.8
    -5 -6 19 1.12
    5 6 -19 5.71
    -5 -6 20 1.49
    -5 -6 20 6.19
    -5 -6 20 -5.22
    5 6 -20 3.84
    -5 -6 21 2.09
    5 6 -21 5.4
    -5 -6 21 2.13
    -5 -6 21 7.15
    5 6 -22 4.52
    -5 -6 22 3.33
    -5 -6 22 -8.24
    -5 -6 22 -2.48
    -5 -6 23 5.56
    -5 -6 23 2.88
    5 6 -23 2.26
    5 6 -24 3.44
    -5 -6 24 0.4
    -5 -6 24 5.32
    -5 -6 25 0.4
    -5 -6 25 1.85
    -5 -6 25 1.92
    -5 -5 1 -1.85
    -5 -5 1 -3.05
    -5 -5 1 -3.01
    -5 -5 1 -3.01
    -5 -5 1 0.1
    -5 -5 1 0.2
    -5 -5 1 1.66
    -5 -5 1 2.11
    -5 -5 2 0
    -5 -5 2 2.25
    -5 -5 2 -5.14
    -5 -5 2 0.89
    -5 -5 2 1.84
    -5 -5 2 0.69
    -5 -5 2 2.07
    -5 -5 2 4.05
    -5 -5 3 7.99
    -5 -5 3 7.5
    -5 -5 3 15.3
    -5 -5 3 9.34
    -5 -5 3 11.53
    -5 -5 3 7.88
    -5 -5 3 10.72
    -5 -5 3 7.98
    -5 -5 4 -0.31
    -5 -5 4 -0.92
    -5 -5 4 3.45
    -5 -5 4 2.33
    -5 -5 4 3.95
    -5 -5 4 3.97
    -5 -5 4 0.31
    -5 -5 4 7.24
    -5 -5 5 0.83
    -5 -5 5 2.75
    -5 -5 5 -1.01
    -5 -5 5 3.76
    -5 -5 5 4.69
    -5 -5 5 4.38
    -5 -5 5 2.89
    -5 -5 5 0.51
    -5 -5 6 1.62
    -5 -5 6 -1.32
    -5 -5 6 -0.71
    -5 -5 6 7.45
    -5 -5 6 -1.21
    -5 -5 6 2.67
    -5 -5 6 3.65
    -5 -5 6 6.2
    -5 -5 7 1.48
    -5 -5 7 5.88
    -5 -5 7 4.64
    -5 -5 7 3.12
    -5 -5 7 2.43
    -5 -5 7 4.33
    -5 -5 7 4.27
    -5 -5 7 5.51
    -5 -5 8 11.75
    -5 -5 8 13.47
    -5 -5 8 8.78
    -5 -5 8 7.44
    -5 -5 8 11.86
    -5 -5 8 10.03
    -5 -5 8 12.19
    -5 -5 8 13.93
    -5 -5 9 -0.3
    -5 -5 9 0
    -5 -5 9 -0.3
    -5 -5 9 0.7
    -5 -5 9 3.59
    5 5 -9 1.11
    -5 -5 9 -1.26
    -5 -5 9 1.39
    -5 -5 10 6.78
    -5 -5 10 7.44
    -5 -5 10 2.76
    -5 -5 10 6.92
    -5 -5 10 1.29
    5 5 -10 7.04
    -5 -5 11 13.44
    -5 -5 11 17.79
    5 5 -11 21.49
    -5 -5 11 16.19
    -5 -5 11 18.76
    -5 -5 11 17.83
    -5 -5 12 33.74
    -5 -5 12 32.43
    -5 -5 12 28.04
    5 5 -12 36.83
    5 5 -12 34.1
    -5 -5 12 22.84
    5 5 -12 37.09
    -5 -5 12 40.99
    -5 -5 13 0.72
    -5 -5 13 -0.1
    -5 -5 13 0.88
    -5 -5 13 -0.49
    5 5 -13 0.1
    -5 -5 13 0.4
    5 5 -13 -0.3
    5 5 -13 -0.9
    5 5 -14 0.21
    -5 -5 14 0.2
    -5 -5 14 1.77
    -5 -5 14 2.07
    -5 -5 14 -0.41
    -5 -5 14 0.41
    5 5 -14 1.7
    5 5 -15 -0.9
    -5 -5 15 0.1
    -5 -5 15 0.94
    -5 -5 15 3.05
    -5 -5 15 -1.28
    -5 -5 15 -2.22
    5 5 -15 0.31
    -5 -5 15 -2.04
    -5 -5 16 4.84
    -5 -5 16 3.95
    -5 -5 16 13.02
    -5 -5 16 8.77
    -5 -5 16 7.4
    5 5 -16 6.45
    5 5 -16 4.3
    5 5 -17 3.35
    -5 -5 17 4.84
    -5 -5 17 6.8
    5 5 -17 5.59
    -5 -5 17 3.83
    -5 -5 17 0.31
    -5 -5 18 8.25
    5 5 -18 5.84
    5 5 -18 9.78
    -5 -5 18 3.27
    -5 -5 18 4.56
    5 5 -19 1.99
    -5 -5 19 4.52
    -5 -5 19 6.37
    5 5 -19 0.4
    -5 -5 19 0.41
    -5 -5 20 12.99
    5 5 -20 16.78
    5 5 -20 12.76
    -5 -5 20 11.35
    -5 -5 20 8.23
    -5 -5 21 -3.21
    -5 -5 21 7.22
    5 5 -21 0.4
    -5 -5 21 2.14
    5 5 -22 3.79
    -5 -5 22 8.04
    -5 -5 22 7.35
    -5 -5 22 5.61
    -5 -5 22 0.7
    -5 -5 23 2.6
    -5 -5 23 2.21
    -5 -5 23 1.2
    -5 -5 24 2.62
    -5 -5 24 -3.39
    -5 -5 24 2.8
    -5 -5 25 2.68
    -5 -5 25 3.7
    -5 -5 25 2
    -5 -5 25 3.42
    -5 -5 26 5.13
    -5 -5 26 0
    -5 -4 1 65.16
    -5 -4 1 50.66
    -5 -4 1 52.37
    -5 -4 1 62.08
    -5 -4 1 55.8
    -5 -4 1 73.25
    -5 -4 1 48.58
    -5 -4 1 57.2
    -5 -4 2 8.51
    -5 -4 2 -0.21
    -5 -4 2 6.02
    -5 -4 2 4.52
    -5 -4 2 4.53
    -5 -4 2 5.18
    -5 -4 2 5.28
    -5 -4 2 3.22
    -5 -4 3 4.44
    -5 -4 3 4.34
    -5 -4 3 5.06
    -5 -4 3 -0.73
    -5 -4 3 -0.31
    -5 -4 3 3.03
    -5 -4 3 1.87
    -5 -4 3 1.24
    -5 -4 4 31.08
    -5 -4 4 34.08
    -5 -4 4 31.93
    -5 -4 4 42.8
    -5 -4 4 27.89
    -5 -4 4 26.2
    -5 -4 4 24.79
    -5 -4 4 24.62
    -5 -4 5 11.17
    -5 -4 5 8.34
    -5 -4 5 12.7
    -5 -4 5 9.13
    -5 -4 5 9.79
    -5 -4 5 7.19
    -5 -4 5 10.33
    -5 -4 5 12.32
    -5 -4 5 12
    -5 -4 6 2.75
    -5 -4 6 3.29
    -5 -4 6 -0.91
    -5 -4 6 1.44
    -5 -4 6 3.39
    -5 -4 6 4.02
    -5 -4 6 1.33
    -5 -4 6 3.6
    -5 -4 6 2.41
    -5 -4 7 2.04
    -5 -4 7 5.85
    -5 -4 7 1.02
    -5 -4 7 2.9
    -5 -4 7 2.55
    -5 -4 7 0.5
    -5 -4 7 2.75
    -5 -4 7 3.18
    -5 -4 8 -0.51
    -5 -4 8 1.09
    -5 -4 8 0.82
    -5 -4 8 1.54
    -5 -4 8 0.5
    -5 -4 8 2.13
    -5 -4 8 0.84
    -5 -4 8 2.98
    -5 -4 8 7.46
    -5 -4 9 30.95
    -5 -4 9 31.15
    -5 -4 9 34.2
    -5 -4 9 35.07
    -5 -4 9 46.58
    -5 -4 9 36.22
    -5 -4 9 38.78
    -5 -4 10 2.65
    -5 -4 10 1.29
    -5 -4 10 6.58
    -5 -4 10 -0.83
    -5 -4 10 2
    -5 -4 10 -1.74
    -5 -4 10 4.27
    -5 -4 11 0.31
    -5 -4 11 2.62
    -5 -4 11 1.43
    -5 -4 11 2.46
    -5 -4 11 -0.93
    -5 -4 11 -0.59
    -5 -4 11 -1.09
    -5 -4 12 5.6
    -5 -4 12 -0.92
    -5 -4 12 1.28
    5 4 -12 1.28
    -5 -4 12 -2.75
    -5 -4 12 -0.2
    -5 -4 12 6.25
    -5 -4 12 0.93
    5 4 -12 0.83
    5 4 -13 0.72
    -5 -4 13 -0.83
    -5 -4 13 0.88
    -5 -4 13 1.84
    -5 -4 13 1.53
    5 4 -13 0.69
    -5 -4 13 -2.04
    -5 -4 13 -1.38
    5 4 -14 4.73
    -5 -4 14 4.38
    -5 -4 14 0.1
    -5 -4 14 3.05
    -5 -4 14 3.66
    -5 -4 14 1.28
    -5 -4 14 1.43
    -5 -4 15 0.71
    -5 -4 15 -1.02
    -5 -4 15 0.21
    5 4 -15 -0.61
    -5 -4 15 0.74
    -5 -4 15 1.08
    -5 -4 15 -4.29
    -5 -4 16 13.33
    -5 -4 16 9.78
    -5 -4 16 11.98
    -5 -4 16 11.65
    5 4 -16 14.08
    -5 -4 16 15.23
    -5 -4 16 21.05
    -5 -4 17 7.49
    -5 -4 17 14.37
    -5 -4 17 7.41
    -5 -4 17 5.61
    5 4 -17 12.46
    -5 -4 17 13.26
    -5 -4 18 1.21
    5 4 -18 5.59
    -5 -4 18 2.57
    -5 -4 18 2.03
    -5 -4 18 2.85
    -5 -4 18 5.78
    -5 -4 19 2.63
    5 4 -19 0.89
    -5 -4 19 -2.58
    -5 -4 19 -4.78
    -5 -4 19 2.94
    -5 -4 20 8.24
    -5 -4 20 0.2
    -5 -4 20 -5.17
    5 4 -20 2.87
    -5 -4 20 2.03
    -5 -4 21 -0.91
    -5 -4 21 -1.01
    -5 -4 21 1.5
    5 4 -21 -0.79
    -5 -4 21 0
    -5 -4 22 21
    -5 -4 22 8.7
    -5 -4 22 29.78
    -5 -4 22 16.71
    -5 -4 23 3.04
    -5 -4 23 6.88
    -5 -4 23 1.9
    -5 -4 24 2.61
    -5 -4 24 1.75
    -5 -4 24 -0.91
    -5 -4 25 -5.14
    -5 -4 25 2.03
    -5 -4 25 3.73
    -5 -4 25 6.83
    -5 -4 26 1.71
    -5 -4 26 0.3
    -5 -3 1 29.3
    -5 -3 1 25.46
    -5 -3 1 21.5
    -5 -3 1 23.66
    -5 -3 1 24.89
    -5 -3 1 31.07
    -5 -3 1 24.28
    -5 -3 1 40.44
    -5 -3 1 32.38
    -5 -3 2 3.72
    -5 -3 2 -2.83
    -5 -3 2 0.31
    -5 -3 2 3.82
    -5 -3 2 -3.91
    -5 -3 2 3.34
    -5 -3 2 2.91
    -5 -3 2 2.31
    -5 -3 2 1.35
    -5 -3 3 7.45
    -5 -3 3 6.95
    -5 -3 3 7.27
    -5 -3 3 14.3
    -5 -3 3 7.55
    -5 -3 3 6.96
    -5 -3 3 2.5
    -5 -3 3 8.38
    -5 -3 3 11.6
    -5 -3 4 10.82
    -5 -3 4 5.49
    -5 -3 4 9.5
    -5 -3 4 6.13
    -5 -3 4 7.61
    -5 -3 4 11.14
    -5 -3 4 8.44
    -5 -3 4 10.05
    -5 -3 4 8.08
    -5 -3 5 18.82
    -5 -3 5 7.1
    -5 -3 5 15.44
    -5 -3 5 21.15
    -5 -3 5 36.88
    -5 -3 5 36.09
    -5 -3 5 19.37
    -5 -3 5 20.84
    -5 -3 5 7.06
    -5 -3 6 39.55
    -5 -3 6 11.94
    -5 -3 6 19.22
    -5 -3 6 22.01
    -5 -3 6 9.91
    -5 -3 6 21.16
    -5 -3 6 19.83
    -5 -3 6 33.99
    -5 -3 6 22.64
    -5 -3 7 -1.34
    -5 -3 7 0.91
    -5 -3 7 1.39
    -5 -3 7 -0.1
    -5 -3 7 -2.62
    -5 -3 7 1.95
    -5 -3 7 4.57
    -5 -3 7 6.19
    -5 -3 7 2.33
    -5 -3 8 2.78
    -5 -3 8 6.13
    -5 -3 8 3.49
    -5 -3 8 2.18
    -5 -3 8 -2.08
    -5 -3 8 4.27
    -5 -3 8 0
    -5 -3 8 1.32
    -5 -3 9 9.2
    -5 -3 9 4.35
    -5 -3 9 1.68
    -5 -3 9 6.24
    -5 -3 9 2.46
    -5 -3 9 2.38
    -5 -3 9 2.27
    -5 -3 10 3
    -5 -3 10 5.93
    -5 -3 10 5.62
    -5 -3 10 9.96
    -5 -3 10 5.08
    -5 -3 10 3.22
    -5 -3 10 8.21
    5 3 -11 1.7
    -5 -3 11 2.9
    -5 -3 11 0.82
    5 3 -11 2.81
    -5 -3 11 6.97
    -5 -3 11 4.83
    -5 -3 11 3.62
    -5 -3 11 2.58
    -5 -3 11 4.99
    -5 -3 12 11.06
    -5 -3 12 9.75
    -5 -3 12 6.2
    5 3 -12 11.8
    -5 -3 12 9.7
    5 3 -12 10.2
    -5 -3 12 5.62
    -5 -3 12 8.83
    -5 -3 12 11.41
    5 3 -13 17.44
    -5 -3 13 17.08
    -5 -3 13 13.65
    -5 -3 13 11.58
    5 3 -13 15.08
    -5 -3 13 18.01
    -5 -3 13 12.88
    -5 -3 13 14.67
    -5 -3 13 11.63
    -5 -3 14 3.22
    -5 -3 14 -0.1
    -5 -3 14 2.63
    -5 -3 14 1.65
    -5 -3 14 8.73
    5 3 -14 0
    -5 -3 14 4.34
    -5 -3 14 4.31
    5 3 -14 3.35
    -5 -3 15 6.29
    -5 -3 15 9.12
    -5 -3 15 12.62
    -5 -3 15 12.53
    5 3 -15 10.7
    -5 -3 15 2.68
    -5 -3 15 13.33
    -5 -3 16 4.02
    -5 -3 16 4.33
    5 3 -16 7.82
    -5 -3 16 3.24
    -5 -3 16 5.69
    -5 -3 16 5.56
    -5 -3 16 5.79
    -5 -3 17 3.51
    -5 -3 17 9.25
    -5 -3 17 5.48
    -5 -3 17 12.2
    -5 -3 17 5.35
    -5 -3 17 8.2
    5 3 -17 5.38
    -5 -3 18 5.91
    -5 -3 18 4.02
    -5 -3 18 5.26
    -5 -3 18 7
    5 3 -18 5.46
    -5 -3 19 7.33
    -5 -3 19 4.55
    -5 -3 19 6.8
    -5 -3 19 2.78
    5 3 -19 7.23
    -5 -3 20 12.33
    -5 -3 20 11.63
    -5 -3 20 10.32
    5 3 -20 15.75
    -5 -3 20 8.92
    -5 -3 21 5.14
    -5 -3 21 5.97
    -5 -3 21 -2.15
    5 3 -21 -0.69
    -5 -3 21 2.56
    -5 -3 22 -1.89
    -5 -3 22 -2.46
    5 3 -22 0.8
    -5 -3 22 -0.41
    -5 -3 22 -3.09
    -5 -3 23 4.22
    -5 -3 23 -3.2
    -5 -3 23 2.76
    -5 -3 24 -1.6
    -5 -3 24 4.36
    -5 -3 24 -3.81
    -5 -3 25 2
    -5 -3 25 -4.96
    -5 -3 25 -4.47
    -5 -3 25 -0.21
    -5 -2 1 99.76
    -5 -2 1 119.88
    -5 -2 1 94.27
    -5 -2 1 141.22
    -5 -2 1 92.86
    -5 -2 1 155.98
    -5 -2 1 98.71
    -5 -2 1 117.19
    -5 -2 1 106.08
    -5 -2 2 16.23
    -5 -2 2 18.1
    -5 -2 2 14.54
    -5 -2 2 18.09
    -5 -2 2 19.41
    -5 -2 2 16.54
    -5 -2 2 22.31
    -5 -2 2 12.2
    -5 -2 2 22.79
    -5 -2 3 17.17
    -5 -2 3 16.51
    -5 -2 3 18.56
    -5 -2 3 20.08
    -5 -2 3 18.28
    -5 -2 3 26.08
    -5 -2 3 15.67
    -5 -2 3 21.45
    -5 -2 3 21.79
    -5 -2 4 7.45
    -5 -2 4 2.33
    -5 -2 4 1.99
    -5 -2 4 3.53
    -5 -2 4 5.69
    -5 -2 4 6.37
    -5 -2 4 4.75
    -5 -2 4 1.15
    -5 -2 4 5.23
    -5 -2 5 4.13
    -5 -2 5 -2.84
    -5 -2 5 2.62
    -5 -2 5 12.44
    -5 -2 5 -5.13
    -5 -2 5 -1.15
    -5 -2 5 3.68
    -5 -2 5 3.31
    -5 -2 5 0.84
    -5 -2 6 -0.72
    -5 -2 6 1.56
    -5 -2 6 3.67
    -5 -2 6 0.31
    -5 -2 6 1.82
    -5 -2 6 -1.59
    -5 -2 6 -1.29
    -5 -2 6 0.21
    -5 -2 6 -1.65
    -5 -2 7 16.56
    -5 -2 7 17.45
    -5 -2 7 16.27
    -5 -2 7 14.96
    -5 -2 7 17.81
    -5 -2 7 12.43
    -5 -2 7 18.32
    -5 -2 7 17.98
    -5 -2 8 -1.24
    -5 -2 8 -1.88
    -5 -2 8 -1.26
    -5 -2 8 -0.63
    -5 -2 8 -1.88
    -5 -2 8 0.51
    -5 -2 8 3.06
    -5 -2 8 -2.02
    -5 -2 9 -0.2
    -5 -2 9 1.62
    -5 -2 9 -2.47
    -5 -2 9 3.95
    -5 -2 9 2.83
    -5 -2 9 0.7
    -5 -2 9 2.87
    -5 -2 10 5.05
    -5 -2 10 4.1
    -5 -2 10 6.49
    -5 -2 10 1.03
    5 2 -10 6.83
    5 2 -10 6.87
    -5 -2 10 5.04
    -5 -2 10 4.09
    -5 -2 10 2.86
    5 2 -11 5.25
    -5 -2 11 1.87
    -5 -2 11 7.41
    -5 -2 11 7.25
    -5 -2 11 7.78
    5 2 -11 6.54
    -5 -2 11 3.24
    -5 -2 11 4.09
    -5 -2 11 6.17
    -5 -2 12 1.34
    5 2 -12 3.14
    -5 -2 12 1.47
    5 2 -12 3.38
    -5 -2 12 -0.3
    -5 -2 12 4.94
    -5 -2 12 -2.46
    -5 -2 12 6.35
    -5 -2 12 6.05
    -5 -2 13 -0.69
    -5 -2 13 1.51
    -5 -2 13 1.75
    -5 -2 13 -2.49
    -5 -2 13 0.1
    5 2 -13 1.32
    -5 -2 13 2.41
    5 2 -13 -0.69
    -5 -2 13 2.35
    -5 -2 13 -1.05
    5 2 -14 37.29
    5 2 -14 41.64
    -5 -2 14 31.66
    -5 -2 14 35.52
    -5 -2 14 32.93
    -5 -2 14 32.29
    -5 -2 14 36.57
    -5 -2 14 36.91
    -5 -2 15 9.89
    5 2 -15 4.79
    -5 -2 15 2.77
    -5 -2 15 2.72
    -5 -2 15 0.41
    -5 -2 15 5.87
    -5 -2 15 6.1
    -5 -2 16 3.17
    -5 -2 16 0.71
    5 2 -16 4.18
    -5 -2 16 2.01
    -5 -2 16 -1.99
    -5 -2 16 2.95
    -5 -2 16 3.56
    -5 -2 17 0.21
    -5 -2 17 1.75
    -5 -2 17 1.99
    5 2 -17 2.88
    -5 -2 17 -1.02
    -5 -2 17 6.7
    -5 -2 17 9.85
    -5 -2 18 3.16
    -5 -2 18 1.88
    -5 -2 18 -3.15
    -5 -2 18 0.1
    5 2 -18 1.79
    -5 -2 19 -0.73
    -5 -2 19 2.4
    -5 -2 19 4.84
    -5 -2 19 4.4
    5 2 -19 2.79
    -5 -2 20 26.24
    -5 -2 20 20.96
    -5 -2 20 23.45
    -5 -2 20 18.68
    5 2 -20 25.56
    -5 -2 21 2.58
    -5 -2 21 -1.24
    5 2 -21 -0.6
    -5 -2 21 -3.34
    -5 -2 21 2.48
    -5 -2 22 6.91
    5 2 -22 12.88
    -5 -2 22 0.73
    -5 -2 22 5.49
    -5 -2 22 7.26
    -5 -2 23 -0.63
    -5 -2 23 5.88
    5 2 -23 -0.91
    -5 -2 23 -1.96
    -5 -2 24 -0.83
    -5 -2 24 -5.53
    -5 -2 24 0.7
    -5 -2 25 5.29
    -5 -2 25 3.97
    -5 -2 25 2.66
    -5 -2 25 1.25
    -5 -1 1 46.3
    -5 -1 1 49.12
    -5 -1 1 43.86
    -5 -1 1 50.89
    -5 -1 1 39.36
    -5 -1 1 32.03
    -5 -1 1 43.56
    -5 -1 1 70.13
    -5 -1 1 54.08
    -5 -1 2 15.62
    -5 -1 2 27.1
    -5 -1 2 20.05
    -5 -1 2 22.59
    -5 -1 2 19.65
    -5 -1 2 16.9
    -5 -1 2 21.17
    -5 -1 2 18.72
    -5 -1 2 17.78
    -5 -1 3 43.22
    -5 -1 3 34.33
    -5 -1 3 38.2
    -5 -1 3 40.91
    -5 -1 3 37.79
    -5 -1 3 36.77
    -5 -1 3 40.35
    -5 -1 3 36.4
    -5 -1 4 46.03
    -5 -1 4 36.39
    -5 -1 4 51.4
    -5 -1 4 39.68
    -5 -1 4 38.23
    -5 -1 4 39.39
    -5 -1 4 36
    -5 -1 4 32.63
    -5 -1 5 3.35
    -5 -1 5 0.84
    -5 -1 5 -0.31
    -5 -1 5 2
    -5 -1 5 5.39
    -5 -1 5 0.84
    -5 -1 5 4.75
    -5 -1 5 7.35
    -5 -1 5 7.01
    -5 -1 6 -0.1
    -5 -1 6 -0.63
    -5 -1 6 3.16
    -5 -1 6 4.06
    -5 -1 6 9.19
    -5 -1 6 5.64
    -5 -1 6 5.48
    -5 -1 6 5.46
    -5 -1 7 5.97
    -5 -1 7 4.43
    -5 -1 7 -0.63
    -5 -1 7 8.9
    -5 -1 7 5.21
    -5 -1 7 3.45
    -5 -1 8 22.29
    -5 -1 8 20.03
    -5 -1 8 22.73
    -5 -1 8 24.23
    -5 -1 8 19.9
    -5 -1 8 19.43
    -5 -1 9 11.85
    -5 -1 9 18.36
    -5 -1 9 8.16
    5 1 -9 14.22
    -5 -1 9 18.97
    -5 -1 9 10.04
    5 1 -9 15.67
    -5 -1 9 14.8
    -5 -1 10 0.72
    5 1 -10 4.58
    5 1 -10 5.34
    -5 -1 10 2.66
    -5 -1 10 5.61
    -5 -1 10 3.28
    -5 -1 10 7.03
    -5 -1 10 9.15
    -5 -1 11 2.54
    -5 -1 11 2.4
    -5 -1 11 4.82
    5 1 -11 2.97
    -5 -1 11 0.42
    -5 -1 11 0.41
    -5 -1 11 -0.41
    5 1 -11 3.15
    -5 -1 12 3.93
    -5 -1 12 4.13
    5 1 -12 10.21
    -5 -1 12 9.37
    -5 -1 12 13.31
    -5 -1 12 7.42
    5 1 -12 11.26
    -5 -1 12 8.73
    -5 -1 13 -0.53
    -5 -1 13 -2
    -5 -1 13 -1.6
    -5 -1 13 3.38
    5 1 -13 1.08
    -5 -1 13 0.41
    5 1 -13 3.1
    -5 -1 14 6.13
    -5 -1 14 3.86
    -5 -1 14 0.53
    -5 -1 14 8.79
    -5 -1 14 9.54
    5 1 -14 3.68
    5 1 -14 4.79
    -5 -1 15 0.99
    -5 -1 15 -2.54
    -5 -1 15 4.48
    -5 -1 15 10.31
    5 1 -15 1.49
    5 1 -15 2.83
    -5 -1 16 -1.27
    -5 -1 16 2.07
    5 1 -16 0.3
    -5 -1 16 -1.48
    -5 -1 16 -1.39
    -5 -1 16 2.74
    -5 -1 17 6.63
    -5 -1 17 5.79
    -5 -1 17 -0.74
    -5 -1 17 3.26
    5 1 -17 5.99
    -5 -1 18 1.8
    -5 -1 18 2.31
    5 1 -18 2.21
    -5 -1 18 4.35
    5 1 -19 -2.82
    -5 -1 19 1.78
    -5 -1 19 5.87
    -5 -1 19 6.65
    -5 -1 20 -0.31
    5 1 -20 5.05
    -5 -1 20 1.68
    -5 -1 20 -0.53
    -5 -1 21 -1.79
    -5 -1 21 3.54
    5 1 -21 -4.57
    -5 -1 21 -2
    -5 -1 22 0.32
    -5 -1 22 5.17
    -5 -1 22 1.46
    5 1 -22 -2.34
    -5 -1 23 0.21
    -5 -1 23 4.18
    5 1 -23 1.94
    -5 -1 23 4.68
    -5 -1 24 6.62
    -5 -1 24 1.6
    -5 -1 24 0.31
    -5 -1 24 -2.09
    -5 -1 25 5.66
    -5 -1 25 0.63
    -5 0 1 30.53
    -5 0 1 17.67
    -5 0 1 34.28
    -5 0 1 19.59
    -5 0 1 21.93
    -5 0 1 22.23
    -5 0 1 25.36
    -5 0 1 34.81
    -5 0 1 27.32
    -5 0 2 8.74
    -5 0 2 5.79
    -5 0 2 5.25
    -5 0 2 6.48
    -5 0 2 5
    -5 0 2 12.79
    -5 0 2 6.46
    -5 0 2 10.78
    -5 0 2 4.97
    -5 0 3 2.38
    -5 0 3 0.11
    -5 0 3 5.21
    -5 0 3 6.61
    -5 0 3 7.11
    -5 0 3 3.83
    -5 0 3 1.67
    -5 0 3 -0.81
    -5 0 4 11.65
    -5 0 4 14.23
    -5 0 4 16.46
    -5 0 4 11.48
    -5 0 4 18.87
    -5 0 4 23.66
    -5 0 4 20.13
    -5 0 5 9.87
    -5 0 5 8.39
    -5 0 5 8.87
    -5 0 5 6.92
    -5 0 5 8.36
    -5 0 5 9.2
    -5 0 6 4.83
    -5 0 6 5.37
    -5 0 6 1.56
    -5 0 6 4.69
    -5 0 6 2.29
    -5 0 6 5.16
    -5 0 6 -0.1
    -5 0 7 31.49
    -5 0 7 50.91
    -5 0 7 39.39
    -5 0 7 34.66
    -5 0 7 41.76
    -5 0 7 40.71
    -5 0 7 27.9
    -5 0 8 2.91
    -5 0 8 5.39
    5 0 -8 2.94
    -5 0 8 2.33
    -5 0 8 2.36
    -5 0 8 2.86
    5 0 -8 3.59
    -5 0 8 2.26
    -5 0 9 16.39
    -5 0 9 12.21
    -5 0 9 11.11
    -5 0 9 7.08
    5 0 -9 8.68
    -5 0 9 8.69
    5 0 -9 5.2
    -5 0 9 0.91
    -5 0 10 7.3
    -5 0 10 14.41
    5 0 -10 13
    -5 0 10 14.95
    -5 0 10 13.25
    5 0 -10 6.45
    -5 0 10 19.81
    -5 0 10 12.96
    -5 0 10 13.51
    -5 0 11 8.65
    5 0 -11 17.13
    -5 0 11 14.95
    -5 0 11 15.62
    -5 0 11 21.63
    -5 0 11 10.66
    5 0 -11 13.56
    -5 0 11 15.34
    -5 0 12 42.38
    -5 0 12 37.32
    -5 0 12 36.44
    -5 0 12 46.08
    5 0 -12 54.54
    -5 0 12 48.79
    5 0 -12 54.66
    -5 0 13 13.4
    -5 0 13 17.89
    5 0 -13 21.49
    -5 0 13 13.44
    -5 0 13 19.37
    -5 0 13 22.29
    -5 0 13 24.51
    5 0 -13 21.74
    -5 0 14 7.26
    -5 0 14 2.37
    -5 0 14 2.39
    -5 0 14 2.67
    5 0 -14 4.4
    5 0 -14 0.78
    -5 0 14 4.03
    -5 0 15 16.51
    -5 0 15 12.73
    -5 0 15 11.21
    -5 0 15 13.55
    5 0 -15 19.07
    -5 0 15 15.95
    -5 0 16 17.16
    -5 0 16 21.13
    5 0 -16 20.86
    -5 0 16 18.27
    -5 0 17 -2.48
    5 0 -17 2.83
    -5 0 17 6.11
    -5 0 17 3.19
    -5 0 18 24.7
    5 0 -18 30.48
    -5 0 18 22.64
    -5 0 18 16.06
    -5 0 18 25.87
    5 0 -19 0.2
    -5 0 19 10.62
    -5 0 19 2.34
    -5 0 19 4.74
    -5 0 20 -0.21
    -5 0 20 -2.73
    5 0 -20 5.73
    -5 0 20 4.67
    -5 0 21 -4.61
    -5 0 21 1.27
    -5 0 21 3.18
    5 0 -21 1.03
    -5 0 22 4.44
    5 0 -22 3.81
    -5 0 22 5.64
    -5 0 22 6.97
    5 0 -23 1.14
    -5 0 23 5.09
    -5 0 23 3.48
    -5 0 24 -3.16
    -5 0 24 -2.91
    -5 0 24 3.89
    -5 0 25 2.21
    -5 0 25 -1.14
    -5 1 0 0.31
    -5 1 0 1.27
    -5 1 0 1.75
    -5 1 0 -0.19
    -5 1 0 4.12
    -5 1 0 2.52
    5 -1 0 2.01
    -5 1 1 15.67
    -5 1 1 16.48
    -5 1 1 11.86
    -5 1 1 19.8
    -5 1 1 20.58
    -5 1 1 17.23
    -5 1 2 6.5
    -5 1 2 5.3
    -5 1 2 1.24
    -5 1 2 4.97
    -5 1 2 4.65
    -5 1 2 3.14
    -5 1 2 8.58
    -5 1 3 3.46
    -5 1 3 9.5
    -5 1 3 15.78
    -5 1 3 18.63
    -5 1 3 9.77
    -5 1 3 14.33
    -5 1 3 10.95
    -5 1 3 11.34
    -5 1 4 -1.35
    -5 1 4 0.1
    -5 1 4 -0.52
    -5 1 4 2.9
    -5 1 4 1.97
    -5 1 4 1.37
    -5 1 4 -0.41
    -5 1 4 -1.56
    -5 1 5 -1.45
    -5 1 5 -1.43
    -5 1 5 1.45
    -5 1 5 2.9
    -5 1 5 3.64
    -5 1 5 0.73
    -5 1 5 2.55
    -5 1 6 15.86
    -5 1 6 9.93
    5 -1 -6 18.83
    -5 1 6 10.73
    -5 1 6 9.63
    5 -1 -6 16.74
    -5 1 6 9.41
    -5 1 6 14.1
    -5 1 6 14.74
    -5 1 7 11.68
    -5 1 7 19.99
    -5 1 7 14.67
    -5 1 7 20.44
    5 -1 -7 21.2
    5 -1 -7 17.93
    -5 1 7 16.65
    -5 1 7 10.01
    -5 1 7 16.17
    -5 1 8 -2.33
    -5 1 8 1.38
    -5 1 8 4.19
    5 -1 -8 0.32
    -5 1 8 -0.41
    5 -1 -8 1.1
    -5 1 8 1.85
    -5 1 8 0.31
    -5 1 8 4.83
    -5 1 9 2
    -5 1 9 0.82
    5 -1 -9 1.34
    5 -1 -9 1.4
    -5 1 9 1.94
    -5 1 9 1.48
    -5 1 9 0
    -5 1 9 2.58
    -5 1 9 1.87
    -5 1 10 33.63
    -5 1 10 39.99
    -5 1 10 34.94
    -5 1 10 39.2
    -5 1 10 27.74
    5 -1 -10 40.69
    -5 1 10 27.38
    5 -1 -10 33.48
    -5 1 10 33
    -5 1 10 35.19
    -5 1 11 5.82
    -5 1 11 6.45
    5 -1 -11 6.73
    5 -1 -11 7.85
    -5 1 11 3.62
    -5 1 11 6.5
    -5 1 11 5.31
    -5 1 11 8.53
    -5 1 12 4.14
    -5 1 12 7.18
    5 -1 -12 3.14
    -5 1 12 3.44
    -5 1 12 3.68
    5 -1 -12 3.13
    -5 1 12 1.28
    -5 1 13 32.95
    -5 1 13 41.23
    5 -1 -13 44.68
    -5 1 13 38.01
    -5 1 13 29.45
    5 -1 -13 45.16
    -5 1 13 34.27
    -5 1 14 24.26
    5 -1 -14 29.29
    -5 1 14 18.38
    5 -1 -14 25.66
    -5 1 14 24.61
    -5 1 14 25.88
    -5 1 14 24.72
    -5 1 14 23.06
    -5 1 15 0.11
    -5 1 15 1.81
    -5 1 15 1.66
    -5 1 15 3.51
    5 -1 -15 3.57
    -5 1 16 -1.59
    -5 1 16 2.56
    -5 1 16 -4.6
    5 -1 -16 -2.35
    -5 1 17 4.37
    -5 1 17 10.89
    -5 1 17 2.22
    -5 1 17 0.64
    5 -1 -17 2.57
    -5 1 18 10.15
    -5 1 18 10.64
    -5 1 18 14.17
    -5 1 18 11.48
    5 -1 -18 14.63
    5 -1 -19 -0.41
    -5 1 19 -4.99
    -5 1 19 -3.19
    -5 1 19 -2.96
    -5 1 20 2.54
    5 -1 -20 0.21
    -5 1 20 2.95
    -5 1 20 6.09
    -5 1 21 5.08
    -5 1 21 -0.63
    -5 1 21 7.89
    5 -1 -21 6.12
    -5 1 22 5.91
    5 -1 -22 4.47
    -5 1 22 11.5
    5 -1 -23 3.43
    -5 1 23 -1.04
    -5 1 23 0.4
    -5 1 24 -3.95
    5 -1 -24 2.81
    5 -2 0 44.34
    -5 2 0 46.8
    -5 2 0 57.56
    -5 2 0 35.24
    -5 2 0 24.33
    -5 2 0 31.09
    5 -2 0 46.34
    5 -2 0 48.16
    -5 2 0 33.85
    -5 2 0 35.79
    -5 2 1 107.9
    5 -2 -1 110.4
    -5 2 1 83.44
    -5 2 1 124.04
    5 -2 -1 98.65
    -5 2 1 85.83
    -5 2 1 76.91
    5 -2 -1 102.36
    -5 2 1 79.75
    5 -2 -2 1.75
    -5 2 2 1.03
    -5 2 2 7.48
    -5 2 2 1.88
    -5 2 2 2.4
    -5 2 2 0.1
    5 -2 -2 0.1
    -5 2 2 -0.72
    -5 2 2 3.26
    -5 2 3 21.96
    -5 2 3 30.86
    -5 2 3 18.49
    -5 2 3 15.38
    -5 2 3 14.42
    5 -2 -3 22.23
    -5 2 3 26.82
    5 -2 -3 24.45
    -5 2 3 18.29
    5 -2 -4 48.23
    5 -2 -4 52.19
    -5 2 4 50.61
    -5 2 4 54.32
    -5 2 4 42.92
    -5 2 4 31.87
    -5 2 4 40.03
    -5 2 4 38.62
    -5 2 4 43.59
    5 -2 -5 12.28
    -5 2 5 9.9
    -5 2 5 13.37
    -5 2 5 6.72
    -5 2 5 2.26
    5 -2 -5 9.39
    -5 2 5 10.8
    -5 2 5 6.99
    -5 2 6 1.65
    -5 2 6 1.44
    -5 2 6 4.73
    -5 2 6 1.76
    -5 2 6 5.77
    5 -2 -6 2.73
    -5 2 6 1.96
    5 -2 -6 1.53
    -5 2 7 6.15
    -5 2 7 1.67
    5 -2 -7 5.01
    5 -2 -7 3.91
    -5 2 7 -1.85
    -5 2 7 7.22
    -5 2 7 -0.29
    -5 2 7 2.69
    -5 2 7 3.32
    -5 2 8 -0.41
    5 -2 -8 5
    -5 2 8 1.47
    -5 2 8 1.95
    5 -2 -8 2.46
    -5 2 8 8.28
    -5 2 8 1.97
    -5 2 8 0
    -5 2 8 3.74
    -5 2 9 30.78
    -5 2 9 33.29
    -5 2 9 38.01
    5 -2 -9 45.46
    -5 2 9 31.13
    5 -2 -9 40.59
    -5 2 9 43.36
    -5 2 9 35.7
    -5 2 9 28.5
    -5 2 9 26.31
    -5 2 10 97.19
    -5 2 10 120.24
    -5 2 10 88.98
    -5 2 10 97.7
    5 -2 -10 120.22
    5 -2 -10 125.52
    -5 2 10 90.26
    -5 2 11 64.85
    -5 2 11 54.63
    5 -2 -11 75.08
    -5 2 11 64.14
    -5 2 11 65.21
    -5 2 11 55.51
    -5 2 11 58.04
    -5 2 11 62.85
    5 -2 -11 68.82
    -5 2 12 3.95
    -5 2 12 12.39
    -5 2 12 8.36
    -5 2 12 4.64
    -5 2 12 9.3
    -5 2 12 9.65
    5 -2 -12 12.57
    5 -2 -12 15.4
    -5 2 12 1.38
    -5 2 13 5.41
    -5 2 13 0.71
    -5 2 13 0
    5 -2 -13 0.72
    5 -2 -13 -0.68
    -5 2 13 0
    -5 2 13 -1.6
    -5 2 13 1.17
    -5 2 14 7.71
    -5 2 14 9.19
    -5 2 14 2.65
    5 -2 -14 7.66
    -5 2 14 9.93
    -5 2 14 7.5
    -5 2 14 14.59
    5 -2 -14 11.37
    -5 2 15 4.55
    -5 2 15 5.84
    -5 2 15 12.87
    5 -2 -15 7.25
    -5 2 15 6.74
    5 -2 -15 10.46
    5 -2 -16 23.13
    -5 2 16 9.38
    -5 2 16 10.82
    -5 2 16 15.47
    -5 2 16 16.61
    -5 2 17 0.53
    -5 2 17 3.23
    -5 2 17 5.92
    5 -2 -17 5.4
    -5 2 17 2.52
    -5 2 18 11.13
    -5 2 18 9.55
    5 -2 -18 19.24
    -5 2 18 8.68
    -5 2 19 11.72
    -5 2 19 17.68
    5 -2 -19 20.82
    -5 2 20 2.41
    5 -2 -20 2.19
    -5 2 20 3.27
    -5 2 20 7.27
    -5 2 21 8.24
    -5 2 21 2.63
    -5 2 21 6.2
    5 -2 -21 3.44
    5 -2 -22 3.96
    -5 2 22 1.05
    -5 2 22 -0.7
    5 -2 -23 2.92
    -5 2 23 0.31
    -5 2 24 -2.19
    5 -2 -24 -1.04
    5 -3 0 7.81
    -5 3 0 8.54
    -5 3 0 6.4
    -5 3 0 3.03
    -5 3 0 3.77
    -5 3 0 4.67
    -5 3 0 15.22
    5 -3 0 8.84
    -5 3 0 6.45
    -5 3 1 3.98
    -5 3 1 2.18
    -5 3 1 3.96
    5 -3 -1 6.35
    -5 3 1 9.38
    5 -3 -1 7.09
    -5 3 1 4.5
    -5 3 1 4.06
    5 -3 -1 6.35
    -5 3 2 23.59
    -5 3 2 14.18
    -5 3 2 26.08
    5 -3 -2 27.35
    -5 3 2 18.21
    5 -3 -2 26.98
    -5 3 2 21.06
    -5 3 2 20.46
    -5 3 3 13.09
    -5 3 3 11.9
    5 -3 -3 14.32
    -5 3 3 9.2
    -5 3 3 14.17
    -5 3 3 9.75
    5 -3 -3 13.99
    -5 3 3 13.8
    5 -3 -4 3.41
    -5 3 4 4.06
    5 -3 -4 3.79
    -5 3 4 4.1
    -5 3 4 3.05
    -5 3 4 4.95
    -5 3 4 1.03
    -5 3 4 1.95
    -5 3 5 99.08
    5 -3 -5 106.33
    -5 3 5 78.55
    -5 3 5 58.13
    -5 3 5 104
    -5 3 5 73.28
    5 -3 -5 94.56
    -5 3 5 62.62
    -5 3 6 1.83
    -5 3 6 2.15
    5 -3 -6 1.37
    5 -3 -6 -1.34
    -5 3 6 0.2
    -5 3 6 -0.72
    -5 3 6 -0.72
    -5 3 6 4.2
    -5 3 6 4.24
    -5 3 7 1.54
    5 -3 -7 0.11
    -5 3 7 -1.97
    -5 3 7 2.9
    -5 3 7 -0.62
    -5 3 7 1.33
    -5 3 7 4.71
    -5 3 7 -0.92
    -5 3 7 -1.43
    5 -3 -8 40.7
    -5 3 8 23.18
    -5 3 8 35.28
    -5 3 8 30.01
    -5 3 8 26
    -5 3 8 33.27
    5 -3 -8 23.4
    -5 3 8 28.22
    -5 3 8 36.07
    -5 3 8 36.56
    -5 3 8 41.23
    -5 3 9 2.69
    -5 3 9 2.24
    -5 3 9 -2.27
    -5 3 9 1.25
    5 -3 -9 1.63
    -5 3 9 2.19
    -5 3 9 1.14
    5 -3 -9 -1.2
    -5 3 9 3.18
    -5 3 10 14.12
    -5 3 10 15.77
    5 -3 -10 17.43
    5 -3 -10 20.66
    -5 3 10 16.02
    -5 3 10 12.97
    -5 3 10 13.64
    -5 3 10 12.78
    -5 3 11 11.52
    -5 3 11 13.02
    5 -3 -11 11.79
    -5 3 11 9.28
    5 -3 -11 14.66
    -5 3 11 12.34
    -5 3 11 8.25
    -5 3 11 15.09
    -5 3 12 -5.3
    -5 3 12 -0.73
    -5 3 12 -0.42
    -5 3 12 -1.22
    5 -3 -12 -1.91
    -5 3 12 -1.03
    -5 3 12 4.13
    -5 3 12 0.41
    -5 3 12 0.6
    5 -3 -12 0.79
    5 -3 -13 -1.36
    -5 3 13 0.51
    5 -3 -13 -0.52
    -5 3 13 -1.3
    -5 3 13 0
    -5 3 13 0.84
    -5 3 13 3.23
    -5 3 13 2.15
    -5 3 13 0.42
    5 -3 -13 1.41
    -5 3 14 42.93
    -5 3 14 46.41
    5 -3 -14 56.69
    -5 3 14 36.98
    5 -3 -14 40.54
    -5 3 14 33.22
    5 -3 -14 49.52
    -5 3 14 38.89
    -5 3 15 -1.73
    -5 3 15 4.94
    5 -3 -15 -1.36
    -5 3 15 5.06
    -5 3 15 -0.64
    -5 3 16 59.89
    5 -3 -16 66.64
    -5 3 16 63.48
    -5 3 16 56.34
    -5 3 16 44.13
    -5 3 17 15.33
    5 -3 -17 30.25
    -5 3 17 32.76
    -5 3 17 23.55
    -5 3 17 26.39
    -5 3 18 3.67
    -5 3 18 7.06
    5 -3 -18 5.42
    -5 3 18 3.08
    -5 3 18 -0.51
    5 -3 -19 11.58
    -5 3 19 1.79
    -5 3 19 1.42
    -5 3 19 2.62
    5 -3 -20 13.66
    -5 3 20 9.72
    -5 3 20 5.67
    -5 3 20 5.26
    5 -3 -21 6.78
    -5 3 21 -2.4
    -5 3 21 8.1
    -5 3 22 5.34
    5 -3 -22 2.81
    -5 3 23 -3.34
    5 -3 -23 -2.29
    5 -3 -24 9.67
    -5 4 0 18.78
    5 -4 0 20.27
    -5 4 0 19.7
    -5 4 0 13.07
    -5 4 0 15.75
    -5 4 0 23.3
    -5 4 0 22.66
    5 -4 0 23.3
    -5 4 0 14.86
    -5 4 1 7.26
    -5 4 1 3.89
    5 -4 -1 14.12
    -5 4 1 1.69
    -5 4 1 7.38
    -5 4 1 3.91
    -5 4 1 5.14
    -5 4 1 2.43
    5 -4 -1 1.96
    -5 4 1 4.46
    -5 4 2 0.76
    -5 4 2 -1.35
    -5 4 2 -0.62
    -5 4 2 0
    -5 4 2 -1.01
    -5 4 2 0.4
    5 -4 -2 -2.27
    5 -4 -2 1.28
    -5 4 3 0.7
    5 -4 -3 1.35
    -5 4 3 -0.72
    -5 4 3 2.01
    -5 4 3 -1.15
    -5 4 3 -6.81
    5 -4 -3 0.8
    5 -4 -4 4.46
    5 -4 -4 2.4
    -5 4 4 0.29
    5 -4 -4 1.68
    -5 4 4 -0.72
    -5 4 4 2.1
    -5 4 4 1.81
    -5 4 4 2.17
    5 -4 -5 10.88
    5 -4 -5 5.98
    5 -4 -5 8.98
    -5 4 5 6.36
    -5 4 5 8.1
    -5 4 5 10.09
    -5 4 5 8.22
    -5 4 5 6.54
    -5 4 5 4.73
    -5 4 6 14.89
    -5 4 6 24.01
    5 -4 -6 21.06
    -5 4 6 12.79
    -5 4 6 23.38
    -5 4 6 19.39
    5 -4 -6 26.16
    -5 4 6 21.69
    -5 4 6 11.65
    5 -4 -6 25.7
    5 -4 -7 4.96
    -5 4 7 2.05
    5 -4 -7 2.19
    -5 4 7 9.61
    -5 4 7 6.67
    5 -4 -7 2.66
    -5 4 7 1.5
    -5 4 7 1.33
    -5 4 7 0.83
    -5 4 7 -1.11
    -5 4 8 60.25
    -5 4 8 49.83
    5 -4 -8 78.68
    -5 4 8 60.62
    -5 4 8 71
    5 -4 -8 61.49
    -5 4 8 65.15
    5 -4 -8 69.5
    -5 4 8 60.39
    -5 4 9 8.7
    -5 4 9 8.16
    5 -4 -9 8.32
    -5 4 9 9.63
    -5 4 9 5.87
    5 -4 -9 10.78
    -5 4 9 12.72
    -5 4 9 9.8
    -5 4 10 2.61
    5 -4 -10 1.93
    5 -4 -10 3.11
    -5 4 10 3.61
    -5 4 10 8.01
    -5 4 10 3.02
    -5 4 10 10.66
    -5 4 10 9.48
    -5 4 11 3.15
    -5 4 11 0.62
    5 -4 -11 -1.94
    -5 4 11 0
    -5 4 11 -0.31
    -5 4 11 -1.31
    -5 4 11 -1.35
    5 -4 -11 -1.09
    -5 4 12 40.71
    -5 4 12 39.33
    5 -4 -12 33.19
    5 -4 -12 38.82
    -5 4 12 36.08
    5 -4 -12 46.17
    -5 4 12 36.86
    -5 4 12 32.02
    -5 4 12 44.68
    -5 4 13 11.31
    -5 4 13 6.23
    -5 4 13 14.17
    5 -4 -13 14.75
    5 -4 -13 15.27
    -5 4 13 13.05
    -5 4 13 10.44
    -5 4 13 10.38
    5 -4 -13 14.14
    -5 4 14 28.76
    5 -4 -14 48.45
    -5 4 14 24.33
    -5 4 14 28.71
    5 -4 -14 36.72
    5 -4 -14 27.13
    -5 4 14 29.17
    -5 4 15 3.22
    -5 4 15 6.07
    5 -4 -15 1.46
    -5 4 15 6.78
    -5 4 15 2.08
    -5 4 16 7.7
    -5 4 16 7.87
    5 -4 -16 7.6
    -5 4 16 3.63
    -5 4 17 11.24
    -5 4 17 12.91
    5 -4 -17 12.9
    -5 4 17 17.38
    -5 4 17 8.72
    -5 4 18 39.62
    5 -4 -18 35.78
    -5 4 18 27.31
    -5 4 18 32.15
    -5 4 18 30.38
    -5 4 19 5.21
    5 -4 -19 9.98
    -5 4 19 7.76
    -5 4 19 4.14
    -5 4 20 2.48
    5 -4 -20 -5.51
    -5 4 20 -2.55
    5 -4 -21 3.01
    -5 4 22 4.7
    5 -4 -22 9.12
    5 -4 -23 2.49
    -5 4 23 5.52
    -5 5 0 2.02
    -5 5 0 3.34
    -5 5 0 0.5
    -5 5 0 -0.31
    5 -5 0 -0.31
    -5 5 0 -0.28
    -5 5 0 3.43
    -5 5 0 2.52
    5 -5 0 -2.93
    -5 5 0 0.49
    -5 5 0 2.55
    -5 5 1 5.08
    -5 5 1 7.11
    -5 5 1 7.64
    -5 5 1 6.81
    -5 5 1 10.33
    5 -5 -1 5.97
    -5 5 1 7.65
    5 -5 -1 5.51
    5 -5 -1 7.74
    -5 5 1 6.01
    -5 5 2 4.93
    -5 5 2 4.62
    5 -5 -2 5.76
    -5 5 2 11.18
    -5 5 2 3.82
    -5 5 2 4.14
    -5 5 2 7.96
    -5 5 2 8.29
    -5 5 2 4.17
    5 -5 -2 6.76
    5 -5 -3 42.88
    -5 5 3 40.65
    5 -5 -3 37.07
    -5 5 3 35.45
    -5 5 3 41.94
    -5 5 3 27.07
    -5 5 3 26.34
    -5 5 3 36.61
    5 -5 -3 45.6
    -5 5 4 16.23
    -5 5 4 8.71
    -5 5 4 16.71
    5 -5 -4 17.51
    5 -5 -4 15.9
    -5 5 4 18.07
    -5 5 4 10.31
    5 -5 -4 17.35
    -5 5 5 0.83
    5 -5 -5 -3.28
    5 -5 -5 1.19
    -5 5 5 -1.82
    5 -5 -5 0
    -5 5 5 -1.23
    -5 5 5 7.07
    -5 5 5 1.69
    -5 5 5 0
    -5 5 6 3.09
    5 -5 -6 5.55
    5 -5 -6 2.31
    -5 5 6 2.61
    -5 5 6 -0.2
    5 -5 -6 3.79
    -5 5 6 2.29
    -5 5 6 2.49
    5 -5 -7 5.62
    -5 5 7 4.8
    -5 5 7 2.23
    -5 5 7 7.93
    5 -5 -7 1.54
    -5 5 7 8.17
    -5 5 7 5.71
    5 -5 -7 2.81
    -5 5 8 -0.71
    -5 5 8 0.5
    5 -5 -8 -0.72
    -5 5 8 3.31
    5 -5 -8 -0.62
    5 -5 -8 1.82
    -5 5 8 -2.21
    -5 5 8 3.41
    -5 5 8 6.61
    5 -5 -9 23.88
    -5 5 9 19.79
    -5 5 9 18.67
    -5 5 9 22.2
    5 -5 -9 18.86
    -5 5 9 17.51
    -5 5 9 18.93
    -5 5 9 8.32
    5 -5 -9 15.26
    5 -5 -10 4.96
    -5 5 10 7.04
    5 -5 -10 11.71
    -5 5 10 7.6
    -5 5 10 3.67
    -5 5 10 9.51
    -5 5 10 4.92
    5 -5 -10 5.02
    -5 5 11 38.71
    -5 5 11 31.46
    5 -5 -11 36.4
    -5 5 11 25.64
    -5 5 11 36
    5 -5 -11 44.22
    -5 5 11 45.46
    -5 5 11 35.16
    5 -5 -11 28.79
    5 -5 -12 9.03
    5 -5 -12 13.23
    -5 5 12 9.21
    -5 5 12 8.19
    5 -5 -12 12.99
    -5 5 12 10.97
    -5 5 12 11.04
    -5 5 12 14.32
    -5 5 12 8.7
    5 -5 -13 2.93
    -5 5 13 4.2
    -5 5 13 6.88
    5 -5 -13 4.11
    -5 5 13 1.07
    -5 5 13 2.46
    -5 5 13 -0.51
    5 -5 -13 4.99
    5 -5 -14 3.65
    -5 5 14 -0.21
    -5 5 14 -0.1
    5 -5 -14 4.94
    -5 5 14 0.62
    5 -5 -14 6.3
    -5 5 14 2.78
    -5 5 15 0
    -5 5 15 5.04
    5 -5 -15 0.52
    -5 5 15 1.03
    -5 5 15 -3.42
    -5 5 16 0.1
    5 -5 -16 3.51
    -5 5 16 0.82
    -5 5 16 10.15
    -5 5 16 3.63
    -5 5 17 2
    -5 5 17 3.49
    5 -5 -17 3.72
    -5 5 17 5.72
    -5 5 17 3.72
    -5 5 18 35.5
    -5 5 18 43.04
    -5 5 18 20.75
    5 -5 -18 39.33
    -5 5 19 10.17
    -5 5 19 15.77
    5 -5 -19 18.58
    -5 5 20 5.14
    5 -5 -20 6.91
    5 -5 -21 3.61
    -5 5 21 1.67
    -5 5 21 4.73
    -5 5 22 -1.56
    5 -5 -22 -0.62
    -5 6 0 33.01
    -5 6 0 41.45
    5 -6 0 33.16
    5 -6 0 38.83
    -5 6 0 29.8
    -5 6 0 28.85
    5 -6 0 39.41
    -5 6 0 31.32
    -5 6 0 32.13
    -5 6 0 25.61
    -5 6 0 35.47
    -5 6 1 10.58
    -5 6 1 9.12
    5 -6 -1 12.37
    -5 6 1 11.18
    -5 6 1 10.28
    -5 6 1 11.65
    -5 6 1 21.01
    5 -6 -1 17.7
    -5 6 1 11.44
    5 -6 -1 16.25
    -5 6 1 14.24
    -5 6 1 10.18
    -5 6 2 5.03
    -5 6 2 4.4
    5 -6 -2 5.41
    -5 6 2 4.22
    5 -6 -2 7.34
    -5 6 2 9.06
    -5 6 2 3.29
    -5 6 2 5.19
    5 -6 -2 6.92
    -5 6 2 3.95
    -5 6 2 2.93
    -5 6 2 5.27
    -5 6 3 14.16
    5 -6 -3 20.59
    -5 6 3 13.18
    -5 6 3 21.69
    -5 6 3 7.19
    5 -6 -3 22.53
    -5 6 3 17.14
    -5 6 3 10.04
    5 -6 -3 22.55
    -5 6 4 25.7
    -5 6 4 46.38
    -5 6 4 36.2
    5 -6 -4 42.68
    5 -6 -4 40.59
    -5 6 4 32.11
    -5 6 4 30.93
    5 -6 -4 45.81
    -5 6 5 7.09
    -5 6 5 1.96
    5 -6 -5 4.9
    5 -6 -5 5.41
    -5 6 5 5.81
    5 -6 -5 4.32
    -5 6 5 3.92
    -5 6 5 6.81
    -5 6 6 17.58
    5 -6 -6 21.56
    -5 6 6 24.27
    5 -6 -6 16.79
    5 -6 -6 21.69
    -5 6 6 22.09
    -5 6 6 17.69
    -5 6 6 22.37
    -5 6 7 153.53
    5 -6 -7 155.61
    -5 6 7 120.57
    5 -6 -7 145.82
    5 -6 -7 129.05
    -5 6 7 112.51
    -5 6 7 123.62
    -5 6 7 130.6
    -5 6 8 3.62
    5 -6 -8 -0.51
    -5 6 8 -2.12
    -5 6 8 -3.73
    -5 6 8 -2.49
    5 -6 -8 -1.09
    -5 6 8 0.84
    -5 6 8 1.19
    5 -6 -8 -2.3
    -5 6 9 16.59
    -5 6 9 10.08
    5 -6 -9 18.7
    -5 6 9 8
    -5 6 9 10.94
    -5 6 9 9.49
    5 -6 -9 8.48
    -5 6 9 8.52
    5 -6 -9 14.47
    -5 6 10 24.93
    -5 6 10 36.41
    -5 6 10 34.38
    -5 6 10 37.56
    5 -6 -10 44.02
    -5 6 10 34.32
    -5 6 10 29.43
    5 -6 -10 42.24
    5 -6 -10 30.42
    -5 6 11 -0.71
    -5 6 11 9.27
    5 -6 -11 0.42
    -5 6 11 4.59
    -5 6 11 0.85
    5 -6 -11 6.24
    -5 6 11 -1.41
    -5 6 11 1.91
    5 -6 -11 6.87
    5 -6 -12 -1.62
    5 -6 -12 -0.63
    5 -6 -12 0.79
    -5 6 12 0.32
    -5 6 12 0.11
    -5 6 12 -3.72
    -5 6 12 -1.84
    -5 6 12 1.11
    -5 6 12 -0.1
    -5 6 13 8.68
    -5 6 13 2.13
    5 -6 -13 -0.2
    -5 6 13 -0.42
    5 -6 -13 6.49
    5 -6 -13 -2.95
    -5 6 13 2.98
    -5 6 13 2.85
    -5 6 14 3.44
    5 -6 -14 -2.44
    -5 6 14 0.73
    -5 6 14 0.31
    -5 6 14 0.3
    -5 6 15 8.47
    -5 6 15 11.07
    -5 6 15 8.74
    5 -6 -15 6.73
    -5 6 15 7.49
    -5 6 16 5.13
    -5 6 16 6.16
    -5 6 16 2.26
    -5 6 16 4.07
    5 -6 -16 13.27
    -5 6 17 -2.43
    -5 6 17 1.12
    -5 6 17 1.46
    5 -6 -17 -3.47
    -5 6 18 4.17
    -5 6 18 3
    -5 6 18 -2.45
    -5 6 18 -1.14
    5 -6 -18 2.45
    5 -6 -19 1.74
    -5 6 19 -2.87
    5 -6 -20 10.94
    -5 6 20 11.39
    -5 6 21 8.83
    -5 6 21 11.7
    5 -6 -21 0.82
    -5 6 22 0
    5 -6 -22 1.02
    -5 7 0 7.27
    -5 7 0 3.76
    -5 7 0 6.74
    -5 7 0 5.64
    5 -7 0 5.01
    -5 7 0 3.93
    -5 7 0 5.74
    -5 7 0 5.89
    5 -7 0 7.87
    -5 7 1 30.11
    5 -7 -1 32.29
    -5 7 1 26.68
    -5 7 1 30.96
    -5 7 1 25.64
    5 -7 -1 32.23
    5 -7 -1 23.96
    -5 7 1 28.18
    -5 7 1 28.71
    -5 7 2 16.86
    5 -7 -2 20.4
    -5 7 2 17.1
    5 -7 -2 15.47
    -5 7 2 15.11
    5 -7 -2 29.26
    -5 7 2 9.15
    -5 7 2 20.85
    -5 7 3 10.46
    -5 7 3 10.86
    -5 7 3 8.17
    5 -7 -3 10.02
    5 -7 -3 7.58
    -5 7 3 7.32
    -5 7 3 7.05
    -5 7 3 11.45
    -5 7 4 -0.1
    5 -7 -4 2.45
    -5 7 4 0.98
    5 -7 -4 3.16
    -5 7 4 0.98
    5 -7 -4 -0.32
    -5 7 4 2.41
    -5 7 4 1.01
    5 -7 -5 12.03
    -5 7 5 11.37
    5 -7 -5 12.93
    5 -7 -5 17.42
    -5 7 5 11.65
    -5 7 5 11.37
    -5 7 5 8.66
    5 -7 -6 -0.32
    -5 7 6 1.41
    -5 7 6 2.64
    -5 7 6 1.37
    -5 7 6 -4.44
    -5 7 6 1.2
    5 -7 -6 -1.77
    5 -7 -6 -2.35
    5 -7 -7 19.72
    -5 7 7 12.81
    5 -7 -7 16.92
    -5 7 7 20.68
    -5 7 7 21.79
    5 -7 -7 26.4
    -5 7 7 18.33
    -5 7 7 18.01
    5 -7 -8 20.94
    -5 7 8 15.66
    -5 7 8 14.54
    -5 7 8 13.92
    5 -7 -8 13.24
    -5 7 8 18.64
    5 -7 -8 19.08
    -5 7 9 18.87
    -5 7 9 22.96
    5 -7 -9 14.73
    -5 7 9 19.15
    5 -7 -9 21.71
    -5 7 9 25.16
    5 -7 -9 26.44
    -5 7 9 19.32
    -5 7 9 15.33
    -5 7 10 26.7
    -5 7 10 29.09
    -5 7 10 28.39
    -5 7 10 32.88
    -5 7 10 29.26
    5 -7 -10 31.39
    5 -7 -10 29.18
    5 -7 -10 34.14
    -5 7 10 25.7
    -5 7 11 2.74
    -5 7 11 1.51
    -5 7 11 8.69
    -5 7 11 4.03
    5 -7 -11 3.08
    5 -7 -11 6.06
    5 -7 -11 3.79
    -5 7 11 3.7
    -5 7 11 1
    5 -7 -12 17.96
    5 -7 -12 21.74
    -5 7 12 19.59
    -5 7 12 18.81
    -5 7 12 13.66
    -5 7 12 20.21
    5 -7 -12 23.25
    -5 7 12 22.38
    5 -7 -13 1.3
    -5 7 13 3.43
    -5 7 13 3.47
    -5 7 13 2.12
    -5 7 13 0.21
    -5 7 13 1.81
    -5 7 14 3.84
    -5 7 14 3.17
    5 -7 -14 5.42
    -5 7 14 12.49
    -5 7 14 6.28
    -5 7 15 1.22
    5 -7 -15 7.35
    -5 7 15 -0.42
    -5 7 15 -1.08
    -5 7 16 3.26
    5 -7 -16 0.81
    -5 7 16 -0.71
    -5 7 16 -3.42
    5 -7 -17 3.64
    -5 7 17 0.53
    -5 7 17 3.69
    -5 7 17 6.14
    5 -7 -18 9.72
    -5 7 18 7.4
    5 -7 -19 2.94
    -5 7 20 5.14
    -5 7 20 8.28
    5 -7 -20 -9.12
    5 -7 -21 0.51
    -5 7 21 6.29
    -5 7 21 -6.38
    5 -8 0 2.1
    -5 8 0 1.15
    -5 8 0 0
    5 -8 0 10.08
    -5 8 0 -0.98
    -5 8 0 -2.71
    -5 8 1 0.29
    -5 8 1 2.61
    -5 8 1 -4.38
    5 -8 -1 5.15
    -5 8 1 0.1
    -5 8 1 1.67
    -5 8 1 -0.3
    5 -8 -1 2.25
    5 -8 -2 0.57
    -5 8 2 2.09
    -5 8 2 1.26
    -5 8 2 6.8
    -5 8 2 0.21
    5 -8 -2 1.89
    -5 8 2 2.94
    5 -8 -3 1.05
    -5 8 3 -1.56
    -5 8 3 3.79
    -5 8 3 8.79
    -5 8 3 5.56
    -5 8 3 2.18
    -5 8 4 -3.68
    5 -8 -4 1.76
    -5 8 4 0.1
    -5 8 4 1.5
    -5 8 4 2.34
    5 -8 -4 -1.37
    -5 8 4 2.84
    -5 8 5 34.59
    -5 8 5 27.99
    5 -8 -5 31.89
    -5 8 5 29.77
    -5 8 5 25.99
    -5 8 5 32.81
    5 -8 -5 34.84
    -5 8 6 8.37
    5 -8 -6 7.08
    -5 8 6 3.3
    -5 8 6 2.69
    -5 8 6 4.45
    5 -8 -6 8.21
    -5 8 7 27.65
    -5 8 7 20.37
    -5 8 7 23.64
    5 -8 -7 34.95
    5 -8 -7 31.58
    -5 8 7 26.22
    -5 8 8 1.5
    -5 8 8 5.76
    -5 8 8 5.1
    5 -8 -8 0.62
    5 -8 -8 4.4
    -5 8 8 1.28
    -5 8 9 2.1
    5 -8 -9 -1.47
    -5 8 9 3.03
    -5 8 9 -2.02
    5 -8 -9 -1.02
    -5 8 9 0.2
    5 -8 -10 12.71
    -5 8 10 11.14
    -5 8 10 15.04
    -5 8 10 23.52
    -5 8 10 1.26
    -5 8 10 16.32
    5 -8 -10 18.56
    5 -8 -11 1.18
    -5 8 11 -1.29
    -5 8 11 -0.9
    -5 8 11 0.21
    -5 8 11 -1.39
    -5 8 11 -0.74
    5 -8 -12 7.61
    -5 8 12 15.38
    -5 8 12 3.92
    -5 8 12 3.99
    -5 8 12 8.4
    5 -8 -13 0.59
    -5 8 13 0.64
    -5 8 13 -6.44
    -5 8 13 1.7
    5 -8 -14 6.56
    -5 8 14 2.76
    -5 8 14 3.66
    -5 8 14 7.54
    5 -8 -15 8.47
    -5 8 15 5.55
    -5 8 15 1.48
    -5 8 15 4.09
    5 -8 -16 1
    -5 8 16 -1.29
    -5 8 16 8.37
    -5 8 16 -6.99
    -5 8 17 -3.92
    5 -8 -17 -0.5
    -5 8 18 15.89
    -5 8 18 10.77
    5 -8 -18 14.84
    -5 8 19 2.65
    -5 8 19 13.85
    5 -8 -19 3.82
    -5 8 20 10.14
    5 -8 -20 3.42
    -5 8 20 2.25
    5 -9 0 13.02
    -5 9 0 5.24
    -5 9 0 6.63
    -5 9 0 7.2
    5 -9 0 8.65
    5 -9 -1 37.7
    -5 9 1 31.95
    -5 9 1 31.89
    -5 9 1 31.38
    -5 9 1 38.66
    -5 9 1 37.33
    5 -9 -1 42.87
    -5 9 1 29.17
    -5 9 2 2.16
    5 -9 -2 3.36
    -5 9 2 0.69
    -5 9 2 3.01
    -5 9 2 1.68
    -5 9 2 3.14
    -5 9 3 5.47
    -5 9 3 5.36
    5 -9 -3 6.3
    -5 9 3 3.64
    -5 9 3 3.92
    -5 9 4 5.19
    5 -9 -4 4.69
    5 -9 -4 2.3
    -5 9 4 1.28
    -5 9 4 4.43
    -5 9 4 1.76
    5 -9 -5 3.55
    5 -9 -5 3.81
    -5 9 5 8.09
    -5 9 5 14.18
    -5 9 5 1.14
    5 -9 -6 2.34
    -5 9 6 -2.37
    -5 9 6 2.43
    -5 9 6 -9.23
    -5 9 6 4.67
    5 -9 -6 3.95
    -5 9 7 7.76
    -5 9 7 2.7
    5 -9 -7 4.69
    -5 9 7 2.43
    -5 9 7 3.46
    5 -9 -7 7.85
    -5 9 8 2.56
    5 -9 -8 7.8
    -5 9 8 6.23
    -5 9 8 10.73
    -5 9 8 3.11
    5 -9 -8 8.1
    -5 9 9 3.88
    5 -9 -9 6.93
    -5 9 9 2.73
    5 -9 -9 -0.2
    -5 9 9 1.48
    -5 9 9 4.05
    -5 9 10 7.13
    5 -9 -10 6.94
    -5 9 10 13.24
    -5 9 10 9.59
    -5 9 10 4.04
    -5 9 11 -1.58
    5 -9 -11 -0.59
    -5 9 11 1.27
    -5 9 11 2.03
    5 -9 -12 21
    -5 9 12 10.58
    -5 9 12 11.21
    -5 9 12 14.07
    -5 9 13 2.98
    -5 9 13 -2.56
    5 -9 -13 -1.18
    -5 9 13 -3.76
    -5 9 14 9.16
    5 -9 -14 4.54
    -5 9 14 5.23
    -5 9 14 4.39
    -5 9 15 12.17
    -5 9 15 4.31
    -5 9 15 11.51
    5 -9 -15 8.31
    5 -9 -16 16.36
    -5 9 16 21.44
    -5 9 17 2.02
    -5 9 17 -1.06
    -5 9 17 0.85
    5 -9 -17 0.2
    5 -9 -18 4.18
    -5 9 18 -1.28
    -5 9 18 2.22
    -5 9 18 -0.73
    -5 9 19 0
    -5 9 19 -2.77
    5 -9 -19 -4.19
    -5 10 0 7.11
    5 -10 0 1.26
    -5 10 0 2.09
    -5 10 0 3.69
    -5 10 0 3.28
    5 -10 0 7.51
    -5 10 1 10.05
    5 -10 -1 4.48
    -5 10 1 5.06
    5 -10 -1 9.85
    -5 10 1 10.81
    -5 10 1 6.33
    -5 10 1 7.46
    -5 10 1 5.65
    -5 10 2 0.4
    -5 10 2 -0.87
    5 -10 -2 4.29
    -5 10 2 -5.04
    -5 10 2 1.08
    -5 10 2 -3.04
    -5 10 3 2.53
    -5 10 3 0.29
    -5 10 3 -10.52
    -5 10 3 1.46
    5 -10 -3 -0.31
    -5 10 4 -1.69
    -5 10 4 1.08
    5 -10 -4 6.16
    -5 10 4 1.95
    -5 10 4 1.35
    -5 10 5 6.95
    5 -10 -5 17.29
    -5 10 5 8.51
    5 -10 -5 11.63
    -5 10 5 15.46
    -5 10 6 36.32
    -5 10 6 33.65
    -5 10 6 31.87
    5 -10 -6 44.24
    5 -10 -6 47.22
    -5 10 6 50.67
    -5 10 7 19.29
    5 -10 -7 21.27
    -5 10 7 16.22
    5 -10 -7 16.74
    -5 10 7 7.77
    -5 10 8 -3.31
    -5 10 8 4.07
    -5 10 8 0.1
    5 -10 -8 3.7
    5 -10 -9 3.61
    -5 10 9 -5.35
    -5 10 9 3.42
    -5 10 10 9.12
    -5 10 10 6.65
    5 -10 -10 10.43
    -5 10 10 7.06
    5 -10 -11 7.42
    -5 10 11 9.74
    -5 10 11 4.78
    -5 10 11 9.24
    -5 10 12 -3.1
    -5 10 12 -0.96
    -5 10 12 -0.59
    5 -10 -12 0.98
    -5 10 13 5.69
    -5 10 13 -3.42
    5 -10 -13 7.25
    -5 10 13 1.48
    5 -10 -14 3.93
    -5 10 14 -7.06
    -5 10 14 -2.15
    -5 10 14 3.77
    -5 10 15 -6.14
    5 -10 -15 -2.95
    5 -10 -16 0.99
    -5 10 16 -4.6
    -5 10 16 4.09
    -5 10 16 0.54
    -5 10 17 -1.7
    5 -10 -17 5.93
    -5 10 17 -0.21
    -5 10 17 -1
    -5 10 18 2.14
    5 -10 -18 0.5
    -5 10 18 -2.31
    -5 11 0 -1.7
    -5 11 0 0.42
    5 -11 0 1.57
    5 -11 0 -2.2
    -5 11 0 3.4
    5 -11 -1 7.82
    -5 11 1 3.25
    5 -11 -1 6.58
    -5 11 1 9.66
    -5 11 2 3.57
    5 -11 -2 4.07
    -5 11 2 6.85
    -5 11 2 -4.4
    -5 11 3 0.58
    -5 11 3 12.63
    -5 11 3 7.83
    5 -11 -3 3.86
    -5 11 4 4.38
    -5 11 4 3.8
    5 -11 -4 8.86
    -5 11 4 10.93
    5 -11 -5 -0.62
    -5 11 5 -1.27
    -5 11 5 5.82
    5 -11 -5 -1.85
    5 -11 -6 16.19
    -5 11 6 14.97
    -5 11 6 10.39
    5 -11 -7 1.36
    -5 11 7 4.36
    -5 11 7 2.29
    -5 11 7 9.43
    -5 11 8 5.23
    -5 11 8 6.79
    5 -11 -8 8.18
    -5 11 9 -3.15
    -5 11 9 4.27
    5 -11 -9 -1.75
    -5 11 10 -6.97
    5 -11 -10 8.27
    -5 11 10 -0.43
    -5 11 11 5.87
    -5 11 11 7.65
    5 -11 -11 9.74
    -5 11 11 10.92
    -5 11 12 17.78
    -5 11 12 26.94
    5 -11 -12 23.98
    -5 11 12 25.59
    5 -11 -13 3.71
    -5 11 13 0.21
    -5 11 13 1.07
    -5 11 13 4.33
    5 -11 -14 -2.05
    -5 11 14 4.52
    -5 11 15 -0.75
    5 -11 -15 2.65
    -5 11 15 5.81
    -5 11 16 18.45
    -5 11 16 12.56
    -5 11 16 24.22
    5 -11 -16 16.7
    -5 11 17 -4.25
    5 -11 -17 0.39
    -5 11 17 3.11
    -5 11 17 -0.5
    5 -12 0 0.73
    -5 12 0 1.88
    -5 12 0 4.53
    -5 12 0 -3.07
    5 -12 0 4.43
    -5 12 1 11.51
    5 -12 -1 17.6
    -5 12 1 6.01
    -5 12 1 6.86
    5 -12 -1 8.37
    -5 12 2 0
    -5 12 2 2.2
    -5 12 2 5.14
    -5 12 3 2.21
    -5 12 3 -1.36
    -5 12 3 -0.87
    -5 12 4 10.63
    -5 12 4 5.59
    -5 12 4 17.77
    -5 12 5 -2.96
    5 -12 -5 3.7
    -5 12 5 1.46
    -5 12 6 21.33
    5 -12 -6 29.12
    -5 12 6 25.03
    -5 12 7 -4.59
    -5 12 7 2.13
    5 -12 -7 0.58
    5 -12 -8 12.55
    -5 12 8 6.92
    -5 12 8 22.91
    -5 12 9 7.04
    5 -12 -9 -1.56
    -5 12 9 -7.36
    5 -12 -10 -0.87
    -5 12 10 4.65
    -5 12 10 6.31
    5 -12 -11 6.71
    -5 12 11 8.93
    -5 12 11 -8.24
    5 -12 -12 2.04
    5 -12 -13 6.72
    -5 12 13 1.4
    -5 12 14 3.76
    -5 12 14 11.27
    5 -12 -14 3.12
    -5 12 14 7.35
    -5 12 15 3.98
    -5 12 15 5.37
    -5 12 15 0.2
    5 -12 -15 -5.38
    -5 12 16 8.97
    -5 12 16 2.58
    5 -13 0 17.83
    -5 13 0 10.53
    -5 13 0 15.14
    -5 13 1 0.95
    5 -13 -1 1.02
    -5 13 1 0.84
    -5 13 2 12.18
    -5 13 2 0.86
    -5 13 2 -0.73
    -5 13 3 0
    -5 13 3 8.29
    -5 13 4 2.53
    -5 13 4 2.61
    -5 13 4 2.32
    -5 13 5 -4.17
    -5 13 5 -3.8
    5 -13 -5 2.72
    -5 13 5 -1.46
    5 -13 -6 3.01
    -5 13 6 0.83
    -5 13 6 -3.7
    5 -13 -7 0.19
    -5 13 7 -5.53
    -5 13 7 8.06
    -5 13 8 1.68
    5 -13 -8 2.43
    -5 13 8 -2.13
    -5 13 9 3.47
    5 -13 -9 2.14
    -5 13 9 -1.6
    5 -13 -10 6.31
    -5 13 10 1.39
    -5 13 10 2.22
    5 -13 -11 1.07
    -5 13 11 4.36
    5 -13 -12 1.26
    -5 13 12 7.15
    -5 13 12 -1.85
    -5 13 13 0.21
    -5 13 13 -2.14
    5 -13 -13 2.04
    -5 13 13 0
    5 -13 -14 -8.57
    -5 13 14 1.27
    -5 13 14 -1.61
    -5 13 14 2.58
    -5 13 15 10.74
    -5 14 0 3.4
    5 -14 0 2.96
    -5 14 0 3.12
    -5 14 0 5.35
    -5 14 1 1.06
    -5 14 1 -4.59
    -5 14 1 0.95
    -5 14 2 -6.31
    -5 14 2 -2.67
    -5 14 2 6.06
    -5 14 3 2.51
    -5 14 3 9.95
    -5 14 3 3.65
    -5 14 4 38.23
    -5 14 4 36.72
    -5 14 4 36.66
    -5 14 5 4.59
    -5 14 5 -0.19
    5 -14 -5 1.26
    -5 14 5 2.95
    5 -14 -6 1.45
    -5 14 6 -1.06
    -5 14 6 -1.04
    -5 14 7 -0.21
    5 -14 -7 3.58
    -5 14 7 7.21
    -5 14 8 15.58
    5 -14 -8 10.95
    -5 14 8 17.19
    -5 14 9 15.82
    5 -14 -9 -1.94
    -5 14 9 3.79
    5 -14 -10 1.55
    -5 14 10 7.82
    -5 14 11 -5.01
    -5 14 11 -2.9
    5 -14 -11 0.58
    -5 14 11 -3.4
    -5 14 12 -1.6
    -5 14 12 5.42
    5 -14 -13 0.58
    -5 14 13 12.31
    -5 14 13 12.41
    -5 14 13 10.48
    -5 15 0 10.94
    -5 15 0 2.81
    -5 15 0 4.57
    5 -15 0 8.17
    -5 15 1 0.1
    -5 15 1 0.94
    -5 15 1 -6.45
    -5 15 2 7.68
    -5 15 2 6.15
    -5 15 2 -4.66
    -5 15 3 -0.86
    -5 15 3 6.79
    -5 15 4 6.72
    -5 15 4 -1.05
    -5 15 5 4.09
    5 -15 -5 4.91
    -5 15 5 1.46
    -5 15 6 -1.05
    5 -15 -6 -3.47
    -5 15 6 -2.51
    -5 15 7 8.65
    -5 15 7 3.77
    5 -15 -7 6.37
    -5 15 8 -1.47
    5 -15 -8 2.32
    5 -15 -9 6.18
    -5 15 9 -0.32
    -5 15 9 0.95
    -5 15 10 -14.53
    -5 15 10 -0.21
    -5 15 11 -0.64
    -5 15 11 2.5
    -5 16 0 3.32
    -5 16 0 0.66
    -5 16 1 7.48
    -5 16 1 7.26
    -5 16 2 10.11
    -5 16 2 5.31
    -5 16 2 8.43
    -5 16 3 8.76
    -5 16 3 5.62
    -5 16 4 -0.1
    -5 16 4 10.76
    -5 16 4 2.68
    -5 16 5 -0.94
    5 -16 -5 1.73
    -5 16 5 -0.31
    5 -16 -6 -1.92
    -5 16 6 -3.56
    -5 16 8 -3.9
    -5 16 9 -3.69
    -5 17 0 4.96
    -5 17 0 11.4
    -5 17 1 4.25
    -5 17 1 1.22
    -5 17 2 -9.14
    -5 17 2 -1.99
    -5 17 3 1.04
    -5 17 3 0
    -5 17 4 3.24
    -5 17 6 0.84
    -5 18 0 10.97
    -5 18 0 9.22
    -5 18 0 1.69
    -5 18 1 11.85
    -5 18 1 10.07
    -5 18 2 4.53
    -5 18 2 8.45
    -5 18 3 8.71
    -5 18 3 10.42
    -5 18 4 2.73
    -5 18 4 0.38
    -5 18 4 -1.98
    -5 19 0 13.11
    4 20 -2 -0.51
    -4 -20 2 1.48
    -4 -20 3 -0.96
    -4 -20 3 2.37
    4 20 -3 -3.64
    -4 -20 3 -2.08
    -4 -20 4 6.61
    -4 -20 4 5.73
    4 20 -4 5.87
    -4 -20 4 16.56
    -4 -20 5 22.3
    -4 -20 5 14.42
    4 20 -5 15.4
    -4 -20 5 14.95
    -4 -20 6 0
    4 20 -6 -5.28
    -4 -20 6 4.95
    -4 -20 6 -0.4
    -4 -20 7 4.15
    -4 -20 7 3.14
    4 20 -7 0.92
    -4 -20 8 -2.07
    4 20 -8 0.82
    4 20 -9 -3.17
    -4 -20 9 2.26
    4 20 -10 4.51
    -4 -20 10 5.88
    -4 -20 11 8.22
    4 20 -11 1.33
    4 20 -12 0.41
    -4 -20 12 10.66
    -4 -20 13 6.36
    -4 -20 14 6.47
    -4 -19 1 5.47
    -4 -19 1 11.89
    -4 -19 1 -0.89
    -4 -19 2 14.98
    -4 -19 2 5.23
    -4 -19 2 1.09
    -4 -19 3 29.98
    -4 -19 3 21.18
    -4 -19 3 23.53
    -4 -19 4 6.9
    -4 -19 4 -2.09
    -4 -19 4 1.29
    -4 -19 5 18.48
    -4 -19 5 9.93
    -4 -19 5 20.49
    -4 -19 6 2.86
    -4 -19 6 -3.87
    -4 -19 6 6.82
    -4 -19 7 -2.71
    -4 -19 7 3.36
    -4 -19 7 4.82
    -4 -19 8 2.55
    -4 -19 8 0.41
    -4 -19 8 2.86
    4 19 -9 1.64
    -4 -19 9 3.24
    -4 -19 9 2.25
    4 19 -10 0.72
    -4 -19 10 2.54
    -4 -19 10 1.95
    -4 -19 11 1.36
    -4 -19 11 17.37
    4 19 -11 12.85
    4 19 -12 -1.54
    -4 -19 12 9.85
    4 19 -13 7.83
    -4 -19 13 8.98
    -4 -19 14 3.91
    4 19 -14 10.92
    -4 -19 15 5.99
    4 18 -1 2.53
    -4 -18 1 7.02
    -4 -18 1 5.88
    -4 -18 2 3.37
    4 18 -2 -4.25
    -4 -18 2 -1.12
    -4 -18 3 40.4
    -4 -18 3 41.03
    4 18 -3 33.88
    -4 -18 4 1.78
    -4 -18 4 1.43
    4 18 -4 7.19
    -4 -18 5 20.53
    -4 -18 5 14.1
    4 18 -5 21.71
    -4 -18 5 7.57
    -4 -18 6 8.56
    -4 -18 6 4.86
    4 18 -6 5.8
    -4 -18 6 15.94
    4 18 -7 3.98
    -4 -18 7 11.95
    -4 -18 7 5
    -4 -18 7 4.56
    4 18 -8 -3.37
    -4 -18 8 1.27
    -4 -18 9 0.88
    -4 -18 9 5.74
    4 18 -9 5.33
    -4 -18 10 2.54
    -4 -18 10 1.55
    4 18 -10 -0.92
    -4 -18 11 5.22
    -4 -18 12 -0.48
    -4 -18 13 -2.6
    -4 -18 14 12.21
    4 18 -15 1.86
    -4 -18 16 -4.35
    -4 -18 17 6.67
    -4 -18 18 4.11
    -4 -18 19 -1.05
    -4 -18 20 -0.19
    -4 -17 1 25.94
    -4 -17 1 27.48
    -4 -17 1 28.42
    4 17 -1 25.97
    -4 -17 1 29.25
    -4 -17 2 -0.3
    4 17 -2 -0.2
    -4 -17 2 -0.3
    -4 -17 2 -4.23
    -4 -17 2 0
    -4 -17 3 -2.34
    -4 -17 3 5
    -4 -17 3 4.46
    4 17 -3 -0.81
    -4 -17 3 4.33
    -4 -17 4 5.51
    -4 -17 4 1.26
    -4 -17 4 6.7
    -4 -17 4 1.09
    4 17 -4 -1.01
    -4 -17 5 0.39
    -4 -17 5 -1.12
    -4 -17 5 -1.1
    -4 -17 5 1.36
    4 17 -5 3.75
    4 17 -5 0.41
    4 17 -6 8.34
    -4 -17 6 1.09
    -4 -17 6 10.08
    -4 -17 6 3.43
    4 17 -6 8.79
    -4 -17 7 -0.2
    4 17 -7 0.61
    -4 -17 7 -0.58
    4 17 -7 -0.2
    -4 -17 8 5.2
    4 17 -8 4.28
    4 17 -8 4.5
    -4 -17 8 5.53
    4 17 -9 9.13
    4 17 -9 10.64
    -4 -17 9 8.4
    -4 -17 9 12.17
    -4 -17 10 8.67
    4 17 -10 2.37
    4 17 -10 3.12
    -4 -17 10 3.31
    4 17 -11 -3
    -4 -17 11 1.44
    -4 -17 11 3.79
    4 17 -11 3.09
    4 17 -12 6.92
    -4 -17 12 2.04
    4 17 -12 0.3
    -4 -17 12 7.38
    4 17 -13 6.24
    -4 -17 13 -4.31
    -4 -17 13 9.93
    4 17 -13 6.52
    -4 -17 14 11.21
    4 17 -14 7.7
    4 17 -14 10.36
    -4 -17 14 4.5
    4 17 -15 8.6
    -4 -17 15 18.21
    -4 -17 15 5.12
    -4 -17 16 -0.38
    -4 -17 17 1.46
    -4 -17 18 0.97
    -4 -17 19 1.82
    -4 -17 19 0.68
    -4 -17 19 -0.91
    -4 -17 20 26.21
    -4 -17 20 25.05
    -4 -17 21 1.63
    -4 -17 21 -1.16
    -4 -17 22 9.44
    4 16 -1 15.95
    -4 -16 1 15.81
    -4 -16 1 13.58
    -4 -16 1 8.1
    -4 -16 1 14.18
    -4 -16 2 0
    -4 -16 2 -0.1
    -4 -16 2 -1.58
    4 16 -2 3.84
    -4 -16 2 2.58
    -4 -16 3 8.8
    -4 -16 3 6.02
    4 16 -3 -1.01
    -4 -16 3 9.37
    -4 -16 3 6.61
    -4 -16 4 -3.9
    4 16 -4 0.1
    -4 -16 4 1.57
    -4 -16 4 -1.05
    -4 -16 4 2.45
    -4 -16 5 2.06
    4 16 -5 -0.82
    -4 -16 5 -1.1
    4 16 -5 0.3
    -4 -16 5 0.42
    -4 -16 6 4.76
    4 16 -6 -1.23
    -4 -16 6 4.28
    -4 -16 6 1.49
    4 16 -6 3.35
    4 16 -7 -0.51
    -4 -16 7 0.99
    -4 -16 7 2.42
    4 16 -7 0.71
    -4 -16 8 3.37
    4 16 -8 3.99
    -4 -16 8 -3.53
    4 16 -8 0.3
    -4 -16 9 1.46
    -4 -16 9 7.48
    4 16 -9 5.85
    4 16 -9 -0.1
    4 16 -10 -0.1
    -4 -16 10 5.54
    -4 -16 10 -2.39
    4 16 -10 0.62
    4 16 -11 6.5
    4 16 -11 4.09
    -4 -16 11 6.4
    -4 -16 11 5.54
    4 16 -12 4.17
    4 16 -12 11.17
    -4 -16 12 5.15
    -4 -16 12 7.46
    -4 -16 13 4.48
    -4 -16 13 -2.3
    4 16 -13 9.7
    4 16 -13 1.04
    -4 -16 14 -2.59
    4 16 -14 0.93
    -4 -16 14 -2.35
    4 16 -14 -0.1
    -4 -16 15 20.63
    -4 -16 15 16.31
    4 16 -15 15.14
    4 16 -15 12.77
    -4 -16 15 16.15
    4 16 -16 4.98
    4 16 -16 9.43
    -4 -16 16 3.84
    -4 -16 16 16.75
    -4 -16 16 6.87
    4 16 -17 0.9
    -4 -16 17 -0.39
    -4 -16 17 3.37
    4 16 -17 1.04
    -4 -16 17 0.3
    4 16 -18 2.71
    4 16 -18 0.72
    -4 -16 18 6.94
    -4 -16 18 -1.45
    -4 -16 19 0.29
    4 16 -19 3.1
    -4 -16 20 4.34
    -4 -16 20 -1.96
    -4 -16 20 3.18
    -4 -16 21 -8
    -4 -16 21 6.64
    -4 -16 22 5.57
    -4 -16 22 8.48
    -4 -16 23 -5.85
    -4 -16 23 2.89
    -4 -15 1 2.23
    4 15 -1 3.03
    -4 -15 1 5.65
    -4 -15 1 1.91
    -4 -15 1 8.37
    -4 -15 2 5.06
    -4 -15 2 5.07
    4 15 -2 5.24
    -4 -15 2 7.32
    -4 -15 2 4.35
    -4 -15 2 1.51
    -4 -15 3 10.28
    -4 -15 3 7.19
    -4 -15 3 10.75
    4 15 -3 11.9
    -4 -15 3 3.82
    -4 -15 4 -0.1
    -4 -15 4 1.66
    4 15 -4 2.83
    -4 -15 4 -2.5
    -4 -15 4 -0.31
    4 15 -5 -0.92
    -4 -15 5 3.19
    -4 -15 5 2.28
    -4 -15 5 2.24
    4 15 -5 2.83
    4 15 -6 5.88
    -4 -15 6 8.02
    -4 -15 6 1.78
    4 15 -6 4.59
    4 15 -7 0.2
    -4 -15 7 -3.54
    4 15 -7 5.6
    -4 -15 7 -1.73
    -4 -15 8 5.36
    4 15 -8 4.49
    4 15 -8 6.49
    -4 -15 8 1.08
    -4 -15 9 3.72
    4 15 -9 5.84
    4 15 -9 3.33
    -4 -15 9 2.86
    -4 -15 9 5.16
    4 15 -10 8.91
    4 15 -10 15.21
    -4 -15 10 15.35
    -4 -15 10 9.39
    -4 -15 10 11.45
    4 15 -11 13.64
    4 15 -11 17.53
    -4 -15 11 18.24
    -4 -15 11 15.27
    -4 -15 11 12.06
    4 15 -12 0.79
    -4 -15 12 0
    4 15 -12 2.38
    -4 -15 12 3.06
    -4 -15 13 -2.45
    4 15 -13 1.45
    -4 -15 13 2.4
    4 15 -13 1.58
    -4 -15 13 3.37
    4 15 -14 1.49
    4 15 -14 -0.1
    -4 -15 14 -0.79
    -4 -15 14 1.93
    -4 -15 14 0.58
    -4 -15 15 -1.99
    4 15 -15 -2.19
    4 15 -15 -1.87
    -4 -15 15 0.39
    -4 -15 15 1.35
    -4 -15 16 1.65
    4 15 -16 3.01
    -4 -15 16 3.01
    4 15 -16 4
    -4 -15 16 -1.26
    -4 -15 17 6.1
    -4 -15 17 0.71
    4 15 -17 7.58
    -4 -15 17 -7.46
    4 15 -17 -1.01
    -4 -15 17 1.53
    4 15 -18 12.66
    -4 -15 18 7.15
    -4 -15 18 11.05
    -4 -15 18 10.03
    -4 -15 18 10.08
    4 15 -18 10.66
    4 15 -19 4.8
    -4 -15 19 -2
    -4 -15 19 3.59
    4 15 -19 -0.93
    -4 -15 19 -2.32
    -4 -15 19 -7.93
    4 15 -20 9.87
    4 15 -20 1.65
    -4 -15 20 3.23
    -4 -15 20 0.67
    4 15 -21 3.6
    -4 -15 21 -0.76
    -4 -15 21 2.41
    -4 -15 22 11.27
    -4 -15 22 7.95
    -4 -15 22 5.67
    -4 -15 23 50.18
    -4 -15 23 49.85
    -4 -15 23 43.03
    -4 -15 24 8.42
    -4 -15 24 1.23
    -4 -14 1 6.85
    4 14 -1 -0.58
    -4 -14 1 1.82
    4 14 -1 9.16
    -4 -14 1 7.33
    -4 -14 1 5.25
    -4 -14 2 2.8
    -4 -14 2 2.84
    -4 -14 2 -5.53
    -4 -14 2 3.74
    4 14 -2 1.41
    -4 -14 3 5.39
    -4 -14 3 0.31
    -4 -14 3 2.15
    -4 -14 3 3.25
    -4 -14 3 8.95
    -4 -14 3 2.49
    4 14 -3 0.4
    -4 -14 4 23.79
    -4 -14 4 9.99
    4 14 -4 19.64
    -4 -14 4 12.54
    -4 -14 4 8.16
    -4 -14 4 10.14
    -4 -14 4 15.52
    -4 -14 5 -0.29
    -4 -14 5 3.69
    -4 -14 5 4.22
    4 14 -5 4.19
    -4 -14 5 4.33
    4 14 -5 6.16
    -4 -14 5 2.8
    -4 -14 6 5.75
    4 14 -6 5.81
    -4 -14 6 6.53
    -4 -14 6 3.45
    -4 -14 6 4.75
    4 14 -6 5.06
    4 14 -7 0.2
    -4 -14 7 -2.06
    -4 -14 7 0.61
    -4 -14 7 -2.48
    -4 -14 7 0.38
    4 14 -7 0.41
    4 14 -8 2.43
    -4 -14 8 5.43
    4 14 -8 4.79
    -4 -14 8 1.33
    -4 -14 8 3.91
    -4 -14 8 -0.2
    -4 -14 9 13.52
    -4 -14 9 24.72
    4 14 -9 22
    4 14 -9 21.56
    -4 -14 9 24.12
    4 14 -10 11.68
    -4 -14 10 12.55
    4 14 -10 15.08
    -4 -14 10 5.72
    -4 -14 10 10.29
    -4 -14 11 0.86
    4 14 -11 1.09
    -4 -14 11 -0.86
    -4 -14 11 4.6
    -4 -14 11 1.46
    -4 -14 11 2.76
    4 14 -11 1.96
    4 14 -12 4.66
    -4 -14 12 0
    -4 -14 12 4
    -4 -14 12 7.39
    -4 -14 12 1.15
    -4 -14 12 3.66
    4 14 -12 -0.52
    -4 -14 13 -0.2
    -4 -14 13 3.28
    4 14 -13 -1.69
    4 14 -13 -0.21
    -4 -14 13 -3.08
    -4 -14 13 6.63
    -4 -14 14 4.93
    -4 -14 14 0.77
    4 14 -14 2.49
    -4 -14 14 -1.09
    4 14 -14 -1.5
    -4 -14 14 -2.4
    -4 -14 15 6.6
    -4 -14 15 4.01
    4 14 -15 7.58
    -4 -14 15 10.22
    4 14 -15 8.72
    -4 -14 15 4.84
    4 14 -16 6.13
    -4 -14 16 7.07
    -4 -14 16 7.01
    -4 -14 16 7.15
    4 14 -16 10.41
    -4 -14 16 -4.56
    4 14 -17 18.23
    -4 -14 17 18.74
    4 14 -17 19.42
    -4 -14 17 6.75
    -4 -14 17 21.48
    -4 -14 17 14.61
    -4 -14 18 14.22
    -4 -14 18 26.5
    4 14 -18 21.44
    4 14 -18 22.51
    -4 -14 18 28.75
    -4 -14 18 14.4
    -4 -14 19 0.93
    -4 -14 19 -1.99
    4 14 -19 -2.68
    4 14 -19 -0.1
    -4 -14 19 -2.32
    -4 -14 19 9
    -4 -14 20 -5.58
    -4 -14 20 1.35
    4 14 -20 -3.22
    4 14 -20 -1.86
    -4 -14 20 -1.14
    -4 -14 21 13.46
    4 14 -21 17.47
    -4 -14 21 15.34
    4 14 -21 17.38
    -4 -14 22 6.71
    4 14 -22 10.14
    4 14 -22 6.76
    -4 -14 22 2.88
    -4 -14 23 7.65
    -4 -14 23 12.78
    -4 -14 23 13.13
    4 14 -23 12.43
    4 14 -24 0.61
    -4 -14 24 2.34
    -4 -14 24 -0.57
    -4 -14 24 1.51
    -4 -14 25 3.86
    -4 -13 1 -4.22
    -4 -13 1 -1.92
    4 13 -1 -2.91
    -4 -13 1 0.6
    -4 -13 1 0.62
    4 13 -1 1.26
    -4 -13 1 1.45
    -4 -13 1 2.66
    -4 -13 2 3.83
    4 13 -2 0.39
    4 13 -2 3.61
    -4 -13 2 -0.51
    -4 -13 2 -0.21
    -4 -13 2 0.52
    -4 -13 2 2.97
    -4 -13 2 -0.29
    -4 -13 3 12.78
    4 13 -3 19.11
    -4 -13 3 11.98
    -4 -13 3 10.86
    4 13 -3 11.34
    -4 -13 3 10.22
    -4 -13 3 14.28
    -4 -13 3 10.47
    -4 -13 3 15.74
    4 13 -4 0.48
    -4 -13 4 3.7
    -4 -13 4 -2.51
    -4 -13 4 0.21
    -4 -13 4 0.29
    -4 -13 4 2.89
    4 13 -4 -0.2
    -4 -13 4 1.12
    -4 -13 4 -1.44
    4 13 -5 2.61
    -4 -13 5 -0.1
    -4 -13 5 0.41
    4 13 -5 1.31
    -4 -13 5 0.41
    -4 -13 5 0.5
    4 13 -5 -0.86
    -4 -13 5 -1.82
    -4 -13 5 2.3
    -4 -13 5 -1.82
    4 13 -5 0.2
    -4 -13 6 5.91
    -4 -13 6 6.38
    4 13 -6 8.25
    4 13 -6 7.07
    -4 -13 6 7.23
    -4 -13 6 10.38
    -4 -13 6 8
    -4 -13 6 7.72
    4 13 -6 10.78
    -4 -13 7 -2.06
    -4 -13 7 3.42
    -4 -13 7 1.34
    -4 -13 7 -0.81
    4 13 -7 0.51
    4 13 -7 0.31
    -4 -13 7 0.41
    4 13 -7 1.83
    -4 -13 7 0.86
    -4 -13 8 11.62
    4 13 -8 15.14
    -4 -13 8 10.46
    4 13 -8 15.21
    -4 -13 8 14.91
    -4 -13 8 9.6
    -4 -13 8 11.27
    -4 -13 8 12.44
    4 13 -8 13.81
    -4 -13 9 5.34
    -4 -13 9 2.46
    -4 -13 9 4.55
    -4 -13 9 5.18
    4 13 -9 3.8
    -4 -13 9 0.78
    4 13 -9 7.63
    4 13 -9 1.9
    -4 -13 9 5.91
    -4 -13 9 7.21
    -4 -13 9 3.9
    -4 -13 9 0.76
    4 13 -10 1.39
    -4 -13 10 4.66
    4 13 -10 4.64
    4 13 -10 7.56
    -4 -13 10 7.88
    -4 -13 10 5.17
    -4 -13 10 3.67
    -4 -13 10 6.13
    -4 -13 10 2.97
    -4 -13 10 5.46
    -4 -13 11 0.51
    4 13 -11 0.6
    -4 -13 11 -1.05
    -4 -13 11 -3.22
    -4 -13 11 1.39
    -4 -13 11 -2.12
    4 13 -11 -0.72
    4 13 -11 1.14
    -4 -13 11 2.59
    -4 -13 11 3.37
    -4 -13 12 17.29
    -4 -13 12 17.98
    4 13 -12 17.39
    4 13 -12 15.62
    -4 -13 12 19.36
    -4 -13 12 12.44
    -4 -13 12 18.11
    4 13 -12 18.91
    -4 -13 12 19.25
    -4 -13 13 6.58
    4 13 -13 5.29
    4 13 -13 1.65
    4 13 -13 -0.31
    -4 -13 13 2.58
    -4 -13 13 1.84
    -4 -13 13 4.46
    -4 -13 13 1.62
    -4 -13 13 4.47
    4 13 -14 2.81
    4 13 -14 3
    -4 -13 14 2.71
    -4 -13 14 5.91
    -4 -13 14 2.05
    -4 -13 14 1.24
    4 13 -14 4.84
    -4 -13 15 4.46
    4 13 -15 0.52
    -4 -13 15 3.14
    -4 -13 15 -1.57
    4 13 -15 3.29
    -4 -13 15 3.84
    4 13 -15 0
    -4 -13 16 0.68
    -4 -13 16 3.07
    -4 -13 16 -2.47
    -4 -13 16 -0.59
    4 13 -16 0.31
    4 13 -16 1.43
    4 13 -17 6.32
    -4 -13 17 10.74
    -4 -13 17 4.37
    -4 -13 17 0.82
    4 13 -17 5.56
    -4 -13 17 9.17
    -4 -13 18 12.44
    4 13 -18 15.02
    4 13 -18 11.8
    -4 -13 18 10.82
    -4 -13 18 14.33
    4 13 -19 10.84
    -4 -13 19 13.09
    4 13 -19 10.61
    -4 -13 19 9.94
    -4 -13 19 15.79
    4 13 -20 -0.51
    -4 -13 20 -1.06
    -4 -13 20 -1.42
    4 13 -20 -2.82
    -4 -13 20 -0.79
    4 13 -21 -0.62
    4 13 -21 2.3
    -4 -13 21 6.63
    -4 -13 21 5.13
    -4 -13 21 5.19
    4 13 -22 6.02
    -4 -13 22 4.26
    -4 -13 22 9.79
    4 13 -22 8.44
    -4 -13 23 7.94
    4 13 -23 2.91
    4 13 -23 -3.05
    -4 -13 23 9.01
    4 13 -24 0.4
    -4 -13 24 1.08
    -4 -13 24 1.72
    4 13 -24 -2.79
    -4 -13 24 -0.94
    -4 -13 25 1.04
    -4 -13 25 5.58
    4 13 -25 -1.6
    -4 -13 26 -2.63
    -4 -13 26 -3.15
    -4 -12 1 63.26
    -4 -12 1 61.9
    -4 -12 1 62.77
    -4 -12 1 71.46
    4 12 -1 54.86
    -4 -12 1 66.37
    4 12 -1 73.27
    -4 -12 1 66.12
    -4 -12 2 3.99
    -4 -12 2 6.25
    -4 -12 2 5.54
    -4 -12 2 5.22
    4 12 -2 9.21
    4 12 -2 9.43
    -4 -12 2 5.33
    -4 -12 2 3.69
    -4 -12 3 2.77
    -4 -12 3 3.2
    4 12 -3 -2.7
    -4 -12 3 3.11
    4 12 -3 2.39
    -4 -12 3 2.21
    -4 -12 3 0
    -4 -12 3 5.47
    -4 -12 3 5.4
    -4 -12 4 29.64
    -4 -12 4 46.38
    -4 -12 4 36.31
    4 12 -4 36.52
    -4 -12 4 44.28
    4 12 -4 35.52
    -4 -12 4 39.68
    -4 -12 4 38.54
    -4 -12 4 34.12
    -4 -12 5 1.05
    -4 -12 5 2.97
    4 12 -5 3.57
    -4 -12 5 3.71
    -4 -12 5 0.99
    4 12 -5 -0.19
    4 12 -5 3
    -4 -12 5 1.99
    -4 -12 6 -0.69
    -4 -12 6 1.23
    4 12 -6 2.09
    4 12 -6 1.81
    -4 -12 6 -0.98
    -4 -12 6 1.42
    -4 -12 6 2.66
    4 12 -6 0
    4 12 -6 -0.1
    -4 -12 7 14.25
    4 12 -7 21.72
    4 12 -7 14.51
    -4 -12 7 8.56
    -4 -12 7 14.13
    -4 -12 7 14.22
    -4 -12 7 15.2
    4 12 -7 15.9
    -4 -12 7 13.74
    -4 -12 8 10.01
    4 12 -8 11.25
    -4 -12 8 7.53
    4 12 -8 15.23
    -4 -12 8 11.7
    4 12 -8 13.57
    -4 -12 8 10.2
    -4 -12 8 15.7
    -4 -12 8 15.04
    -4 -12 8 6.26
    -4 -12 8 7.82
    -4 -12 9 36.41
    4 12 -9 29.15
    -4 -12 9 19.33
    -4 -12 9 31.84
    -4 -12 9 28.95
    -4 -12 9 21.86
    -4 -12 9 28.94
    4 12 -9 26.16
    4 12 -9 19.14
    -4 -12 9 35.98
    -4 -12 9 25.57
    -4 -12 10 16.2
    -4 -12 10 14.33
    4 12 -10 17.99
    -4 -12 10 17.41
    -4 -12 10 18.61
    4 12 -10 13.69
    -4 -12 10 18.29
    -4 -12 10 20.36
    -4 -12 10 12.49
    -4 -12 10 16.3
    4 12 -10 15.22
    -4 -12 11 32.71
    -4 -12 11 23.25
    -4 -12 11 31.7
    4 12 -11 30.16
    -4 -12 11 31.2
    4 12 -11 33.15
    4 12 -11 30.31
    -4 -12 11 25.27
    -4 -12 11 34.38
    -4 -12 11 24.16
    -4 -12 11 29.25
    -4 -12 12 3.38
    -4 -12 12 2.76
    -4 -12 12 6.55
    -4 -12 12 3.33
    4 12 -12 7.16
    -4 -12 12 2.87
    -4 -12 12 1.75
    4 12 -12 4
    4 12 -12 3.3
    -4 -12 13 5.73
    -4 -12 13 10.3
    4 12 -13 10.06
    4 12 -13 8.36
    -4 -12 13 10.94
    -4 -12 13 5.75
    -4 -12 13 10.39
    -4 -12 13 7.58
    4 12 -13 6.04
    -4 -12 13 11.05
    4 12 -14 1.34
    -4 -12 14 0.1
    -4 -12 14 0.71
    4 12 -14 -0.51
    -4 -12 14 -0.57
    -4 -12 14 1.98
    -4 -12 14 2.05
    4 12 -14 1.02
    -4 -12 14 0.48
    -4 -12 14 1.16
    4 12 -15 5.92
    -4 -12 15 4.07
    -4 -12 15 4.1
    -4 -12 15 4.19
    -4 -12 15 5.33
    4 12 -15 5.63
    -4 -12 15 9.29
    -4 -12 15 6.6
    4 12 -15 8.97
    4 12 -16 2.68
    -4 -12 16 1.55
    4 12 -16 -1.24
    -4 -12 16 1.22
    -4 -12 16 0.51
    -4 -12 16 0.19
    4 12 -16 5.59
    -4 -12 16 -3.68
    -4 -12 17 0.71
    -4 -12 17 3.72
    -4 -12 17 -1.2
    -4 -12 17 -3.39
    4 12 -17 1.97
    4 12 -17 5.05
    -4 -12 18 3.43
    4 12 -18 7.42
    -4 -12 18 1.79
    -4 -12 18 6.48
    4 12 -18 0.1
    4 12 -19 -1.75
    -4 -12 19 0.19
    -4 -12 19 -0.19
    -4 -12 19 -4.88
    4 12 -19 1.78
    -4 -12 20 1.54
    -4 -12 20 -0.19
    4 12 -20 2.72
    -4 -12 20 0.1
    4 12 -20 1.02
    4 12 -21 3.37
    -4 -12 21 -1.71
    -4 -12 21 2.21
    4 12 -21 2.4
    -4 -12 21 -0.2
    -4 -12 22 16.74
    -4 -12 22 15.56
    4 12 -22 13.1
    -4 -12 22 17.44
    4 12 -22 15.84
    -4 -12 23 7.19
    4 12 -23 8.48
    -4 -12 23 11.12
    4 12 -23 8.79
    -4 -12 24 24.22
    -4 -12 24 12.83
    4 12 -24 24.55
    4 12 -24 20.86
    -4 -12 24 15.01
    4 12 -25 -0.41
    -4 -12 25 -3.11
    -4 -12 25 -0.38
    4 12 -25 0
    -4 -12 25 2.27
    -4 -12 26 29.07
    -4 -12 26 16.23
    4 12 -26 19.24
    4 11 -1 1.2
    4 11 -1 -0.29
    -4 -11 1 1.71
    -4 -11 1 -1.83
    -4 -11 1 -1.67
    -4 -11 1 -2.72
    -4 -11 1 0.9
    -4 -11 1 1.78
    -4 -11 2 60.51
    -4 -11 2 64.67
    4 11 -2 65.37
    -4 -11 2 58.68
    -4 -11 2 65.55
    4 11 -2 63.81
    -4 -11 2 58.56
    -4 -11 2 63.38
    -4 -11 3 10.28
    4 11 -3 13.56
    -4 -11 3 10.7
    -4 -11 3 7.26
    -4 -11 3 8.93
    -4 -11 3 9.08
    -4 -11 3 11.8
    -4 -11 3 12.71
    4 11 -3 10.62
    -4 -11 4 -1.14
    -4 -11 4 2.46
    4 11 -4 2.99
    -4 -11 4 3.04
    4 11 -4 0.95
    -4 -11 4 1.6
    -4 -11 4 2.09
    -4 -11 4 2.24
    4 11 -5 -2.95
    4 11 -5 2.75
    -4 -11 5 5.07
    -4 -11 5 1.42
    4 11 -5 -0.3
    -4 -11 5 -0.2
    -4 -11 5 0.28
    4 11 -6 1.4
    -4 -11 6 -1.33
    -4 -11 6 2.23
    -4 -11 6 -5.43
    -4 -11 6 2.09
    4 11 -6 4.19
    -4 -11 6 -0.76
    4 11 -6 2.14
    -4 -11 7 22.34
    -4 -11 7 16.21
    -4 -11 7 15.14
    4 11 -7 20.6
    -4 -11 7 16.98
    4 11 -7 21.63
    4 11 -7 13.6
    -4 -11 7 18.52
    -4 -11 7 19.1
    -4 -11 7 23.91
    4 11 -8 14.85
    4 11 -8 17.23
    4 11 -8 18.85
    -4 -11 8 20.01
    -4 -11 8 15.28
    -4 -11 8 16.57
    -4 -11 8 14.32
    -4 -11 8 15.37
    -4 -11 8 18.27
    -4 -11 8 17.28
    -4 -11 9 2.39
    -4 -11 9 0.91
    4 11 -9 2.62
    4 11 -9 6.44
    -4 -11 9 2.12
    -4 -11 9 0.76
    -4 -11 9 2.94
    -4 -11 9 1.16
    4 11 -9 1.49
    -4 -11 9 0.86
    -4 -11 9 2.51
    -4 -11 10 14.84
    4 11 -10 10.11
    -4 -11 10 10.42
    -4 -11 10 15.05
    -4 -11 10 12.06
    -4 -11 10 11.73
    -4 -11 10 10.74
    -4 -11 10 11.11
    4 11 -10 17.61
    -4 -11 10 13.29
    4 11 -10 10.09
    -4 -11 11 30.53
    -4 -11 11 32.62
    -4 -11 11 40.1
    4 11 -11 36.21
    -4 -11 11 35.86
    -4 -11 11 36.15
    4 11 -11 40.62
    -4 -11 11 35.39
    -4 -11 11 41.42
    -4 -11 11 39.26
    4 11 -11 32.14
    4 11 -12 25.12
    -4 -11 12 18.46
    -4 -11 12 21.6
    4 11 -12 24.16
    -4 -11 12 24.2
    -4 -11 12 23.25
    -4 -11 12 22.37
    -4 -11 12 23.7
    -4 -11 12 24.37
    4 11 -12 25.1
    -4 -11 13 4.91
    4 11 -13 2.55
    -4 -11 13 3.54
    -4 -11 13 4.95
    4 11 -13 1.12
    -4 -11 13 2.99
    4 11 -13 3.35
    -4 -11 13 3.68
    -4 -11 13 1.75
    -4 -11 14 3.3
    4 11 -14 6.26
    -4 -11 14 5.43
    -4 -11 14 2.76
    4 11 -14 1.33
    -4 -11 14 1.24
    -4 -11 14 3.79
    4 11 -14 7.81
    -4 -11 14 3.37
    4 11 -15 1.01
    4 11 -15 -0.2
    4 11 -15 0.62
    -4 -11 15 -0.92
    -4 -11 15 1.53
    -4 -11 15 -1.46
    -4 -11 15 -0.21
    -4 -11 15 0.4
    -4 -11 15 -0.4
    4 11 -16 1.87
    4 11 -16 5.73
    -4 -11 16 -1.05
    -4 -11 16 0.29
    4 11 -16 1.72
    -4 -11 16 3.1
    -4 -11 16 1.41
    -4 -11 16 1.13
    4 11 -17 2.19
    -4 -11 17 3.92
    -4 -11 17 1.36
    4 11 -17 2.15
    -4 -11 17 1.53
    -4 -11 17 -5.36
    -4 -11 17 0.1
    -4 -11 18 3
    -4 -11 18 0.1
    -4 -11 18 3.51
    4 11 -18 -2.25
    4 11 -18 4.82
    -4 -11 19 0
    4 11 -19 -2.3
    -4 -11 19 0.97
    4 11 -19 2.86
    4 11 -20 10.87
    -4 -11 20 5.9
    4 11 -20 8.03
    -4 -11 20 5.3
    -4 -11 21 0
    4 11 -21 -2.39
    -4 -11 21 -0.1
    4 11 -21 5.26
    -4 -11 22 0.8
    4 11 -22 -0.1
    4 11 -22 -1.76
    -4 -11 22 -0.96
    4 11 -23 0
    4 11 -23 1.8
    -4 -11 23 0.77
    -4 -11 23 4.87
    4 11 -24 -6.12
    -4 -11 24 0.38
    -4 -11 24 -2.49
    4 11 -24 1.69
    -4 -11 25 2.3
    -4 -11 25 4.36
    -4 -11 25 3.96
    4 11 -25 -0.39
    4 11 -25 3.95
    4 11 -26 3.03
    -4 -11 26 2.08
    4 11 -26 7.96
    -4 -11 26 0.66
    4 11 -27 7.82
    -4 -11 27 8.11
    -4 -11 27 11.66
    -4 -10 1 1.83
    4 10 -1 3.4
    -4 -10 1 0.1
    -4 -10 1 2.51
    -4 -10 1 4.96
    -4 -10 1 4.23
    4 10 -1 3.66
    -4 -10 2 32.11
    -4 -10 2 31.9
    -4 -10 2 31.65
    4 10 -2 27.37
    -4 -10 2 28.32
    -4 -10 2 28.34
    4 10 -2 25.2
    4 10 -3 26.14
    -4 -10 3 22.16
    -4 -10 3 20.67
    -4 -10 3 14.3
    4 10 -3 26.72
    -4 -10 3 24.42
    -4 -10 3 23.24
    -4 -10 3 27.95
    -4 -10 4 95.7
    4 10 -4 100.43
    -4 -10 4 89.16
    -4 -10 4 98.85
    -4 -10 4 95.41
    -4 -10 4 90.27
    -4 -10 4 92.96
    4 10 -5 3.15
    -4 -10 5 1.81
    -4 -10 5 3.06
    4 10 -5 -2.08
    -4 -10 5 1.9
    -4 -10 5 1.89
    -4 -10 5 2.66
    4 10 -6 1.98
    -4 -10 6 5.51
    4 10 -6 6
    -4 -10 6 3.73
    -4 -10 6 6.1
    -4 -10 6 5.04
    -4 -10 6 -0.2
    -4 -10 6 5.84
    -4 -10 6 3.25
    -4 -10 7 1.9
    4 10 -7 3.53
    -4 -10 7 1.72
    -4 -10 7 2.99
    -4 -10 7 0.29
    -4 -10 7 2.3
    -4 -10 7 1.77
    -4 -10 7 2.54
    4 10 -7 1.39
    4 10 -7 0.6
    -4 -10 8 0.58
    4 10 -8 2.49
    -4 -10 8 2.96
    -4 -10 8 2.92
    -4 -10 8 -0.19
    -4 -10 8 0.4
    4 10 -8 0
    -4 -10 8 1.9
    4 10 -8 -1.39
    -4 -10 9 11.24
    -4 -10 9 15.85
    4 10 -9 12.88
    -4 -10 9 12.32
    -4 -10 9 14.36
    -4 -10 9 16.49
    4 10 -9 16.07
    -4 -10 9 16
    4 10 -9 13.62
    -4 -10 10 -0.6
    4 10 -10 2.6
    -4 -10 10 0.29
    4 10 -10 1.5
    4 10 -10 1.4
    -4 -10 10 -2.18
    -4 -10 10 2.82
    -4 -10 10 1.54
    -4 -10 10 2.58
    -4 -10 11 10.72
    -4 -10 11 9.58
    4 10 -11 21.6
    -4 -10 11 12.05
    -4 -10 11 12.71
    -4 -10 11 8.7
    4 10 -11 9.84
    -4 -10 11 14.81
    4 10 -11 15.34
    4 10 -12 9.89
    4 10 -12 11.39
    -4 -10 12 11.98
    -4 -10 12 9.97
    -4 -10 12 9.66
    -4 -10 12 4.04
    -4 -10 12 9.63
    -4 -10 12 6.9
    4 10 -12 8.04
    -4 -10 13 1.62
    -4 -10 13 0.96
    -4 -10 13 0.71
    -4 -10 13 0.41
    4 10 -13 4.75
    4 10 -13 0.2
    4 10 -13 -0.51
    -4 -10 13 0.2
    -4 -10 13 0.58
    -4 -10 14 2.15
    -4 -10 14 2.21
    -4 -10 14 -1.33
    -4 -10 14 1.46
    4 10 -14 1.76
    -4 -10 14 -1.04
    4 10 -14 0.3
    -4 -10 14 2.53
    4 10 -14 -0.51
    -4 -10 15 -0.91
    4 10 -15 -0.21
    -4 -10 15 0.19
    4 10 -15 -0.51
    -4 -10 15 2.73
    -4 -10 15 -0.2
    -4 -10 15 -0.58
    -4 -10 15 1.23
    4 10 -15 -2.81
    -4 -10 16 -3.34
    -4 -10 16 0.3
    -4 -10 16 0.21
    4 10 -16 -0.94
    -4 -10 16 -0.21
    4 10 -16 -2.03
    4 10 -16 -1.2
    -4 -10 16 1.55
    -4 -10 16 -4.42
    4 10 -17 7.81
    -4 -10 17 3.49
    -4 -10 17 4.55
    -4 -10 17 4
    -4 -10 17 4.9
    4 10 -17 7.33
    4 10 -18 5.47
    -4 -10 18 -2.62
    -4 -10 18 0.1
    -4 -10 18 1.33
    4 10 -18 1.99
    -4 -10 18 0.67
    -4 -10 19 0.1
    -4 -10 19 2.01
    -4 -10 19 5.21
    4 10 -19 3.13
    4 10 -19 7.52
    -4 -10 20 4.53
    -4 -10 20 -0.8
    -4 -10 20 0.91
    4 10 -20 1.01
    4 10 -20 1.25
    -4 -10 21 2.42
    4 10 -21 -0.2
    4 10 -21 0.93
    -4 -10 21 -0.7
    -4 -10 21 3.18
    4 10 -22 1.34
    4 10 -22 0.8
    -4 -10 22 3.46
    -4 -10 22 0.7
    -4 -10 22 -1.8
    4 10 -23 -2.55
    -4 -10 23 3.65
    -4 -10 23 -1.39
    -4 -10 23 1.3
    4 10 -23 2.77
    4 10 -24 12.26
    -4 -10 24 4.6
    4 10 -24 6.59
    -4 -10 25 3.16
    4 10 -25 -5.64
    4 10 -25 1.76
    4 10 -26 0.1
    4 10 -26 -2.81
    -4 -10 26 -2.68
    -4 -10 27 -1.91
    -4 -10 27 0.1
    4 10 -27 -2.8
    -4 -9 1 2.29
    -4 -9 1 0.71
    -4 -9 1 5.62
    4 9 -1 4.69
    4 9 -1 3.38
    -4 -9 1 2.07
    -4 -9 1 4.88
    -4 -9 1 6.72
    -4 -9 2 1.01
    -4 -9 2 5.45
    4 9 -2 2.19
    -4 -9 2 4.05
    -4 -9 2 2.11
    -4 -9 2 -1.05
    -4 -9 2 5.13
    -4 -9 3 4.14
    -4 -9 3 0.2
    -4 -9 3 -0.28
    -4 -9 3 -3.31
    -4 -9 3 1.52
    4 9 -3 2.78
    -4 -9 3 -0.4
    -4 -9 3 1.09
    -4 -9 4 14.52
    -4 -9 4 17.46
    -4 -9 4 20.63
    4 9 -4 19.29
    -4 -9 4 15
    -4 -9 4 13.04
    -4 -9 4 16.57
    -4 -9 4 17.11
    -4 -9 4 18.28
    -4 -9 4 22.21
    -4 -9 4 20.7
    -4 -9 5 5.37
    -4 -9 5 1.63
    -4 -9 5 3.74
    -4 -9 5 3.78
    -4 -9 5 2.31
    -4 -9 5 3.68
    -4 -9 5 4.8
    4 9 -5 9.48
    4 9 -6 6.4
    -4 -9 6 6.55
    -4 -9 6 5.44
    -4 -9 6 7.27
    -4 -9 6 9.91
    4 9 -6 9.58
    -4 -9 6 7.64
    -4 -9 6 7.94
    -4 -9 7 2.92
    -4 -9 7 5.69
    -4 -9 7 3.37
    -4 -9 7 4.15
    -4 -9 7 3.02
    4 9 -7 2.72
    -4 -9 7 -1.67
    4 9 -7 2.27
    -4 -9 8 25.11
    4 9 -8 22.18
    -4 -9 8 24.48
    -4 -9 8 27.04
    4 9 -8 28.69
    4 9 -8 25.78
    -4 -9 8 20.48
    -4 -9 8 24.49
    -4 -9 8 24.2
    -4 -9 9 39.91
    -4 -9 9 33.3
    4 9 -9 35.28
    4 9 -9 31.61
    -4 -9 9 37.05
    -4 -9 9 44.07
    4 9 -9 35.29
    -4 -9 9 23.39
    -4 -9 9 36.38
    -4 -9 10 17.85
    4 9 -10 10.82
    4 9 -10 8.85
    -4 -9 10 4.94
    -4 -9 10 9.01
    -4 -9 10 8.5
    -4 -9 10 7.62
    -4 -9 10 12.25
    4 9 -10 13.81
    -4 -9 11 -0.1
    4 9 -11 6.87
    -4 -9 11 4.27
    -4 -9 11 0.3
    4 9 -11 3.98
    -4 -9 11 6.37
    4 9 -11 4.97
    -4 -9 11 3.12
    -4 -9 12 3.05
    -4 -9 12 2.63
    -4 -9 12 1.84
    4 9 -12 0.83
    4 9 -12 1.9
    -4 -9 12 4.91
    -4 -9 12 2.82
    4 9 -12 2.89
    -4 -9 12 -0.78
    -4 -9 13 17.65
    4 9 -13 14.96
    4 9 -13 25.12
    -4 -9 13 12.2
    -4 -9 13 17.64
    -4 -9 13 10.84
    -4 -9 13 13.98
    4 9 -13 14.85
    -4 -9 13 7.92
    -4 -9 14 1.43
    -4 -9 14 -0.42
    -4 -9 14 -1.84
    4 9 -14 -0.8
    4 9 -14 -1.8
    4 9 -14 -0.52
    -4 -9 14 -0.31
    -4 -9 14 2.63
    -4 -9 14 1.33
    4 9 -15 8.73
    4 9 -15 4.99
    4 9 -15 7.63
    -4 -9 15 5.61
    -4 -9 15 3.99
    -4 -9 15 4.79
    -4 -9 15 6.35
    -4 -9 15 6.64
    -4 -9 15 6.2
    -4 -9 16 2.67
    -4 -9 16 0.21
    -4 -9 16 3.12
    -4 -9 16 1.84
    -4 -9 16 4.17
    -4 -9 16 1.93
    4 9 -16 4.81
    4 9 -16 4.58
    4 9 -16 2.51
    -4 -9 17 4.44
    -4 -9 17 3.19
    4 9 -17 4.22
    4 9 -17 7.22
    -4 -9 17 6.09
    -4 -9 17 6.49
    4 9 -18 5.19
    -4 -9 18 4.81
    -4 -9 18 1.95
    4 9 -18 2.19
    -4 -9 18 1.06
    -4 -9 18 3.04
    4 9 -18 7.82
    -4 -9 19 8.7
    4 9 -19 12.5
    -4 -9 19 7.67
    4 9 -19 6.34
    -4 -9 19 6.98
    -4 -9 19 9.51
    -4 -9 20 12.48
    -4 -9 20 18.31
    4 9 -20 16.74
    -4 -9 20 14.38
    4 9 -20 18.5
    -4 -9 21 1.71
    -4 -9 21 0.31
    -4 -9 21 0.29
    4 9 -21 0.79
    4 9 -21 0.41
    -4 -9 22 2.33
    4 9 -22 6.31
    -4 -9 22 2.79
    -4 -9 22 1.1
    4 9 -22 5.5
    -4 -9 23 2.8
    4 9 -23 2.63
    -4 -9 23 2.6
    -4 -9 23 -1.41
    4 9 -23 -1.27
    -4 -9 24 3.7
    -4 -9 24 4.03
    -4 -9 24 -0.1
    4 9 -24 1.21
    4 9 -24 4.48
    4 9 -25 13.53
    4 9 -25 8.03
    -4 -9 25 10.74
    -4 -9 25 6.07
    4 9 -26 22.67
    4 9 -26 18.68
    -4 -9 26 15.7
    -4 -9 26 16.77
    4 9 -27 -6.88
    -4 -9 27 0.29
    -4 -9 27 0.3
    4 9 -28 7.88
    -4 -9 28 2.01
    -4 -8 1 65.51
    -4 -8 1 75.87
    -4 -8 1 64.83
    4 8 -1 73.45
    -4 -8 1 61.41
    -4 -8 1 66.57
    -4 -8 1 68.76
    -4 -8 2 20.78
    -4 -8 2 25.95
    -4 -8 2 17.93
    4 8 -2 22.16
    -4 -8 2 25.73
    -4 -8 2 15.73
    -4 -8 2 24.09
    -4 -8 2 17.66
    -4 -8 3 58.95
    -4 -8 3 93.26
    -4 -8 3 71.31
    -4 -8 3 71.07
    -4 -8 3 67.76
    4 8 -3 72.29
    -4 -8 3 81.93
    -4 -8 3 72.87
    -4 -8 3 65.57
    -4 -8 3 83.68
    -4 -8 4 48.54
    -4 -8 4 52.24
    -4 -8 4 44.89
    -4 -8 4 50.06
    -4 -8 4 50.21
    -4 -8 4 44.45
    -4 -8 4 53.72
    4 8 -4 49.56
    -4 -8 4 50.62
    -4 -8 4 63.5
    -4 -8 5 1.95
    -4 -8 5 6.12
    -4 -8 5 10.58
    -4 -8 5 6.1
    -4 -8 5 8.08
    -4 -8 5 5.57
    4 8 -5 1.08
    -4 -8 5 6.71
    -4 -8 5 10.76
    -4 -8 6 8.4
    -4 -8 6 5.53
    -4 -8 6 10.85
    -4 -8 6 7.49
    -4 -8 6 5.74
    4 8 -6 6.38
    4 8 -6 -0.49
    -4 -8 6 5.28
    -4 -8 6 3.95
    4 8 -7 6.1
    -4 -8 7 3.43
    -4 -8 7 7.87
    -4 -8 7 8.5
    -4 -8 7 4.09
    -4 -8 7 9.97
    -4 -8 7 8.39
    4 8 -7 5.94
    -4 -8 8 1.31
    -4 -8 8 0.1
    -4 -8 8 6.2
    -4 -8 8 1.88
    4 8 -8 0.5
    -4 -8 8 1.49
    -4 -8 8 1.18
    4 8 -8 0.98
    -4 -8 9 18.65
    -4 -8 9 10.59
    -4 -8 9 12.85
    4 8 -9 8.27
    -4 -8 9 13.47
    4 8 -9 7.4
    4 8 -9 13.47
    -4 -8 9 10.06
    -4 -8 9 13.38
    4 8 -10 9.27
    -4 -8 10 9.01
    -4 -8 10 11.35
    -4 -8 10 14.02
    -4 -8 10 5.47
    4 8 -10 8.66
    -4 -8 10 9.72
    4 8 -10 11.15
    -4 -8 10 17.43
    -4 -8 10 19.32
    4 8 -11 14.48
    -4 -8 11 11.29
    -4 -8 11 10.98
    -4 -8 11 11.25
    4 8 -11 13.74
    -4 -8 11 10.87
    -4 -8 11 11.8
    4 8 -11 13.64
    -4 -8 12 84.32
    4 8 -12 80.44
    -4 -8 12 71.19
    -4 -8 12 87.83
    -4 -8 12 75.17
    4 8 -12 87.49
    4 8 -12 84.25
    -4 -8 12 76.64
    -4 -8 13 27.72
    -4 -8 13 29.9
    -4 -8 13 24.58
    -4 -8 13 27.55
    4 8 -13 33.02
    4 8 -13 33.77
    -4 -8 13 22.78
    4 8 -13 37.44
    -4 -8 14 -0.71
    -4 -8 14 1.07
    -4 -8 14 1.02
    -4 -8 14 0.71
    -4 -8 14 2.15
    4 8 -14 3.86
    4 8 -14 2.19
    4 8 -14 -0.2
    4 8 -15 1.68
    -4 -8 15 3.97
    4 8 -15 4.81
    4 8 -15 4.87
    -4 -8 15 2.73
    -4 -8 15 1.84
    -4 -8 15 4.39
    -4 -8 15 2.75
    -4 -8 15 6.82
    4 8 -16 6.34
    4 8 -16 7.21
    -4 -8 16 3.3
    -4 -8 16 4.92
    -4 -8 16 3.23
    -4 -8 16 4.28
    4 8 -16 2.68
    -4 -8 16 7.39
    -4 -8 17 5.96
    4 8 -17 2.77
    -4 -8 17 7.31
    -4 -8 17 4.37
    4 8 -17 4.77
    4 8 -17 6.47
    -4 -8 17 6.69
    -4 -8 18 3.38
    4 8 -18 -1.14
    -4 -8 18 3.4
    -4 -8 18 2.52
    -4 -8 18 2.43
    4 8 -18 -1.88
    4 8 -18 1.71
    4 8 -19 -0.49
    -4 -8 19 3.33
    4 8 -19 -1.6
    4 8 -19 -2.27
    -4 -8 19 -1.13
    -4 -8 19 1.06
    -4 -8 19 1.74
    4 8 -20 -2.37
    4 8 -20 1.54
    -4 -8 20 2.31
    4 8 -20 -0.86
    -4 -8 20 0.4
    -4 -8 20 1.75
    -4 -8 20 2.51
    -4 -8 21 3.31
    4 8 -21 1.32
    -4 -8 21 4.35
    -4 -8 21 3.38
    4 8 -21 -0.98
    4 8 -22 -1.86
    -4 -8 22 0.51
    4 8 -22 -1.52
    -4 -8 22 2.7
    -4 -8 22 7.22
    4 8 -23 -0.3
    4 8 -23 1.65
    -4 -8 23 1.64
    -4 -8 23 1.8
    4 8 -24 0.6
    -4 -8 24 0.1
    -4 -8 24 2.3
    4 8 -24 -0.68
    -4 -8 25 2.02
    4 8 -25 -0.29
    -4 -8 25 0
    4 8 -25 -4.2
    -4 -8 26 5.99
    4 8 -26 1.1
    4 8 -26 -0.48
    -4 -8 26 3.31
    -4 -8 27 7.34
    -4 -8 27 5.57
    4 8 -27 2.8
    -4 -8 27 3.81
    4 8 -28 -0.9
    -4 -8 28 5.08
    -4 -7 1 59.61
    4 7 -1 75.15
    -4 -7 1 62.89
    -4 -7 1 59.85
    -4 -7 1 70.5
    -4 -7 1 53.69
    -4 -7 1 65.22
    -4 -7 1 79.24
    -4 -7 2 2.11
    -4 -7 2 2.9
    -4 -7 2 3.35
    -4 -7 2 4.33
    -4 -7 2 2.78
    4 7 -2 10.35
    -4 -7 2 8.42
    -4 -7 2 4.4
    -4 -7 2 5.16
    -4 -7 3 27.15
    4 7 -3 32.51
    -4 -7 3 33.36
    -4 -7 3 25.42
    -4 -7 3 38.7
    -4 -7 3 29.05
    -4 -7 3 35.52
    -4 -7 3 26.62
    -4 -7 3 21.41
    -4 -7 3 30.13
    4 7 -4 4.35
    -4 -7 4 10.48
    -4 -7 4 6.78
    -4 -7 4 2.74
    -4 -7 4 8.61
    -4 -7 4 3.71
    -4 -7 4 4.7
    -4 -7 4 5.58
    4 7 -5 10.14
    -4 -7 5 8.83
    -4 -7 5 9.1
    -4 -7 5 10.95
    -4 -7 5 9.01
    -4 -7 5 14.01
    -4 -7 5 11.4
    -4 -7 6 0.6
    -4 -7 6 0.1
    -4 -7 6 -0.6
    -4 -7 6 9.72
    4 7 -6 -2.36
    -4 -7 6 0.59
    -4 -7 6 0.1
    -4 -7 6 1.8
    -4 -7 6 3.94
    -4 -7 7 10.92
    -4 -7 7 6.13
    -4 -7 7 10.25
    4 7 -7 11.2
    -4 -7 7 8.51
    -4 -7 7 12.7
    -4 -7 7 8.38
    -4 -7 7 7.84
    -4 -7 8 5.75
    -4 -7 8 5.15
    -4 -7 8 5.12
    -4 -7 8 15.64
    4 7 -8 6.04
    -4 -7 8 4.46
    -4 -7 8 6.11
    -4 -7 8 3.66
    -4 -7 9 74.37
    4 7 -9 106.44
    -4 -7 9 73.62
    -4 -7 9 104.38
    -4 -7 9 98.63
    -4 -7 9 99.8
    -4 -7 9 111.19
    4 7 -10 6.93
    -4 -7 10 4.27
    -4 -7 10 6.67
    -4 -7 10 5.84
    -4 -7 10 5.44
    4 7 -10 8.84
    -4 -7 10 9.08
    -4 -7 10 5.61
    -4 -7 11 3.72
    -4 -7 11 0.49
    -4 -7 11 -0.6
    -4 -7 11 -3.26
    4 7 -11 -3.64
    4 7 -11 -0.63
    4 7 -11 0.39
    -4 -7 11 -0.32
    4 7 -12 62.92
    -4 -7 12 66.08
    -4 -7 12 66.35
    -4 -7 12 58.23
    -4 -7 12 54.69
    -4 -7 12 49.7
    4 7 -12 69.92
    4 7 -12 55.19
    -4 -7 13 17.06
    -4 -7 13 12.87
    -4 -7 13 21.02
    -4 -7 13 17.44
    -4 -7 13 22
    4 7 -13 25.03
    4 7 -13 19.07
    4 7 -13 22.36
    -4 -7 14 0.82
    -4 -7 14 -0.3
    -4 -7 14 -0.42
    4 7 -14 -0.31
    -4 -7 14 0
    -4 -7 14 -1.37
    4 7 -14 -0.1
    4 7 -14 -0.59
    4 7 -15 15.76
    -4 -7 15 13.62
    -4 -7 15 14.69
    -4 -7 15 17.69
    -4 -7 15 15.65
    -4 -7 15 16.52
    4 7 -15 14.89
    -4 -7 15 18.78
    4 7 -15 18.04
    -4 -7 16 34.63
    -4 -7 16 30.45
    4 7 -16 36.16
    4 7 -16 31.64
    -4 -7 16 28.57
    -4 -7 16 31.14
    4 7 -16 30.16
    -4 -7 16 25.54
    4 7 -16 33.39
    -4 -7 17 28.17
    -4 -7 17 32.99
    -4 -7 17 27.55
    -4 -7 17 26.45
    4 7 -17 28.06
    4 7 -17 36.94
    4 7 -17 33.37
    -4 -7 17 33.58
    -4 -7 18 15.66
    4 7 -18 8.95
    -4 -7 18 1.85
    -4 -7 18 8.53
    4 7 -18 9
    -4 -7 18 4.95
    4 7 -18 5.78
    -4 -7 18 7.28
    -4 -7 19 0.87
    -4 -7 19 -0.87
    4 7 -19 2.47
    4 7 -19 1.77
    4 7 -19 2.56
    -4 -7 19 -1.24
    -4 -7 19 -2.02
    -4 -7 20 -0.3
    4 7 -20 4.01
    -4 -7 20 -3.19
    4 7 -20 0.21
    -4 -7 20 3.3
    4 7 -20 -1.02
    -4 -7 20 0.39
    -4 -7 21 -1.13
    -4 -7 21 3.67
    -4 -7 21 -0.68
    -4 -7 21 -3.22
    4 7 -21 -2.73
    4 7 -21 0.68
    4 7 -22 2.81
    -4 -7 22 4.11
    -4 -7 22 5.9
    -4 -7 22 10.24
    4 7 -22 11.58
    4 7 -23 9.93
    -4 -7 23 10.06
    -4 -7 23 9.24
    4 7 -23 8.69
    4 7 -24 9.62
    -4 -7 24 2.24
    -4 -7 24 9.04
    -4 -7 24 12.56
    4 7 -24 5.96
    -4 -7 25 2.53
    -4 -7 25 0.39
    4 7 -25 6.52
    4 7 -25 -0.5
    4 7 -26 8.32
    -4 -7 26 5.84
    -4 -7 27 -5.91
    -4 -7 27 2.52
    -4 -7 27 -1.06
    4 7 -27 4.32
    4 7 -28 -5.34
    -4 -7 28 2.29
    -4 -7 28 -2.83
    -4 -7 28 2.5
    -4 -6 1 35.58
    -4 -6 1 32.3
    -4 -6 1 30.74
    -4 -6 1 37.9
    -4 -6 1 36.51
    -4 -6 1 38.9
    -4 -6 2 5.98
    -4 -6 2 2.72
    -4 -6 2 5.13
    -4 -6 2 5.1
    -4 -6 2 4.5
    -4 -6 2 4.98
    -4 -6 2 5.69
    -4 -6 3 2.75
    -4 -6 3 -0.1
    -4 -6 3 -1.61
    -4 -6 3 0.6
    4 6 -3 -1.29
    -4 -6 3 -0.1
    -4 -6 3 0.9
    -4 -6 3 0.69
    4 6 -4 9.71
    -4 -6 4 7.53
    -4 -6 4 6.15
    -4 -6 4 8.91
    -4 -6 4 8.7
    -4 -6 4 8.29
    -4 -6 4 4.97
    -4 -6 4 5.71
    -4 -6 5 0
    -4 -6 5 0.6
    -4 -6 5 -3.97
    -4 -6 5 -1.01
    -4 -6 5 -1.01
    -4 -6 5 0.4
    4 6 -5 -2.27
    -4 -6 6 29.88
    -4 -6 6 26.59
    -4 -6 6 24.87
    -4 -6 6 27.81
    -4 -6 6 22.91
    -4 -6 6 20.02
    4 6 -6 32.5
    4 6 -7 42.18
    -4 -6 7 34.2
    -4 -6 7 32.51
    -4 -6 7 41.33
    -4 -6 7 34.69
    -4 -6 7 22.74
    -4 -6 7 38.11
    -4 -6 7 29.47
    -4 -6 8 38.71
    -4 -6 8 35.46
    -4 -6 8 32.7
    -4 -6 8 35.86
    -4 -6 8 36.03
    4 6 -8 42.32
    4 6 -8 41.14
    -4 -6 8 41.22
    -4 -6 8 35.36
    4 6 -9 68.66
    -4 -6 9 51.93
    -4 -6 9 60.73
    -4 -6 9 59.36
    -4 -6 9 76.33
    -4 -6 9 65.63
    4 6 -9 70.26
    -4 -6 9 63.05
    -4 -6 9 56.72
    -4 -6 10 1.55
    -4 -6 10 -0.6
    -4 -6 10 2.44
    -4 -6 10 8.41
    4 6 -10 0.52
    -4 -6 10 0.69
    -4 -6 10 2.58
    4 6 -10 2.75
    -4 -6 11 1.03
    -4 -6 11 0.3
    -4 -6 11 0.49
    4 6 -11 2.81
    4 6 -11 4.71
    -4 -6 11 2.78
    4 6 -12 80.69
    -4 -6 12 74.2
    -4 -6 12 83.69
    4 6 -12 88.48
    -4 -6 12 61.34
    -4 -6 12 70.65
    -4 -6 12 80.52
    -4 -6 13 52.08
    4 6 -13 53.55
    -4 -6 13 47.31
    -4 -6 13 35.83
    4 6 -13 52.43
    -4 -6 13 47.45
    -4 -6 13 48.35
    -4 -6 14 0.5
    -4 -6 14 0.2
    4 6 -14 -1.38
    -4 -6 14 0.59
    4 6 -14 0.29
    -4 -6 14 0
    -4 -6 14 -0.42
    4 6 -14 -1.25
    4 6 -15 12.4
    -4 -6 15 12.17
    4 6 -15 12.08
    -4 -6 15 7.46
    -4 -6 15 9.21
    4 6 -15 10.02
    4 6 -15 10.13
    -4 -6 15 10.62
    -4 -6 15 9.54
    -4 -6 15 8.74
    -4 -6 16 12.96
    -4 -6 16 21.54
    4 6 -16 14.73
    4 6 -16 15.21
    -4 -6 16 15.29
    4 6 -16 10.33
    -4 -6 16 12.47
    4 6 -16 15.21
    -4 -6 16 6.41
    -4 -6 17 0.73
    -4 -6 17 1.47
    4 6 -17 0.32
    -4 -6 17 0.68
    -4 -6 17 1.72
    4 6 -17 0.1
    4 6 -17 1.76
    -4 -6 17 -3.88
    -4 -6 18 7.07
    4 6 -18 12.77
    -4 -6 18 7.32
    -4 -6 18 7.05
    4 6 -18 9.42
    4 6 -18 9.3
    -4 -6 18 9.1
    -4 -6 18 3.95
    -4 -6 19 0.1
    -4 -6 19 -0.1
    4 6 -19 3.05
    -4 -6 19 -5.33
    -4 -6 19 4.11
    4 6 -19 1.95
    4 6 -19 -2.58
    -4 -6 19 -1.07
    -4 -6 20 4.32
    -4 -6 20 0.59
    -4 -6 20 -2.92
    -4 -6 20 1.85
    4 6 -20 0.75
    4 6 -20 -2.73
    4 6 -20 -0.58
    4 6 -21 6.65
    -4 -6 21 5.04
    -4 -6 21 3.9
    4 6 -21 4.28
    -4 -6 21 4.73
    -4 -6 21 5.46
    4 6 -22 0
    -4 -6 22 4.83
    4 6 -22 0.48
    -4 -6 22 0
    -4 -6 22 -1.65
    -4 -6 23 -0.87
    4 6 -23 2.01
    4 6 -23 9.47
    -4 -6 23 2.72
    -4 -6 23 7.7
    4 6 -24 4.24
    4 6 -24 2.91
    -4 -6 24 -0.68
    -4 -6 24 4.71
    -4 -6 24 5.14
    4 6 -25 0.1
    -4 -6 25 1.73
    -4 -6 25 -0.1
    4 6 -25 -2.41
    -4 -6 25 -2.42
    -4 -6 26 -4.16
    4 6 -26 6.05
    -4 -6 27 7.86
    -4 -6 27 9.12
    4 6 -27 15.58
    -4 -6 27 17.13
    -4 -6 28 3.7
    -4 -6 28 2.33
    -4 -6 28 7.25
    4 6 -28 4.06
    -4 -5 1 34.89
    -4 -5 1 28.08
    -4 -5 1 32.46
    -4 -5 1 30.19
    -4 -5 1 40.41
    -4 -5 1 18.42
    -4 -5 1 31.47
    -4 -5 2 1.61
    -4 -5 2 4.78
    4 5 -2 7.12
    -4 -5 2 8.19
    -4 -5 2 6.99
    -4 -5 2 2.72
    -4 -5 2 1.09
    -4 -5 2 0.8
    -4 -5 3 2.11
    -4 -5 3 0.4
    -4 -5 3 0
    -4 -5 3 0.4
    4 5 -3 -0.5
    -4 -5 3 -0.2
    -4 -5 3 3.01
    -4 -5 3 -0.5
    -4 -5 4 25.77
    4 5 -4 31.08
    -4 -5 4 37.82
    -4 -5 4 26.74
    -4 -5 4 34.62
    -4 -5 4 28.94
    -4 -5 4 27.09
    -4 -5 4 28.26
    4 5 -5 44.59
    -4 -5 5 30.37
    -4 -5 5 36.46
    -4 -5 5 31.67
    -4 -5 5 35.79
    -4 -5 5 36.01
    -4 -5 5 39.11
    -4 -5 5 43.83
    -4 -5 6 4.63
    -4 -5 6 9.07
    -4 -5 6 5.39
    -4 -5 6 8.59
    -4 -5 6 8.55
    -4 -5 6 7.74
    4 5 -6 2.77
    -4 -5 6 6.39
    -4 -5 7 0.1
    -4 -5 7 2.08
    -4 -5 7 4.38
    -4 -5 7 4.72
    -4 -5 7 3.12
    -4 -5 7 4.04
    4 5 -7 4.94
    4 5 -8 65.01
    -4 -5 8 54.6
    -4 -5 8 62.52
    -4 -5 8 68.62
    -4 -5 8 52.06
    4 5 -8 61.99
    -4 -5 8 46.38
    -4 -5 8 63.99
    -4 -5 9 68.98
    -4 -5 9 67.92
    4 5 -9 81.49
    -4 -5 9 68.41
    -4 -5 9 58.27
    -4 -5 9 90.03
    -4 -5 9 57.89
    -4 -5 9 68.74
    4 5 -9 74.73
    -4 -5 10 204.34
    -4 -5 10 233.87
    -4 -5 10 210.14
    4 5 -10 251.23
    -4 -5 10 280.24
    -4 -5 10 226.16
    -4 -5 10 237.95
    -4 -5 10 237.25
    4 5 -10 257.96
    -4 -5 11 15.66
    -4 -5 11 16.83
    -4 -5 11 21.14
    -4 -5 11 22.13
    4 5 -11 21.96
    -4 -5 11 17.63
    -4 -5 11 17.5
    4 5 -11 25.72
    -4 -5 12 32.68
    -4 -5 12 22.86
    -4 -5 12 31.34
    4 5 -12 31.86
    -4 -5 12 32.46
    -4 -5 12 31.17
    4 5 -12 29.24
    4 5 -13 19.59
    -4 -5 13 13.17
    -4 -5 13 18.29
    4 5 -13 25.26
    4 5 -13 22.62
    -4 -5 13 18.66
    -4 -5 13 23.27
    -4 -5 14 80.01
    -4 -5 14 71.32
    4 5 -14 74
    -4 -5 14 75.8
    4 5 -14 74.28
    -4 -5 14 71.86
    4 5 -14 75.96
    -4 -5 14 51.44
    -4 -5 15 16.7
    -4 -5 15 14.8
    4 5 -15 21.23
    4 5 -15 19.49
    -4 -5 15 10.38
    -4 -5 15 16.25
    -4 -5 15 21.38
    4 5 -15 23.12
    -4 -5 15 18.04
    -4 -5 16 7.06
    4 5 -16 18.28
    -4 -5 16 9.05
    -4 -5 16 7.42
    4 5 -16 15.99
    4 5 -16 20.39
    -4 -5 16 13.59
    -4 -5 16 6.18
    -4 -5 17 -2.67
    4 5 -17 2.47
    4 5 -17 -1.77
    -4 -5 17 -2.04
    -4 -5 17 1.38
    -4 -5 17 0.21
    -4 -5 17 -3.12
    4 5 -17 0.72
    -4 -5 18 35.05
    -4 -5 18 35.3
    -4 -5 18 35.42
    4 5 -18 39.61
    4 5 -18 41.77
    -4 -5 18 31.91
    4 5 -18 43.24
    -4 -5 18 46.1
    -4 -5 19 11.46
    -4 -5 19 9.82
    4 5 -19 12.34
    -4 -5 19 4.31
    -4 -5 19 10.47
    4 5 -19 14.06
    -4 -5 19 6.2
    4 5 -19 14.37
    -4 -5 20 8.41
    4 5 -20 9
    -4 -5 20 3.9
    -4 -5 20 6.71
    4 5 -20 7.72
    -4 -5 20 6.29
    -4 -5 20 9.16
    4 5 -20 12.1
    4 5 -21 -2.24
    -4 -5 21 5.76
    -4 -5 21 1.37
    -4 -5 21 -1.31
    4 5 -21 -1.51
    -4 -5 21 -0.39
    4 5 -22 5.75
    -4 -5 22 9.01
    4 5 -22 8.86
    -4 -5 22 6.36
    -4 -5 22 3.09
    -4 -5 23 11
    4 5 -23 23.25
    -4 -5 23 22.69
    -4 -5 23 17.3
    4 5 -23 19.56
    4 5 -24 11.42
    4 5 -24 5.54
    -4 -5 24 5.47
    -4 -5 24 2.74
    -4 -5 24 0.51
    4 5 -25 2.03
    -4 -5 25 2.13
    -4 -5 25 3.68
    -4 -5 25 -2.15
    -4 -5 26 -0.2
    4 5 -26 -0.92
    -4 -5 27 2.14
    -4 -5 27 3.64
    4 5 -27 8.47
    -4 -5 27 4.57
    -4 -5 28 18.08
    4 5 -28 24.09
    -4 -5 28 20.01
    -4 -5 28 27.76
    -4 -4 1 44.46
    -4 -4 1 62.67
    -4 -4 1 52.67
    -4 -4 1 44.66
    -4 -4 1 56.04
    -4 -4 1 46.96
    -4 -4 1 38.22
    -4 -4 2 9.15
    -4 -4 2 6.27
    -4 -4 2 6.77
    -4 -4 2 7.32
    -4 -4 2 10.01
    -4 -4 2 5.3
    -4 -4 2 5.76
    -4 -4 2 5.6
    -4 -4 2 9.3
    -4 -4 3 37.61
    -4 -4 3 29.59
    -4 -4 3 27.38
    -4 -4 3 39.71
    -4 -4 3 33.39
    -4 -4 3 34.12
    -4 -4 3 30.24
    -4 -4 3 33.17
    -4 -4 3 47.18
    4 4 -4 2.01
    -4 -4 4 5.01
    -4 -4 4 1.83
    -4 -4 4 1.83
    -4 -4 4 -0.89
    -4 -4 4 -3.33
    -4 -4 4 2.23
    -4 -4 4 1.55
    -4 -4 4 3.19
    -4 -4 5 5.84
    -4 -4 5 3.85
    -4 -4 5 7.69
    -4 -4 5 9.36
    -4 -4 5 6.87
    -4 -4 5 7.6
    -4 -4 5 10.63
    -4 -4 6 42.19
    -4 -4 6 37.38
    -4 -4 6 48.71
    -4 -4 6 37.02
    -4 -4 6 45.05
    -4 -4 6 53.93
    -4 -4 7 6.77
    -4 -4 7 4.97
    -4 -4 7 7.96
    -4 -4 7 7.5
    -4 -4 7 4.72
    -4 -4 7 5.83
    -4 -4 8 6.6
    4 4 -8 4.7
    -4 -4 8 4.57
    -4 -4 8 3.4
    4 4 -8 3.89
    -4 -4 8 7.49
    -4 -4 8 0.4
    -4 -4 8 0.4
    4 4 -8 5.95
    -4 -4 9 159.34
    4 4 -9 185.09
    -4 -4 9 146.66
    -4 -4 9 148.19
    4 4 -9 177.67
    -4 -4 9 148.49
    4 4 -9 171.96
    -4 -4 9 150.54
    -4 -4 9 192.99
    -4 -4 10 73.88
    -4 -4 10 62.47
    -4 -4 10 72.77
    -4 -4 10 70.51
    -4 -4 10 85.27
    -4 -4 10 72.26
    4 4 -10 83.79
    4 4 -10 80.83
    -4 -4 10 68.51
    -4 -4 11 17.18
    4 4 -11 22.75
    -4 -4 11 16.76
    4 4 -11 24.41
    -4 -4 11 21.17
    -4 -4 11 23.14
    -4 -4 11 17.97
    -4 -4 11 18.62
    -4 -4 11 21.33
    -4 -4 12 6.92
    -4 -4 12 6.22
    -4 -4 12 1.89
    4 4 -12 4.37
    4 4 -12 9.41
    -4 -4 12 5.63
    4 4 -12 5.77
    -4 -4 12 7.67
    4 4 -13 29.89
    4 4 -13 26.46
    -4 -4 13 22.44
    -4 -4 13 31.02
    4 4 -13 27.4
    -4 -4 13 29.03
    -4 -4 13 21.49
    -4 -4 13 23.18
    -4 -4 14 2.4
    -4 -4 14 4.07
    -4 -4 14 6.13
    -4 -4 14 7.66
    -4 -4 14 4.81
    4 4 -14 8.9
    -4 -4 14 1.31
    4 4 -14 8.04
    4 4 -14 3.72
    -4 -4 15 79.41
    -4 -4 15 59.11
    -4 -4 15 63.66
    4 4 -15 79.42
    4 4 -15 87.8
    -4 -4 15 78.28
    -4 -4 15 72.63
    -4 -4 15 87.12
    4 4 -15 74.18
    -4 -4 16 8.49
    4 4 -16 12.03
    -4 -4 16 15.61
    -4 -4 16 16.43
    -4 -4 16 8.24
    4 4 -16 16.05
    4 4 -16 13.67
    -4 -4 16 12.49
    -4 -4 16 9.29
    -4 -4 17 6.45
    -4 -4 17 2.33
    4 4 -17 1.58
    -4 -4 17 3.29
    -4 -4 17 4.34
    4 4 -17 7.41
    -4 -4 17 1.94
    4 4 -17 5.99
    -4 -4 18 19.96
    -4 -4 18 26.82
    -4 -4 18 21.59
    4 4 -18 22.96
    4 4 -18 25.71
    -4 -4 18 22.09
    -4 -4 18 22.58
    4 4 -18 17.49
    -4 -4 19 -2.12
    -4 -4 19 -1.84
    4 4 -19 -1.11
    4 4 -19 1.09
    -4 -4 19 4.53
    -4 -4 19 -0.3
    -4 -4 19 -2
    4 4 -19 -0.11
    -4 -4 20 -1.31
    -4 -4 20 3.17
    -4 -4 20 -0.59
    -4 -4 20 0.51
    4 4 -20 1.01
    4 4 -20 2.27
    -4 -4 20 1.49
    -4 -4 21 -5.13
    4 4 -21 -0.3
    -4 -4 21 -0.98
    -4 -4 21 -3.05
    -4 -4 21 5.57
    4 4 -21 -0.91
    -4 -4 21 1.68
    -4 -4 22 5.89
    -4 -4 22 2.77
    4 4 -22 3.95
    4 4 -22 5.52
    -4 -4 22 9.97
    -4 -4 23 1.54
    4 4 -23 2.64
    4 4 -23 1.18
    -4 -4 23 6.71
    -4 -4 23 2.07
    -4 -4 24 -0.82
    -4 -4 24 6.42
    4 4 -24 -2.37
    -4 -4 24 1.77
    4 4 -24 0.51
    4 4 -25 -0.2
    -4 -4 25 3.78
    -4 -4 25 0.98
    -4 -4 25 -6.44
    -4 -4 26 2.65
    4 4 -26 2.16
    -4 -4 26 1.79
    -4 -4 27 4.9
    -4 -4 27 0.39
    -4 -4 27 -2.13
    -4 -4 27 0.41
    4 4 -27 4.54
    4 4 -28 4.97
    -4 -4 28 -6.56
    -4 -4 28 -3.32
    -4 -4 28 -2.57
    -4 -4 28 -1.11
    -4 -3 1 64.6
    -4 -3 1 50.93
    -4 -3 1 63.14
    -4 -3 1 75.5
    -4 -3 1 53.28
    -4 -3 1 58.93
    -4 -3 1 64.68
    -4 -3 1 61.97
    -4 -3 1 66.59
    -4 -3 2 63.99
    -4 -3 2 47.32
    -4 -3 2 71.82
    -4 -3 2 57.26
    -4 -3 2 55.34
    -4 -3 2 50.13
    -4 -3 2 59.55
    -4 -3 2 49
    -4 -3 2 47.12
    -4 -3 3 0.83
    -4 -3 3 3.05
    -4 -3 3 -1.56
    -4 -3 3 1.62
    -4 -3 3 2.93
    -4 -3 3 1.48
    -4 -3 3 1.12
    -4 -3 3 0.51
    -4 -3 4 10.16
    -4 -3 4 8.57
    -4 -3 4 12.76
    -4 -3 4 6.66
    -4 -3 4 7.76
    -4 -3 4 8.53
    -4 -3 4 9.25
    -4 -3 4 9.19
    -4 -3 5 3.79
    -4 -3 5 0.61
    -4 -3 5 0.59
    -4 -3 5 1.75
    -4 -3 5 2.09
    -4 -3 5 4.78
    -4 -3 5 -2.9
    -4 -3 6 11.04
    -4 -3 6 7.28
    -4 -3 6 13.14
    -4 -3 6 8.04
    4 3 -6 13.03
    -4 -3 6 10.47
    -4 -3 6 8.92
    -4 -3 7 0.41
    -4 -3 7 1.51
    -4 -3 7 2.12
    4 3 -7 0.81
    -4 -3 7 3.6
    -4 -3 7 -1.04
    -4 -3 7 4.61
    4 3 -8 10.39
    -4 -3 8 13.82
    -4 -3 8 4.92
    4 3 -8 11.09
    -4 -3 8 8.98
    -4 -3 8 6
    -4 -3 8 7.72
    4 3 -8 9.01
    -4 -3 8 9.16
    -4 -3 9 10.89
    -4 -3 9 11.39
    4 3 -9 16.02
    -4 -3 9 15.91
    4 3 -9 18.6
    4 3 -9 15.36
    -4 -3 9 16.1
    -4 -3 9 17.78
    -4 -3 9 16.27
    4 3 -10 -0.9
    -4 -3 10 3.79
    -4 -3 10 -0.2
    4 3 -10 -1.81
    -4 -3 10 -0.8
    -4 -3 10 -0.62
    -4 -3 10 -0.89
    4 3 -10 -1.57
    -4 -3 11 32.19
    4 3 -11 33.16
    -4 -3 11 28.26
    -4 -3 11 26.75
    -4 -3 11 24.32
    -4 -3 11 27.98
    4 3 -11 34.63
    -4 -3 11 29.21
    4 3 -11 28.99
    -4 -3 12 211.65
    -4 -3 12 179.87
    -4 -3 12 158.08
    -4 -3 12 182.08
    -4 -3 12 167.78
    4 3 -12 204.52
    -4 -3 12 162.15
    4 3 -12 178.61
    4 3 -12 211
    -4 -3 12 154.84
    4 3 -13 82.27
    -4 -3 13 69.08
    -4 -3 13 71.27
    4 3 -13 81.31
    -4 -3 13 66.35
    4 3 -13 74.8
    -4 -3 13 59.31
    -4 -3 13 73.15
    -4 -3 13 77.09
    -4 -3 14 72.02
    4 3 -14 86.12
    -4 -3 14 87.37
    -4 -3 14 65.77
    -4 -3 14 87.35
    4 3 -14 93.41
    -4 -3 14 72.43
    4 3 -14 93.58
    -4 -3 14 80.92
    -4 -3 15 10.21
    -4 -3 15 12.22
    4 3 -15 10.85
    -4 -3 15 11.39
    -4 -3 15 12.54
    4 3 -15 11.38
    -4 -3 15 10.75
    4 3 -15 10.57
    -4 -3 15 16.75
    4 3 -16 12.67
    -4 -3 16 10.3
    -4 -3 16 6.55
    -4 -3 16 4.64
    -4 -3 16 10.66
    -4 -3 16 7.09
    4 3 -16 7.8
    -4 -3 16 7.34
    4 3 -16 12.35
    4 3 -17 81.65
    4 3 -17 68.64
    -4 -3 17 67.93
    -4 -3 17 63.15
    4 3 -17 69.84
    -4 -3 17 53.25
    -4 -3 17 75.88
    -4 -3 17 58.8
    4 3 -18 136.68
    -4 -3 18 109.85
    -4 -3 18 118.81
    -4 -3 18 142.58
    -4 -3 18 130.46
    -4 -3 18 135.41
    4 3 -18 157.35
    4 3 -18 143.75
    -4 -3 19 -1
    4 3 -19 0.91
    -4 -3 19 1.73
    -4 -3 19 2.28
    -4 -3 19 3.17
    4 3 -19 5.51
    4 3 -19 2.36
    -4 -3 19 3.86
    4 3 -20 12.91
    4 3 -20 8.93
    -4 -3 20 11.6
    -4 -3 20 12.6
    -4 -3 20 12.13
    -4 -3 20 4.65
    -4 -3 20 1.94
    -4 -3 21 7.18
    -4 -3 21 4.59
    -4 -3 21 7.7
    -4 -3 21 2.46
    4 3 -21 8.34
    -4 -3 21 2.46
    4 3 -21 2.1
    -4 -3 22 9.1
    -4 -3 22 8.07
    4 3 -22 11.22
    -4 -3 22 5.95
    4 3 -22 9.7
    -4 -3 23 0.7
    -4 -3 23 0.2
    -4 -3 23 -2.46
    -4 -3 23 2.91
    4 3 -23 -0.51
    -4 -3 24 -1.29
    -4 -3 24 -1.03
    -4 -3 24 0.2
    4 3 -24 -0.82
    -4 -3 24 2.46
    -4 -3 25 -0.62
    4 3 -25 -0.62
    -4 -3 25 2.56
    -4 -3 25 3.36
    -4 -3 25 1.61
    -4 -3 26 1.53
    -4 -3 26 -0.81
    4 3 -26 1.24
    4 3 -27 4.06
    -4 -3 27 5.99
    -4 -3 27 3.84
    -4 -3 27 4.77
    -4 -3 27 10.11
    4 3 -28 0.83
    -4 -3 28 1.55
    -4 -3 28 2.53
    -4 -3 28 4.42
    -4 -2 1 1.5
    -4 -2 1 1.02
    -4 -2 1 4.72
    -4 -2 1 6.01
    -4 -2 1 2.18
    -4 -2 1 5.44
    -4 -2 1 2.55
    -4 -2 1 7.38
    -4 -2 1 4.44
    -4 -2 2 5.04
    -4 -2 2 5.22
    -4 -2 2 6.89
    -4 -2 2 6.67
    -4 -2 2 6.95
    -4 -2 2 5.95
    -4 -2 2 8.45
    -4 -2 2 5
    -4 -2 3 22.68
    -4 -2 3 17.8
    -4 -2 3 28.09
    -4 -2 3 22.93
    -4 -2 3 19.96
    -4 -2 3 20.26
    -4 -2 3 23.77
    -4 -2 3 25.02
    -4 -2 4 5.34
    -4 -2 4 1.33
    -4 -2 4 7.14
    -4 -2 4 1.43
    -4 -2 4 1.58
    -4 -2 4 6.03
    -4 -2 4 4.81
    -4 -2 4 2.92
    -4 -2 4 4.86
    -4 -2 5 10.81
    -4 -2 5 12.27
    -4 -2 5 12.48
    -4 -2 5 13.94
    -4 -2 5 10.82
    -4 -2 5 14.61
    -4 -2 5 12.25
    -4 -2 5 8.17
    -4 -2 6 4.71
    -4 -2 6 10.31
    -4 -2 6 11.39
    -4 -2 6 8.35
    -4 -2 6 7.96
    -4 -2 6 10.25
    -4 -2 6 10.29
    -4 -2 7 0.51
    -4 -2 7 1.93
    -4 -2 7 0.51
    4 2 -7 4.08
    -4 -2 7 4.21
    -4 -2 7 1.33
    -4 -2 7 2.25
    -4 -2 7 0.59
    -4 -2 8 9.19
    4 2 -8 9.84
    -4 -2 8 6.98
    -4 -2 8 5.85
    4 2 -8 9.64
    -4 -2 8 8.36
    -4 -2 8 9.08
    -4 -2 9 2.31
    -4 -2 9 5.14
    -4 -2 9 4.19
    -4 -2 9 6.01
    4 2 -9 2.94
    4 2 -9 2.49
    -4 -2 9 2.38
    -4 -2 10 16.88
    -4 -2 10 11.55
    -4 -2 10 10.31
    -4 -2 10 14.38
    4 2 -10 14.54
    4 2 -10 12.67
    -4 -2 10 8.24
    4 2 -10 9.75
    4 2 -11 68.05
    4 2 -11 64.33
    -4 -2 11 52.52
    -4 -2 11 68.32
    4 2 -11 62.12
    -4 -2 11 61.55
    4 2 -11 64.76
    -4 -2 11 58.7
    -4 -2 11 53.79
    -4 -2 11 43.91
    -4 -2 12 23.34
    -4 -2 12 17.19
    -4 -2 12 22.64
    -4 -2 12 22.91
    -4 -2 12 23.93
    4 2 -12 21.21
    4 2 -12 33.91
    4 2 -12 23.51
    4 2 -12 22.42
    -4 -2 12 27.05
    -4 -2 13 13.23
    -4 -2 13 10.51
    -4 -2 13 10.29
    -4 -2 13 11.24
    -4 -2 13 15.54
    4 2 -13 21.24
    4 2 -13 16.33
    -4 -2 13 17.02
    4 2 -13 9.66
    4 2 -14 48.77
    -4 -2 14 60.08
    4 2 -14 51.03
    4 2 -14 51.64
    -4 -2 14 45.74
    -4 -2 14 37.73
    -4 -2 14 49.72
    4 2 -15 16.38
    -4 -2 15 26.22
    -4 -2 15 17.38
    -4 -2 15 14.99
    -4 -2 15 11.67
    4 2 -15 22.24
    4 2 -15 18.35
    -4 -2 16 86.93
    -4 -2 16 67.57
    4 2 -16 98.37
    4 2 -16 110.2
    4 2 -16 98.71
    -4 -2 16 88.95
    -4 -2 17 12.43
    4 2 -17 16.84
    4 2 -17 18.54
    -4 -2 17 17.53
    4 2 -17 18.66
    -4 -2 17 14.78
    -4 -2 17 10.06
    -4 -2 17 13.76
    -4 -2 18 35.01
    -4 -2 18 32.07
    -4 -2 18 22.61
    4 2 -18 37.51
    -4 -2 18 28.12
    4 2 -18 44.79
    -4 -2 18 27.47
    -4 -2 19 0
    -4 -2 19 3.34
    -4 -2 19 1.22
    4 2 -19 4.69
    -4 -2 19 -1.09
    -4 -2 19 0.51
    -4 -2 20 0.81
    -4 -2 20 1.49
    -4 -2 20 -0.3
    -4 -2 20 -0.1
    4 2 -20 5.42
    -4 -2 20 -1.02
    -4 -2 21 1.89
    -4 -2 21 3.67
    -4 -2 21 3.25
    -4 -2 21 -4.81
    -4 -2 21 1.31
    4 2 -21 1.03
    -4 -2 22 -2.65
    -4 -2 22 2.25
    -4 -2 22 0
    4 2 -22 1.75
    -4 -2 22 1.03
    -4 -2 23 -3.87
    -4 -2 23 3.91
    4 2 -23 -0.21
    -4 -2 23 -1.03
    -4 -2 23 1.03
    -4 -2 24 0.83
    -4 -2 24 -1
    -4 -2 24 -2.45
    4 2 -24 -2.7
    -4 -2 24 14.34
    -4 -2 25 5.98
    -4 -2 25 6.03
    -4 -2 25 1.53
    4 2 -25 0.94
    -4 -2 25 -3.11
    -4 -2 26 7.14
    -4 -2 26 0.62
    4 2 -26 3.55
    -4 -2 27 1.73
    -4 -2 27 -2.91
    -4 -2 27 -2.78
    4 2 -27 -0.21
    -4 -2 28 3.01
    4 2 -28 1.37
    -4 -1 1 17.33
    -4 -1 1 25.09
    -4 -1 1 17.45
    -4 -1 1 18.47
    -4 -1 1 19.33
    4 1 -1 21.69
    -4 -1 1 14.05
    -4 -1 1 13
    -4 -1 1 9.63
    -4 -1 2 53.75
    -4 -1 2 70.92
    -4 -1 2 52.95
    -4 -1 2 67.45
    -4 -1 2 54.11
    -4 -1 2 40.81
    -4 -1 2 60.9
    -4 -1 2 46.28
    -4 -1 3 2.57
    -4 -1 3 4.99
    -4 -1 3 3.16
    -4 -1 3 4.94
    -4 -1 3 3.98
    -4 -1 3 -2.58
    -4 -1 3 1.55
    -4 -1 3 2.62
    -4 -1 4 8.4
    -4 -1 4 9.18
    -4 -1 4 11.52
    -4 -1 4 9.16
    -4 -1 4 3.07
    -4 -1 4 8.85
    -4 -1 4 8.54
    -4 -1 5 10.67
    -4 -1 5 7
    -4 -1 5 7.14
    -4 -1 5 10.28
    -4 -1 5 9.47
    -4 -1 5 6.46
    -4 -1 5 5.8
    -4 -1 6 6.72
    -4 -1 6 4.72
    -4 -1 6 3.04
    -4 -1 6 4.89
    -4 -1 6 7.06
    -4 -1 6 7.41
    4 1 -6 9.53
    -4 -1 7 15.61
    -4 -1 7 21.32
    -4 -1 7 20.7
    4 1 -7 20.31
    -4 -1 7 11.86
    4 1 -7 20.22
    -4 -1 7 20.28
    4 1 -8 8.86
    -4 -1 8 7.64
    -4 -1 8 7.33
    -4 -1 8 9.89
    -4 -1 8 9.84
    -4 -1 8 5.98
    -4 -1 8 11.58
    4 1 -8 8.83
    4 1 -9 0.2
    -4 -1 9 -1.86
    -4 -1 9 -0.41
    -4 -1 9 -1.73
    -4 -1 9 -2.27
    -4 -1 9 0.81
    -4 -1 9 -1.77
    4 1 -9 0.92
    -4 -1 10 32.59
    4 1 -10 38.65
    4 1 -10 39.93
    -4 -1 10 26.66
    -4 -1 10 39.48
    4 1 -10 39.89
    -4 -1 10 32.66
    -4 -1 11 145.66
    -4 -1 11 180.9
    -4 -1 11 131.58
    4 1 -11 165.77
    -4 -1 11 147.57
    4 1 -11 160.81
    -4 -1 11 128.6
    4 1 -11 153.87
    -4 -1 11 116.7
    4 1 -12 0.69
    4 1 -12 3.03
    -4 -1 12 7.76
    -4 -1 12 5.51
    -4 -1 12 6.45
    -4 -1 12 6.49
    -4 -1 12 12.06
    4 1 -12 3.97
    -4 -1 12 8.35
    -4 -1 12 16.14
    4 1 -13 1.72
    4 1 -13 0.91
    -4 -1 13 0.54
    -4 -1 13 0.93
    -4 -1 13 3.98
    -4 -1 13 4.72
    -4 -1 13 5.21
    -4 -1 13 7.96
    4 1 -13 2.18
    -4 -1 14 70.8
    -4 -1 14 66.8
    -4 -1 14 60.08
    4 1 -14 84.26
    -4 -1 14 83.18
    4 1 -14 80.5
    4 1 -14 89
    4 1 -15 66.64
    -4 -1 15 40.96
    -4 -1 15 54.81
    4 1 -15 47.49
    4 1 -15 52.56
    -4 -1 15 49.89
    -4 -1 15 38.55
    -4 -1 16 124.02
    4 1 -16 163.25
    4 1 -16 153.48
    -4 -1 16 147.43
    4 1 -16 144.17
    -4 -1 16 117.45
    -4 -1 16 149.79
    -4 -1 16 125.05
    -4 -1 16 131.15
    -4 -1 17 22.38
    -4 -1 17 23.74
    -4 -1 17 22.17
    -4 -1 17 26.11
    4 1 -17 21.49
    -4 -1 17 25.5
    -4 -1 17 17.83
    4 1 -17 25.63
    -4 -1 18 0.31
    -4 -1 18 5.08
    -4 -1 18 0.1
    4 1 -18 1.75
    -4 -1 18 6.4
    -4 -1 19 5.67
    4 1 -19 6.9
    -4 -1 19 8.31
    -4 -1 19 5.58
    -4 -1 19 8.97
    -4 -1 19 15.29
    -4 -1 20 5.33
    -4 -1 20 2.34
    -4 -1 20 1.86
    4 1 -20 1.96
    -4 -1 20 3.88
    -4 -1 20 3.69
    -4 -1 21 2.68
    -4 -1 21 3.74
    -4 -1 21 5.83
    -4 -1 21 -2.74
    4 1 -21 1.97
    -4 -1 21 1.2
    -4 -1 22 12.48
    -4 -1 22 8.71
    4 1 -22 20.71
    -4 -1 22 14.16
    -4 -1 23 -4.82
    4 1 -23 0.1
    -4 -1 23 -1.45
    -4 -1 23 5.75
    4 1 -24 6.8
    -4 -1 24 4.55
    -4 -1 24 3.18
    -4 -1 24 5.13
    4 1 -25 -0.52
    -4 -1 25 7.16
    -4 -1 25 2.28
    4 1 -26 9.78
    -4 -1 26 5.74
    -4 -1 26 2.39
    -4 -1 26 10.5
    -4 -1 26 9.9
    -4 -1 27 3.23
    4 1 -27 1.26
    -4 -1 27 6.18
    4 1 -28 0.53
    4 0 -1 31.89
    -4 0 1 38.15
    -4 0 1 27.57
    -4 0 1 47.08
    -4 0 1 29.17
    -4 0 1 28.53
    -4 0 1 26.23
    -4 0 1 28.34
    -4 0 2 2.79
    -4 0 2 1.64
    -4 0 2 2.69
    -4 0 2 1.34
    -4 0 2 5.32
    -4 0 2 2.85
    -4 0 2 4.32
    -4 0 3 10.66
    -4 0 3 17.39
    -4 0 3 16.53
    -4 0 3 14.67
    -4 0 3 18.79
    -4 0 3 20.25
    -4 0 3 14.1
    -4 0 4 3.82
    -4 0 4 2.95
    -4 0 4 3.57
    -4 0 4 4.64
    -4 0 4 6.59
    -4 0 4 1.64
    -4 0 5 4.73
    -4 0 5 1.05
    -4 0 5 0.31
    -4 0 5 1.45
    -4 0 5 0.52
    4 0 -5 2.63
    -4 0 5 0.1
    4 0 -5 1.53
    4 0 -6 7.16
    -4 0 6 7.02
    -4 0 6 11.6
    -4 0 6 5.92
    -4 0 6 4.85
    -4 0 6 6.22
    -4 0 6 3.22
    -4 0 6 3
    4 0 -6 5.76
    -4 0 7 21.06
    -4 0 7 27.26
    4 0 -7 30.58
    -4 0 7 26.39
    4 0 -7 25.74
    -4 0 7 30.55
    -4 0 7 17.3
    -4 0 7 21.89
    -4 0 8 1.95
    -4 0 8 -2.84
    -4 0 8 -1.63
    4 0 -8 1.41
    4 0 -8 1.37
    -4 0 8 -2.49
    -4 0 8 2.89
    -4 0 8 1.03
    4 0 -9 -0.1
    -4 0 9 -0.21
    4 0 -9 -0.11
    -4 0 9 0.73
    -4 0 9 4.61
    4 0 -9 0.4
    -4 0 9 1.03
    -4 0 9 -2.25
    -4 0 9 0.1
    4 0 -10 17.05
    -4 0 10 10.92
    -4 0 10 5.73
    -4 0 10 12.28
    4 0 -10 12.79
    -4 0 10 12.27
    -4 0 10 14.87
    4 0 -10 16.09
    -4 0 10 16.3
    4 0 -11 56.26
    -4 0 11 58.29
    -4 0 11 45.99
    -4 0 11 51.19
    -4 0 11 43.62
    -4 0 11 49.37
    4 0 -11 55.13
    -4 0 11 43.17
    4 0 -11 62.86
    -4 0 12 7.14
    4 0 -12 5.48
    -4 0 12 3.45
    -4 0 12 6.57
    4 0 -12 5.54
    -4 0 12 2.28
    -4 0 12 5.49
    -4 0 12 5.78
    4 0 -12 4.59
    -4 0 12 2.77
    -4 0 13 11.56
    4 0 -13 21.58
    -4 0 13 19.08
    -4 0 13 18.8
    -4 0 13 10.65
    -4 0 13 19.1
    4 0 -13 17.31
    4 0 -13 21.08
    -4 0 13 22.2
    4 0 -14 162.24
    4 0 -14 178.87
    -4 0 14 135.72
    -4 0 14 138.42
    -4 0 14 152.29
    -4 0 14 165.81
    4 0 -14 168.93
    -4 0 14 170.99
    -4 0 14 148.67
    -4 0 15 -0.51
    -4 0 15 5.95
    4 0 -15 6.07
    -4 0 15 -0.21
    -4 0 15 4.34
    4 0 -15 4.07
    4 0 -15 12.23
    -4 0 15 3.6
    4 0 -16 24.95
    -4 0 16 20.7
    4 0 -16 32.29
    -4 0 16 22.23
    4 0 -16 33.86
    -4 0 16 18.79
    -4 0 16 25.31
    -4 0 16 25.35
    -4 0 17 89.38
    -4 0 17 101.17
    4 0 -17 126.25
    -4 0 17 84.97
    4 0 -17 130.23
    -4 0 17 111.17
    -4 0 17 99.55
    -4 0 18 92.67
    -4 0 18 105.11
    4 0 -18 124.73
    4 0 -18 130.39
    -4 0 18 83.82
    -4 0 18 99.24
    -4 0 19 14.78
    -4 0 19 17.44
    -4 0 19 17.35
    4 0 -19 12.67
    4 0 -19 18.74
    -4 0 19 14.27
    -4 0 20 4.38
    -4 0 20 0.82
    -4 0 20 5.63
    -4 0 20 7.46
    4 0 -20 5.39
    4 0 -20 7.62
    -4 0 21 4.1
    -4 0 21 4.08
    4 0 -21 -3.45
    -4 0 21 2.5
    -4 0 22 1.22
    -4 0 22 9.9
    -4 0 22 2.77
    4 0 -22 11.22
    -4 0 23 9.29
    4 0 -23 13.55
    -4 0 23 10.96
    -4 0 23 9.44
    -4 0 24 1.05
    -4 0 24 10.56
    4 0 -24 6.42
    -4 0 24 6.17
    -4 0 25 5.55
    -4 0 25 6.24
    4 0 -25 4.21
    -4 0 26 -2.21
    4 0 -26 -0.32
    -4 0 26 -1.94
    4 0 -27 13.83
    -4 0 27 5.41
    4 -1 0 8.36
    -4 1 0 6.52
    -4 1 0 1.55
    -4 1 0 1.24
    -4 1 0 1.9
    4 -1 0 1.55
    -4 1 0 2.9
    -4 1 0 3.43
    -4 1 0 0.2
    -4 1 0 4.06
    -4 1 1 1.3
    -4 1 1 3.05
    4 -1 -1 3.49
    -4 1 1 -0.81
    -4 1 1 5.92
    4 -1 -1 2.78
    4 -1 -1 2
    -4 1 1 2.06
    -4 1 1 0.72
    4 -1 -2 45.65
    -4 1 2 37.74
    -4 1 2 36.62
    -4 1 2 55.91
    -4 1 2 34.73
    4 -1 -2 45.33
    -4 1 2 30.44
    -4 1 2 47.59
    4 -1 -3 9.11
    -4 1 3 2.37
    -4 1 3 10.41
    -4 1 3 2.1
    4 -1 -3 6.81
    -4 1 3 4.75
    -4 1 3 3.28
    -4 1 4 7
    -4 1 4 8.91
    4 -1 -4 12.7
    -4 1 4 8.46
    4 -1 -4 7.21
    -4 1 4 5.84
    -4 1 4 7.15
    -4 1 5 64.39
    -4 1 5 74.47
    -4 1 5 61.67
    -4 1 5 68.89
    4 -1 -5 80.96
    -4 1 5 59.72
    -4 1 5 61.3
    4 -1 -5 71.99
    -4 1 6 78.03
    -4 1 6 74.19
    -4 1 6 72.32
    -4 1 6 67.88
    -4 1 6 82.68
    4 -1 -6 90.45
    -4 1 6 68.88
    -4 1 7 0.73
    4 -1 -7 0.1
    -4 1 7 4.15
    -4 1 7 1.2
    -4 1 7 1.64
    -4 1 7 -0.31
    4 -1 -7 3.75
    -4 1 7 6.38
    -4 1 7 -0.97
    -4 1 8 79.7
    4 -1 -8 67.5
    -4 1 8 59.34
    4 -1 -8 75.25
    -4 1 8 57.78
    -4 1 8 61.19
    -4 1 8 61.71
    4 -1 -8 73.04
    -4 1 8 54.73
    -4 1 9 18.17
    -4 1 9 15.77
    -4 1 9 24.47
    -4 1 9 24.64
    4 -1 -9 24.73
    -4 1 9 30.07
    -4 1 9 19.06
    4 -1 -9 25.57
    -4 1 9 23.24
    4 -1 -9 23.52
    4 -1 -9 24.45
    -4 1 10 19.23
    -4 1 10 18.47
    -4 1 10 13.07
    4 -1 -10 13.01
    -4 1 10 17.68
    -4 1 10 23.39
    -4 1 10 19.72
    4 -1 -10 20.33
    4 -1 -10 18.64
    -4 1 10 22.73
    -4 1 11 40.98
    -4 1 11 40.33
    -4 1 11 46.58
    -4 1 11 33.4
    4 -1 -11 35.17
    -4 1 11 34.46
    -4 1 11 35.86
    -4 1 11 36.99
    4 -1 -11 48.39
    4 -1 -11 39.23
    -4 1 12 30.73
    -4 1 12 42.17
    -4 1 12 30.22
    4 -1 -12 30.65
    4 -1 -12 41.25
    -4 1 12 29.99
    -4 1 12 38.8
    -4 1 12 34.69
    4 -1 -12 42
    -4 1 12 43.38
    4 -1 -12 38.66
    -4 1 13 77.94
    -4 1 13 81.26
    4 -1 -13 68.88
    -4 1 13 68.44
    -4 1 13 77.2
    -4 1 13 76.41
    -4 1 13 63.28
    4 -1 -13 81.1
    4 -1 -13 79.53
    -4 1 13 54.86
    4 -1 -13 85.67
    -4 1 13 73.45
    4 -1 -14 1.94
    -4 1 14 1.63
    4 -1 -14 -0.52
    -4 1 14 0.19
    -4 1 14 0.51
    -4 1 14 4.48
    -4 1 14 2.41
    -4 1 14 2.96
    4 -1 -14 -1.5
    -4 1 14 3.22
    4 -1 -14 2.37
    4 -1 -15 7.68
    4 -1 -15 11.05
    4 -1 -15 9.5
    -4 1 15 8.87
    -4 1 15 11.86
    4 -1 -15 17.6
    -4 1 15 5.28
    -4 1 15 9.48
    -4 1 15 11.25
    -4 1 15 8.46
    4 -1 -16 19.53
    -4 1 16 8.8
    -4 1 16 10.45
    -4 1 16 13.14
    -4 1 16 8.69
    -4 1 16 7.14
    4 -1 -16 13.36
    -4 1 16 7.24
    -4 1 17 4.42
    4 -1 -17 5.12
    -4 1 17 0.51
    4 -1 -17 0.52
    -4 1 17 0.84
    -4 1 17 3
    -4 1 17 -6.23
    4 -1 -17 1.99
    -4 1 18 11.66
    -4 1 18 16.12
    -4 1 18 15.01
    4 -1 -18 14.55
    4 -1 -18 12.84
    -4 1 18 16.93
    -4 1 18 12.7
    4 -1 -18 19.37
    4 -1 -19 31.21
    -4 1 19 32.51
    4 -1 -19 33.56
    -4 1 19 23.82
    -4 1 19 22.78
    -4 1 19 21.5
    -4 1 20 4.61
    -4 1 20 1.26
    4 -1 -20 -4.31
    -4 1 20 2.16
    -4 1 21 6.09
    -4 1 21 4.41
    4 -1 -21 7.89
    -4 1 21 3.8
    -4 1 22 1.74
    -4 1 22 2.63
    4 -1 -22 4.11
    -4 1 22 8.12
    -4 1 23 -5
    -4 1 23 0.21
    4 -1 -23 3.9
    -4 1 23 3.7
    -4 1 24 0.31
    -4 1 24 1.05
    -4 1 24 3.56
    4 -1 -25 4.43
    -4 1 25 1.74
    4 -1 -26 1.27
    -4 1 26 4.14
    4 -1 -27 1.06
    4 -2 0 2.27
    -4 2 0 0
    -4 2 0 2.09
    -4 2 0 2.18
    -4 2 0 -0.51
    4 -2 0 -0.73
    -4 2 0 0.68
    -4 2 0 -1.26
    -4 2 0 1.73
    -4 2 0 1.14
    4 -2 -1 -0.72
    -4 2 1 -1.72
    -4 2 1 1.79
    -4 2 1 1.19
    -4 2 1 1.97
    -4 2 1 -1.64
    -4 2 1 0.62
    -4 2 1 -1.33
    4 -2 -1 -2.57
    4 -2 -2 19.4
    -4 2 2 14.04
    -4 2 2 19.4
    -4 2 2 25.21
    4 -2 -2 20.82
    -4 2 2 13.74
    -4 2 2 25.94
    4 -2 -2 21.42
    -4 2 3 80.73
    -4 2 3 63.06
    -4 2 3 84.78
    4 -2 -3 76.22
    4 -2 -3 83.07
    -4 2 3 60.92
    -4 2 3 56.5
    -4 2 4 23.06
    4 -2 -4 39.87
    -4 2 4 25.4
    -4 2 4 21.83
    -4 2 4 12.41
    4 -2 -4 32.91
    -4 2 4 31.09
    4 -2 -4 24.67
    4 -2 -5 13.77
    -4 2 5 9.41
    -4 2 5 18.65
    4 -2 -5 11.32
    -4 2 5 10.14
    -4 2 5 16.54
    -4 2 5 13.58
    4 -2 -5 14.07
    -4 2 6 13.5
    4 -2 -6 11.59
    -4 2 6 10.86
    -4 2 6 18.46
    -4 2 6 15.57
    4 -2 -6 14.42
    -4 2 6 16.16
    4 -2 -6 16.71
    -4 2 6 13.52
    -4 2 7 8.16
    4 -2 -7 6.55
    -4 2 7 4.61
    -4 2 7 5.55
    -4 2 7 6.86
    -4 2 7 4.64
    4 -2 -7 7.7
    -4 2 7 0.39
    4 -2 -7 6.41
    -4 2 7 6.36
    4 -2 -8 7.67
    4 -2 -8 12.08
    -4 2 8 7.89
    -4 2 8 6.44
    4 -2 -8 11.45
    4 -2 -8 10.65
    -4 2 8 4.45
    -4 2 8 4.59
    -4 2 8 7.43
    -4 2 8 9.27
    -4 2 8 7.91
    -4 2 8 2.35
    -4 2 9 16.03
    -4 2 9 16.56
    -4 2 9 20.43
    4 -2 -9 17.75
    -4 2 9 12.01
    4 -2 -9 12.15
    4 -2 -9 18.98
    4 -2 -9 23.26
    -4 2 9 13.95
    -4 2 9 20.64
    4 -2 -10 94.85
    4 -2 -10 91.99
    -4 2 10 88.78
    4 -2 -10 116.01
    -4 2 10 100.15
    -4 2 10 106.34
    4 -2 -10 115.23
    -4 2 10 96.87
    -4 2 10 86.6
    -4 2 10 92.58
    -4 2 10 119.23
    -4 2 11 24.99
    4 -2 -11 24.4
    4 -2 -11 30.64
    -4 2 11 26.07
    -4 2 11 24.96
    -4 2 11 19.15
    -4 2 11 18.96
    -4 2 11 23.63
    -4 2 11 19.67
    -4 2 11 22.39
    4 -2 -11 20.02
    -4 2 12 6.08
    -4 2 12 5.78
    -4 2 12 15.65
    -4 2 12 6.87
    4 -2 -12 12.25
    4 -2 -12 10.63
    -4 2 12 11.79
    -4 2 12 12.5
    -4 2 12 9.21
    4 -2 -13 14.28
    -4 2 13 6.32
    -4 2 13 9.18
    4 -2 -13 8.24
    -4 2 13 8.72
    4 -2 -13 7.23
    -4 2 13 8.04
    -4 2 13 5.84
    4 -2 -13 6.36
    -4 2 13 6.83
    -4 2 13 7.04
    -4 2 13 6.39
    -4 2 14 19.75
    4 -2 -14 32.21
    -4 2 14 26.22
    -4 2 14 21.07
    -4 2 14 21.75
    4 -2 -14 24.27
    -4 2 14 22.26
    4 -2 -14 14.91
    -4 2 14 25.46
    4 -2 -14 20.76
    -4 2 14 16.96
    4 -2 -15 36.31
    -4 2 15 28.29
    -4 2 15 27.02
    -4 2 15 29.54
    4 -2 -15 36.14
    -4 2 15 25.06
    -4 2 15 29.41
    -4 2 15 22.71
    4 -2 -16 35.41
    4 -2 -16 36.02
    -4 2 16 32.29
    -4 2 16 26.18
    -4 2 16 35.9
    -4 2 16 38.1
    4 -2 -16 36.54
    4 -2 -17 10.51
    -4 2 17 11.39
    4 -2 -17 7.38
    -4 2 17 14.89
    -4 2 17 12.72
    4 -2 -17 11.19
    -4 2 17 8.21
    -4 2 17 10.04
    -4 2 18 1.57
    -4 2 18 1.51
    -4 2 18 -1.26
    4 -2 -18 0.94
    4 -2 -18 5.16
    4 -2 -18 -1.68
    -4 2 18 1.64
    4 -2 -19 18.5
    -4 2 19 16
    4 -2 -19 22.41
    -4 2 19 12.55
    -4 2 20 2.27
    -4 2 20 5.79
    4 -2 -20 9.16
    -4 2 20 1.65
    -4 2 21 4.21
    4 -2 -21 9.27
    -4 2 21 6.58
    -4 2 21 -1.44
    4 -2 -22 6.85
    -4 2 22 1.74
    -4 2 22 4.84
    -4 2 22 0.84
    4 -2 -23 5.27
    -4 2 23 2.04
    -4 2 23 1.65
    -4 2 23 3.59
    -4 2 24 -3.4
    4 -2 -24 -2.53
    4 -2 -25 9.58
    -4 2 25 -2.03
    -4 2 26 -1.21
    4 -2 -26 4.42
    4 -3 0 40.81
    -4 3 0 31.49
    -4 3 0 28.42
    -4 3 0 35.1
    -4 3 0 27.3
    -4 3 0 40.45
    -4 3 0 43.77
    4 -3 0 40.87
    -4 3 0 28.49
    -4 3 0 44.76
    -4 3 1 92.83
    -4 3 1 95.13
    -4 3 1 81.52
    4 -3 -1 101.17
    -4 3 1 86.73
    -4 3 1 117.62
    4 -3 -1 116.81
    4 -3 -1 103.96
    -4 3 1 80.06
    -4 3 1 120.66
    -4 3 1 82.77
    -4 3 2 13.92
    4 -3 -2 17.65
    -4 3 2 11.05
    -4 3 2 12.79
    -4 3 2 19.07
    -4 3 2 12.46
    -4 3 2 6.1
    -4 3 2 17.13
    4 -3 -2 10.55
    4 -3 -2 22.65
    4 -3 -3 29.59
    -4 3 3 29.23
    -4 3 3 40.19
    -4 3 3 29.91
    -4 3 3 27.8
    -4 3 3 34.62
    4 -3 -3 42.73
    4 -3 -3 32.99
    4 -3 -4 2.08
    4 -3 -4 4.37
    4 -3 -4 2.95
    -4 3 4 1.96
    -4 3 4 2.05
    -4 3 4 2.38
    -4 3 4 7.24
    -4 3 4 1.43
    -4 3 4 2.18
    4 -3 -5 68.79
    4 -3 -5 81.31
    -4 3 5 55.35
    4 -3 -5 63.66
    -4 3 5 58.34
    -4 3 5 75.97
    -4 3 5 75.21
    -4 3 5 52.54
    -4 3 6 16.75
    -4 3 6 19.88
    -4 3 6 32.06
    -4 3 6 25.24
    4 -3 -6 27.01
    4 -3 -6 28.46
    4 -3 -6 28.49
    -4 3 7 86.56
    -4 3 7 73.08
    4 -3 -7 92.64
    -4 3 7 89.88
    -4 3 7 80.33
    -4 3 7 65.57
    -4 3 7 85.86
    4 -3 -7 101.2
    -4 3 7 91.01
    4 -3 -7 88.66
    -4 3 7 98.05
    4 -3 -7 91.63
    4 -3 -8 -0.41
    -4 3 8 -0.1
    -4 3 8 -0.1
    -4 3 8 0.82
    4 -3 -8 1.03
    -4 3 8 3.02
    -4 3 8 0.92
    4 -3 -8 2.94
    -4 3 8 1.14
    -4 3 8 0.58
    -4 3 8 0.32
    4 -3 -8 -1.61
    -4 3 8 1.83
    -4 3 9 5.45
    -4 3 9 3.61
    -4 3 9 5.82
    -4 3 9 5.59
    4 -3 -9 4.78
    4 -3 -9 7.27
    -4 3 9 4.09
    -4 3 9 5
    -4 3 9 4.58
    4 -3 -9 5.81
    4 -3 -9 4.03
    -4 3 9 8.1
    -4 3 9 5.93
    -4 3 10 47.85
    4 -3 -10 46.32
    4 -3 -10 43.89
    -4 3 10 58.8
    -4 3 10 42.71
    -4 3 10 36.37
    -4 3 10 37.49
    4 -3 -10 43.66
    -4 3 10 45.36
    -4 3 10 50.69
    4 -3 -10 54.37
    -4 3 10 39
    -4 3 11 33.5
    -4 3 11 33.48
    4 -3 -11 40.26
    4 -3 -11 39.36
    -4 3 11 34.76
    -4 3 11 35.28
    -4 3 11 44.7
    4 -3 -11 48.9
    -4 3 11 27.98
    -4 3 11 37.05
    -4 3 12 44.52
    4 -3 -12 38.62
    -4 3 12 35.14
    -4 3 12 33.42
    -4 3 12 33.12
    4 -3 -12 45.91
    4 -3 -12 43.69
    4 -3 -12 45.44
    -4 3 12 41.21
    -4 3 12 38.6
    -4 3 12 42.33
    -4 3 12 34.6
    4 -3 -13 5.47
    -4 3 13 5.36
    -4 3 13 5.79
    -4 3 13 1.51
    4 -3 -13 3.88
    -4 3 13 0.93
    4 -3 -13 5.71
    -4 3 13 7.76
    4 -3 -13 12.99
    -4 3 13 6.46
    -4 3 13 6.91
    -4 3 13 3.41
    -4 3 14 1.45
    -4 3 14 -0.21
    4 -3 -14 2.7
    4 -3 -14 5.18
    -4 3 14 -0.52
    4 -3 -14 3.36
    -4 3 14 2.33
    -4 3 14 0.21
    -4 3 14 1.04
    -4 3 14 3.76
    4 -3 -15 7.98
    -4 3 15 10.17
    -4 3 15 3.34
    -4 3 15 7.14
    -4 3 15 4.85
    4 -3 -15 9.8
    -4 3 15 1.45
    -4 3 15 9.9
    4 -3 -15 8.62
    -4 3 15 6.68
    -4 3 16 0.94
    4 -3 -16 3.68
    -4 3 16 1.96
    -4 3 16 0.1
    4 -3 -16 3.54
    -4 3 16 -0.11
    -4 3 16 0.84
    -4 3 17 -0.21
    -4 3 17 -1.14
    -4 3 17 -0.63
    -4 3 17 -6.2
    -4 3 17 -0.31
    4 -3 -17 1.16
    4 -3 -17 -1.28
    -4 3 18 3.89
    -4 3 18 3.36
    -4 3 18 0.93
    4 -3 -18 1.19
    -4 3 18 -3.41
    4 -3 -18 -4.62
    -4 3 18 -1.41
    -4 3 19 30.83
    -4 3 19 45.09
    4 -3 -19 38.69
    -4 3 19 26.71
    -4 3 20 11.69
    -4 3 20 9.15
    -4 3 20 9.58
    4 -3 -20 13.35
    -4 3 21 -1.66
    -4 3 21 2.21
    4 -3 -21 6.62
    -4 3 21 5.35
    4 -3 -22 -2.94
    -4 3 22 2.07
    -4 3 22 -0.21
    -4 3 22 0.72
    -4 3 23 4.3
    4 -3 -23 2.52
    -4 3 23 -3.1
    4 -3 -24 5.15
    -4 3 24 6.3
    4 -3 -25 7.24
    -4 3 25 16.86
    -4 3 26 -3.54
    4 -3 -26 5.03
    4 -4 0 -2.11
    -4 4 0 1.49
    -4 4 0 -1.51
    4 -4 0 -0.83
    -4 4 0 3.63
    -4 4 0 -0.1
    -4 4 0 -1.21
    4 -4 0 1.14
    4 -4 0 -0.38
    -4 4 0 -0.31
    -4 4 0 5.05
    -4 4 1 13.32
    -4 4 1 9.87
    -4 4 1 17.08
    -4 4 1 10.37
    4 -4 -1 12.63
    -4 4 1 11.58
    4 -4 -1 14.85
    4 -4 -1 16.04
    4 -4 -1 10.83
    -4 4 1 10.34
    -4 4 2 105.13
    4 -4 -2 85.76
    -4 4 2 113.27
    -4 4 2 89.47
    4 -4 -2 95.59
    4 -4 -2 126.26
    -4 4 2 93.64
    -4 4 2 102.18
    -4 4 2 95.19
    4 -4 -2 100.45
    -4 4 3 47.73
    4 -4 -3 78.94
    -4 4 3 66.19
    -4 4 3 65.17
    -4 4 3 70.85
    -4 4 3 51.28
    -4 4 3 52.47
    4 -4 -3 58.47
    -4 4 4 -0.3
    -4 4 4 -2.22
    -4 4 4 1.63
    4 -4 -4 3.56
    4 -4 -4 3.76
    4 -4 -4 2.11
    -4 4 4 0.62
    -4 4 4 -0.57
    -4 4 5 47.32
    -4 4 5 33.66
    -4 4 5 24.47
    -4 4 5 38.4
    -4 4 5 37.32
    4 -4 -5 42.38
    4 -4 -5 35.69
    -4 4 5 35.67
    -4 4 5 36.09
    4 -4 -5 38.98
    4 -4 -6 1.5
    -4 4 6 -0.51
    -4 4 6 -0.52
    4 -4 -6 -1.62
    -4 4 6 0
    -4 4 6 -1.83
    -4 4 6 -1.52
    4 -4 -6 0.42
    4 -4 -7 102.82
    -4 4 7 82.72
    4 -4 -7 112.12
    -4 4 7 114.07
    4 -4 -7 103.24
    -4 4 7 105.42
    -4 4 7 98.69
    4 -4 -7 111.58
    -4 4 7 120.56
    -4 4 7 86.94
    -4 4 8 2.34
    4 -4 -8 0
    4 -4 -8 1.88
    -4 4 8 0.58
    -4 4 8 1.59
    -4 4 8 0
    4 -4 -8 -0.75
    4 -4 -8 2.66
    -4 4 8 -1.32
    -4 4 8 -1.15
    -4 4 8 -0.31
    -4 4 9 32.15
    -4 4 9 38.57
    -4 4 9 32.58
    -4 4 9 47.27
    4 -4 -9 38.35
    -4 4 9 47.11
    4 -4 -9 42.82
    4 -4 -9 45.7
    -4 4 9 31.47
    -4 4 9 35.81
    4 -4 -9 42.44
    -4 4 10 7.67
    4 -4 -10 7.32
    -4 4 10 3.59
    -4 4 10 8.37
    -4 4 10 4.78
    -4 4 10 5.45
    -4 4 10 9.63
    -4 4 10 4.93
    4 -4 -10 9.79
    -4 4 10 5.07
    4 -4 -10 0.86
    4 -4 -10 5.94
    -4 4 10 6.52
    -4 4 11 1.97
    4 -4 -11 1.26
    -4 4 11 0.63
    4 -4 -11 -1.78
    -4 4 11 -1.46
    4 -4 -11 -0.43
    -4 4 11 0.41
    4 -4 -11 1.24
    -4 4 11 0.5
    -4 4 11 0.21
    -4 4 11 -2.45
    -4 4 12 13.88
    -4 4 12 14.26
    -4 4 12 10.79
    -4 4 12 14.23
    4 -4 -12 9.91
    4 -4 -12 12.24
    -4 4 12 12.36
    -4 4 12 17.93
    -4 4 12 9.28
    4 -4 -12 16.56
    -4 4 12 12.38
    4 -4 -12 22.34
    4 -4 -13 -0.52
    -4 4 13 -1.57
    4 -4 -13 -0.87
    -4 4 13 0.42
    -4 4 13 1.51
    -4 4 13 2.15
    -4 4 13 -5.1
    4 -4 -13 0.94
    -4 4 13 2.72
    -4 4 13 -0.31
    -4 4 14 5.22
    4 -4 -14 7.82
    -4 4 14 3.55
    -4 4 14 6.49
    -4 4 14 3.54
    4 -4 -14 4.77
    -4 4 14 4.91
    -4 4 14 5.62
    -4 4 14 10.66
    4 -4 -14 6.62
    4 -4 -15 6.16
    -4 4 15 7.4
    -4 4 15 1.75
    -4 4 15 5.32
    -4 4 15 9.82
    -4 4 15 8.88
    -4 4 15 7.51
    4 -4 -15 8.97
    -4 4 15 7.13
    4 -4 -15 5.9
    -4 4 16 5.83
    4 -4 -16 9.19
    -4 4 16 9.71
    -4 4 16 6.16
    -4 4 16 1.23
    4 -4 -16 9.19
    -4 4 16 6.43
    4 -4 -16 7.59
    -4 4 17 -0.21
    -4 4 17 1.96
    -4 4 17 4.49
    -4 4 17 2.28
    4 -4 -17 3.92
    4 -4 -17 3.03
    4 -4 -17 1.58
    -4 4 17 2.51
    -4 4 18 1.04
    -4 4 18 1.96
    -4 4 18 0.21
    4 -4 -18 -1.46
    -4 4 18 1.42
    -4 4 19 15.62
    -4 4 19 8.8
    -4 4 19 9.57
    4 -4 -19 11.2
    -4 4 20 17.49
    -4 4 20 9.25
    -4 4 20 5.88
    4 -4 -20 15.07
    -4 4 21 5.1
    4 -4 -21 5.86
    -4 4 21 5.89
    -4 4 21 11.29
    -4 4 22 0.72
    -4 4 22 4.06
    4 -4 -22 0.73
    -4 4 22 1.58
    4 -4 -23 0.31
    -4 4 23 0
    4 -4 -24 3.97
    -4 4 24 -3.56
    -4 4 25 5.68
    4 -4 -25 1.57
    -4 5 0 27.4
    -4 5 0 27.06
    -4 5 0 24.82
    -4 5 0 20.25
    4 -5 0 26.33
    -4 5 0 19.55
    4 -5 0 20.58
    4 -5 0 24.2
    4 -5 0 25.31
    -4 5 0 16.77
    -4 5 0 26.05
    -4 5 0 23.1
    4 -5 -1 77.92
    -4 5 1 83.62
    -4 5 1 82.38
    -4 5 1 69.94
    -4 5 1 99.38
    -4 5 1 74.99
    -4 5 1 77.01
    4 -5 -1 80.82
    4 -5 -1 95.83
    4 -5 -1 101.68
    -4 5 2 39.65
    -4 5 2 42.15
    4 -5 -2 35.86
    -4 5 2 42.89
    -4 5 2 50.9
    4 -5 -2 42.49
    -4 5 2 36.26
    4 -5 -2 59.69
    -4 5 2 40.3
    4 -5 -2 59.36
    -4 5 3 13.63
    4 -5 -3 18.28
    4 -5 -3 12.75
    -4 5 3 11.73
    -4 5 3 12.88
    -4 5 3 12.23
    -4 5 3 11.81
    4 -5 -3 18.31
    -4 5 3 13.78
    -4 5 4 23.12
    -4 5 4 23.88
    4 -5 -4 25.21
    -4 5 4 20.69
    -4 5 4 32.25
    -4 5 4 27.92
    -4 5 4 36.15
    4 -5 -4 33.54
    4 -5 -4 32.89
    -4 5 5 10.11
    4 -5 -5 11.31
    -4 5 5 11.33
    -4 5 5 12.49
    -4 5 5 13.1
    -4 5 5 10.89
    4 -5 -5 10.5
    4 -5 -5 16.34
    4 -5 -6 23.48
    -4 5 6 20.29
    -4 5 6 19.73
    4 -5 -6 18.91
    -4 5 6 15.31
    4 -5 -6 22.87
    -4 5 6 15.09
    -4 5 6 21.43
    4 -5 -6 19.76
    4 -5 -7 62.3
    -4 5 7 70.26
    -4 5 7 70.84
    -4 5 7 72.56
    4 -5 -7 63.99
    -4 5 7 47.26
    4 -5 -7 67.48
    4 -5 -7 56.78
    -4 5 7 77.24
    -4 5 8 1.33
    4 -5 -8 -0.32
    4 -5 -8 9.68
    4 -5 -8 1.77
    4 -5 -8 -1.31
    -4 5 8 1.89
    -4 5 8 0.71
    -4 5 8 -2.24
    -4 5 8 -1.75
    -4 5 8 4
    4 -5 -9 5.81
    -4 5 9 9.81
    -4 5 9 8.97
    -4 5 9 10.26
    -4 5 9 8.92
    -4 5 9 5.11
    -4 5 9 7.52
    4 -5 -9 3.23
    4 -5 -9 5.27
    4 -5 -9 10.85
    -4 5 9 5.34
    -4 5 10 70.45
    -4 5 10 101.65
    -4 5 10 73.59
    -4 5 10 78.66
    -4 5 10 70.87
    4 -5 -10 89.57
    -4 5 10 102.27
    4 -5 -10 88.72
    4 -5 -10 93.15
    -4 5 10 100.51
    4 -5 -10 93.78
    -4 5 11 4.6
    4 -5 -11 0.63
    -4 5 11 3.39
    -4 5 11 -2.15
    -4 5 11 9.99
    -4 5 11 -0.3
    -4 5 11 3.21
    4 -5 -11 1.83
    4 -5 -11 3.78
    4 -5 -11 2.62
    -4 5 11 -0.1
    4 -5 -12 25.28
    4 -5 -12 19.98
    -4 5 12 14.84
    -4 5 12 21.59
    -4 5 12 16.82
    -4 5 12 20.62
    -4 5 12 25.46
    4 -5 -12 31.7
    -4 5 12 20.4
    -4 5 13 1.23
    4 -5 -13 2.52
    4 -5 -13 0.51
    4 -5 -13 2.64
    -4 5 13 -0.84
    -4 5 13 0.2
    -4 5 13 3.89
    -4 5 13 1.08
    -4 5 13 3.1
    -4 5 14 3.76
    4 -5 -14 3.6
    -4 5 14 3.61
    -4 5 14 4.52
    -4 5 14 8.35
    4 -5 -14 7.33
    -4 5 14 0.93
    -4 5 14 6.04
    4 -5 -14 1.94
    -4 5 14 4.35
    -4 5 15 -1.22
    4 -5 -15 1.16
    4 -5 -15 1.34
    -4 5 15 7.46
    -4 5 15 1.74
    4 -5 -15 3.4
    -4 5 15 0.32
    -4 5 15 -1.03
    -4 5 15 5.87
    -4 5 15 1.24
    4 -5 -16 4.66
    -4 5 16 4.09
    -4 5 16 4.98
    4 -5 -16 5.25
    4 -5 -16 6.14
    -4 5 16 9.23
    -4 5 16 2.59
    -4 5 16 12.36
    -4 5 17 8.18
    -4 5 17 7.59
    4 -5 -17 10.38
    4 -5 -17 7.74
    -4 5 17 8.9
    -4 5 17 6.34
    -4 5 18 27.38
    -4 5 18 29.8
    4 -5 -18 47.16
    -4 5 18 30.4
    -4 5 18 30.06
    4 -5 -19 16.63
    -4 5 19 15.83
    -4 5 19 21.3
    -4 5 19 12
    -4 5 20 3.14
    -4 5 20 1.46
    4 -5 -20 5.41
    -4 5 20 -2.56
    -4 5 21 1.84
    -4 5 21 3.35
    4 -5 -21 4.78
    -4 5 21 4.93
    -4 5 22 1.36
    4 -5 -22 -6.24
    -4 5 22 -0.1
    4 -5 -23 -1.77
    -4 5 24 4.77
    4 -5 -24 2.49
    4 -5 -25 9.44
    4 -6 0 25.53
    -4 6 0 18.2
    4 -6 0 34.77
    -4 6 0 43.23
    -4 6 0 35.26
    -4 6 0 25.03
    4 -6 0 30.98
    -4 6 0 22.85
    -4 6 0 27.25
    4 -6 0 31.71
    -4 6 0 23.91
    -4 6 1 1.37
    -4 6 1 1.84
    -4 6 1 1.3
    -4 6 1 -1.05
    -4 6 1 -0.1
    -4 6 1 0.53
    4 -6 -1 3.71
    -4 6 1 0.29
    4 -6 -1 0
    4 -6 -1 1.17
    4 -6 -1 0.84
    -4 6 2 6.24
    -4 6 2 -0.95
    4 -6 -2 -1.79
    -4 6 2 0.39
    -4 6 2 0.31
    4 -6 -2 0.51
    4 -6 -2 1.05
    4 -6 -2 0.96
    -4 6 2 -1.47
    4 -6 -3 5.62
    -4 6 3 1.17
    -4 6 3 4.07
    4 -6 -3 4.98
    -4 6 3 6.57
    4 -6 -3 8.53
    -4 6 3 2.83
    -4 6 3 3.57
    4 -6 -4 -2.12
    -4 6 4 4.48
    -4 6 4 -3.22
    4 -6 -4 -1.85
    -4 6 4 3.66
    -4 6 4 0.49
    4 -6 -4 -0.64
    -4 6 4 -2.46
    -4 6 4 -0.41
    4 -6 -5 2.92
    -4 6 5 7.35
    -4 6 5 9.62
    -4 6 5 5.29
    -4 6 5 2.4
    4 -6 -5 1.21
    -4 6 5 4.13
    4 -6 -5 2.45
    4 -6 -5 2.88
    -4 6 6 3.57
    -4 6 6 2.51
    -4 6 6 2.03
    4 -6 -6 0.75
    4 -6 -6 0.4
    -4 6 6 -0.38
    4 -6 -6 0.5
    4 -6 -6 -1.81
    -4 6 6 2.51
    4 -6 -7 13.44
    4 -6 -7 21.57
    -4 6 7 14.15
    -4 6 7 11.43
    -4 6 7 14.59
    -4 6 7 17.73
    4 -6 -7 25.45
    -4 6 7 29.07
    -4 6 7 22.16
    4 -6 -7 20.96
    4 -6 -8 5.6
    4 -6 -8 5.06
    -4 6 8 2.86
    -4 6 8 2
    -4 6 8 5.23
    -4 6 8 7.18
    4 -6 -8 0.9
    4 -6 -8 3.19
    -4 6 8 4.81
    -4 6 9 2.6
    4 -6 -9 3.11
    4 -6 -9 1.28
    -4 6 9 0
    -4 6 9 0.21
    -4 6 9 1.84
    4 -6 -9 5.16
    -4 6 9 3.32
    4 -6 -9 -0.49
    -4 6 9 -4.14
    -4 6 9 9.31
    -4 6 10 0.8
    -4 6 10 -2.14
    4 -6 -10 -2.92
    4 -6 -10 -0.3
    -4 6 10 5.77
    -4 6 10 0.4
    4 -6 -10 -0.53
    -4 6 10 2.86
    -4 6 11 8.17
    -4 6 11 6.72
    4 -6 -11 6.37
    4 -6 -11 6.01
    -4 6 11 9.57
    4 -6 -11 7.38
    -4 6 11 7.84
    -4 6 11 6.64
    -4 6 11 8.64
    4 -6 -12 5.52
    -4 6 12 7.47
    -4 6 12 5.74
    -4 6 12 13.76
    -4 6 12 10.95
    4 -6 -12 12.38
    -4 6 12 8.53
    4 -6 -12 12.56
    -4 6 12 12.96
    4 -6 -13 0.53
    -4 6 13 -3.35
    -4 6 13 0.6
    -4 6 13 0.32
    4 -6 -13 -1.43
    -4 6 13 -2.54
    4 -6 -13 -0.68
    -4 6 13 -2.28
    -4 6 13 0.2
    -4 6 14 8.11
    -4 6 14 7.17
    -4 6 14 6.86
    -4 6 14 13.7
    -4 6 14 6.95
    -4 6 14 16.21
    4 -6 -14 9.56
    4 -6 -14 3.88
    4 -6 -14 6.14
    4 -6 -15 -1.69
    -4 6 15 6.66
    4 -6 -15 5.6
    -4 6 15 1.62
    -4 6 15 8.68
    4 -6 -15 1.95
    -4 6 15 1.45
    -4 6 15 2.16
    -4 6 15 1.51
    -4 6 16 0.64
    4 -6 -16 3.49
    -4 6 16 5.92
    -4 6 16 4.67
    4 -6 -16 2.87
    -4 6 16 1.03
    -4 6 17 7.19
    4 -6 -17 4.65
    -4 6 17 0.1
    -4 6 17 13.94
    4 -6 -17 2.47
    -4 6 17 2.48
    4 -6 -18 19.16
    -4 6 18 8.39
    -4 6 18 13.28
    -4 6 18 7.73
    -4 6 18 10.66
    4 -6 -19 4.74
    -4 6 19 4.68
    -4 6 19 10.76
    -4 6 19 9.88
    -4 6 20 4.22
    4 -6 -20 23.22
    -4 6 20 20.36
    -4 6 21 -0.63
    4 -6 -21 2.27
    -4 6 21 9.46
    4 -6 -22 11.46
    -4 6 23 4.63
    4 -6 -23 1.86
    -4 6 23 6.69
    4 -6 -24 1.34
    -4 6 24 2.53
    4 -7 0 14.88
    -4 7 0 10.16
    4 -7 0 13.62
    -4 7 0 7.63
    -4 7 0 14.18
    -4 7 0 13.76
    4 -7 0 7.41
    -4 7 0 9.66
    4 -7 0 16.59
    -4 7 0 10.83
    4 -7 -1 -0.86
    -4 7 1 -0.11
    -4 7 1 -1.57
    -4 7 1 -0.93
    4 -7 -1 -0.41
    -4 7 1 -0.95
    4 -7 -1 -1.58
    4 -7 -1 1.37
    -4 7 1 4.55
    -4 7 1 2.41
    -4 7 2 8.38
    4 -7 -2 10.76
    -4 7 2 10.84
    -4 7 2 9.5
    -4 7 2 11.9
    4 -7 -2 29.68
    4 -7 -2 12.04
    4 -7 -2 8.48
    -4 7 2 7.21
    -4 7 2 9.95
    4 -7 -3 2.9
    -4 7 3 4.93
    -4 7 3 2.83
    -4 7 3 3.85
    4 -7 -3 0.41
    4 -7 -3 4.13
    -4 7 3 6.5
    -4 7 3 3.8
    -4 7 4 54.64
    -4 7 4 47.93
    -4 7 4 38.16
    -4 7 4 61.06
    4 -7 -4 54.61
    4 -7 -4 58.52
    -4 7 4 48.93
    -4 7 4 42.21
    4 -7 -4 40.42
    4 -7 -5 1.39
    -4 7 5 2.15
    -4 7 5 3.26
    -4 7 5 -1.61
    -4 7 5 2.29
    -4 7 5 1.47
    4 -7 -5 3.53
    4 -7 -5 4.35
    4 -7 -5 2.11
    -4 7 6 41.37
    4 -7 -6 33.49
    4 -7 -6 47.17
    4 -7 -6 42.48
    -4 7 6 44.06
    4 -7 -6 44.1
    4 -7 -6 44.08
    -4 7 6 45.37
    -4 7 6 33.11
    -4 7 6 42.71
    4 -7 -7 0.97
    -4 7 7 -0.31
    -4 7 7 1.26
    -4 7 7 -1.59
    4 -7 -7 -0.3
    -4 7 7 -0.32
    4 -7 -7 2.46
    -4 7 7 0.67
    4 -7 -7 -1.88
    -4 7 8 1.74
    -4 7 8 -1.27
    4 -7 -8 2.99
    -4 7 8 1.53
    -4 7 8 -1.61
    -4 7 8 -0.31
    4 -7 -8 -0.1
    -4 7 8 -0.5
    4 -7 -8 0.79
    4 -7 -8 -0.32
    -4 7 9 18.17
    4 -7 -9 31.26
    4 -7 -9 21.73
    -4 7 9 19.21
    -4 7 9 30.17
    4 -7 -9 29.06
    -4 7 9 34.02
    -4 7 9 25.83
    -4 7 10 11.99
    -4 7 10 10.49
    -4 7 10 9.93
    -4 7 10 8.89
    4 -7 -10 10.32
    4 -7 -10 9.89
    4 -7 -10 15.47
    -4 7 10 25.44
    -4 7 10 15.73
    -4 7 11 -2.79
    -4 7 11 3.86
    -4 7 11 -3.07
    4 -7 -11 0.29
    -4 7 11 8.89
    -4 7 11 -2.26
    -4 7 11 -1.79
    4 -7 -11 0.7
    4 -7 -11 1.91
    4 -7 -12 -1.06
    -4 7 12 2.7
    4 -7 -12 -2.41
    -4 7 12 -0.21
    -4 7 12 1.38
    -4 7 12 0.31
    4 -7 -12 -0.77
    -4 7 12 0
    -4 7 12 0.3
    4 -7 -13 7.05
    -4 7 13 7.89
    -4 7 13 9.55
    -4 7 13 -0.96
    4 -7 -13 8.78
    -4 7 13 4.76
    -4 7 13 8.29
    4 -7 -13 9.25
    4 -7 -14 14.44
    -4 7 14 10.23
    -4 7 14 12.82
    -4 7 14 7.03
    -4 7 14 7.99
    -4 7 14 8.85
    4 -7 -14 7.28
    4 -7 -14 9.3
    -4 7 15 12.55
    4 -7 -15 18.25
    4 -7 -15 12.12
    -4 7 15 13.84
    -4 7 15 19.28
    4 -7 -16 11.69
    -4 7 16 10.21
    4 -7 -16 5.37
    -4 7 16 7.96
    -4 7 16 3.02
    -4 7 17 34.89
    -4 7 17 38.04
    4 -7 -17 39.65
    -4 7 17 38.18
    4 -7 -18 11.03
    -4 7 18 6.16
    -4 7 18 4.44
    4 -7 -19 -5.73
    -4 7 19 0
    -4 7 19 6.27
    4 -7 -20 7.47
    -4 7 20 -0.91
    -4 7 20 -0.32
    4 -7 -21 2.56
    -4 7 22 0.85
    4 -7 -22 0
    -4 7 22 0.1
    4 -7 -23 -1.13
    -4 7 23 6.45
    -4 7 23 7.67
    4 -8 0 17.26
    4 -8 0 22.82
    -4 8 0 17.11
    4 -8 0 15.93
    -4 8 0 27.54
    -4 8 0 19.36
    -4 8 0 17.03
    -4 8 0 25.59
    4 -8 0 19.67
    -4 8 1 86.93
    -4 8 1 82.76
    -4 8 1 98.48
    -4 8 1 76.04
    -4 8 1 79.57
    -4 8 1 111.06
    4 -8 -1 95.59
    4 -8 -1 108.51
    4 -8 -1 91.95
    -4 8 2 13.13
    -4 8 2 7.34
    -4 8 2 7.65
    4 -8 -2 11.67
    4 -8 -2 15.66
    -4 8 2 9.07
    -4 8 2 15.79
    4 -8 -2 15.51
    -4 8 2 15.45
    4 -8 -2 13.46
    -4 8 3 26.86
    4 -8 -3 38.3
    -4 8 3 28
    -4 8 3 21.77
    -4 8 3 39.99
    4 -8 -3 30.5
    4 -8 -3 21.18
    -4 8 3 31.43
    -4 8 3 25.97
    4 -8 -4 3.56
    -4 8 4 8.27
    -4 8 4 2.89
    4 -8 -4 14.29
    -4 8 4 12.59
    -4 8 4 8.04
    -4 8 4 13.3
    4 -8 -4 6.75
    -4 8 4 13.33
    4 -8 -5 9.38
    -4 8 5 7.15
    -4 8 5 9.93
    -4 8 5 3.36
    -4 8 5 5.3
    -4 8 5 2.15
    -4 8 5 8.81
    4 -8 -5 0.9
    4 -8 -5 6.86
    4 -8 -5 5.99
    4 -8 -6 29.01
    4 -8 -6 24.41
    -4 8 6 24.29
    4 -8 -6 27.69
    -4 8 6 25.02
    4 -8 -6 28.74
    4 -8 -6 31.02
    -4 8 6 24.99
    -4 8 6 20.46
    -4 8 6 32.4
    4 -8 -7 -1.09
    -4 8 7 3.27
    4 -8 -7 -0.79
    -4 8 7 -1.51
    4 -8 -7 0.11
    -4 8 7 2.78
    -4 8 7 1.83
    4 -8 -7 -0.5
    -4 8 8 20.32
    4 -8 -8 23.46
    -4 8 8 20.28
    -4 8 8 13.44
    4 -8 -8 23.52
    4 -8 -8 18.94
    -4 8 9 4.31
    4 -8 -9 3.43
    -4 8 9 4.76
    4 -8 -9 4.16
    4 -8 -9 0.21
    -4 8 9 1.98
    -4 8 9 0.85
    4 -8 -10 2.02
    -4 8 10 2.78
    4 -8 -10 0.2
    -4 8 10 1.78
    -4 8 10 2.26
    4 -8 -10 0.29
    4 -8 -11 3.78
    4 -8 -11 3.28
    4 -8 -11 5.08
    -4 8 11 2.94
    -4 8 11 11.51
    -4 8 11 5.14
    -4 8 11 5.6
    -4 8 11 2.37
    4 -8 -12 18.63
    -4 8 12 17.31
    -4 8 12 18.59
    4 -8 -12 16.13
    -4 8 12 14.94
    4 -8 -12 8.02
    -4 8 12 5.69
    -4 8 12 11.04
    -4 8 13 5.84
    -4 8 13 1.12
    -4 8 13 0.19
    4 -8 -13 6
    -4 8 13 2.87
    4 -8 -13 1.9
    -4 8 13 1.29
    4 -8 -14 -5.31
    4 -8 -14 -3.57
    -4 8 14 -0.79
    -4 8 14 -2.89
    -4 8 14 0.65
    4 -8 -15 4.22
    -4 8 15 7.27
    -4 8 15 6.87
    4 -8 -15 6.6
    -4 8 15 4.81
    -4 8 16 28.55
    4 -8 -16 29.53
    -4 8 16 27.96
    -4 8 16 29.25
    -4 8 17 -8.3
    -4 8 17 -5.66
    4 -8 -17 5.76
    -4 8 17 -3.46
    -4 8 18 0.75
    -4 8 18 3.51
    4 -8 -18 -2.33
    4 -8 -19 -0.3
    -4 8 19 0.75
    -4 8 19 4.21
    4 -8 -20 1.93
    -4 8 21 2.91
    4 -8 -21 10.78
    -4 8 21 6.29
    -4 8 22 4.52
    -4 8 22 2.56
    4 -8 -22 4.48
    4 -9 0 98.96
    4 -9 0 89.25
    -4 9 0 75.77
    -4 9 0 71.71
    -4 9 0 100.57
    -4 9 0 79.68
    -4 9 0 76.19
    4 -9 0 76.85
    4 -9 0 71.35
    -4 9 0 100
    -4 9 1 11.11
    -4 9 1 11.75
    4 -9 -1 4.63
    4 -9 -1 12.87
    -4 9 1 9.68
    4 -9 -1 18.25
    -4 9 1 11.62
    -4 9 1 11.92
    4 -9 -1 12.66
    4 -9 -2 27.5
    -4 9 2 23.95
    4 -9 -2 24.26
    4 -9 -2 20.35
    -4 9 2 22.14
    -4 9 2 20.39
    -4 9 2 32.6
    4 -9 -2 28.25
    -4 9 2 28.05
    -4 9 2 18.72
    4 -9 -3 17.16
    4 -9 -3 32.11
    4 -9 -3 19.37
    -4 9 3 25.07
    -4 9 3 20.35
    -4 9 3 25.06
    -4 9 3 19.49
    -4 9 3 27.56
    -4 9 3 26.47
    4 -9 -4 28.33
    -4 9 4 17.91
    4 -9 -4 22.7
    4 -9 -4 23.52
    -4 9 4 29.01
    -4 9 4 17.96
    -4 9 4 32.07
    -4 9 4 22.38
    -4 9 4 19.17
    -4 9 5 48.62
    -4 9 5 58.66
    4 -9 -5 41.4
    -4 9 5 37.42
    -4 9 5 34.02
    4 -9 -5 47
    4 -9 -5 45.59
    4 -9 -5 35.47
    -4 9 5 44.6
    -4 9 5 51.71
    -4 9 6 -0.8
    4 -9 -6 -1.71
    -4 9 6 2.8
    -4 9 6 -0.32
    4 -9 -6 1.96
    -4 9 6 0.71
    4 -9 -6 2.71
    4 -9 -6 -3.49
    -4 9 7 24.46
    4 -9 -7 27.94
    -4 9 7 30.32
    -4 9 7 32.76
    4 -9 -7 19.85
    -4 9 7 33.25
    4 -9 -7 37.33
    4 -9 -7 40.39
    4 -9 -8 -0.59
    4 -9 -8 1.49
    4 -9 -8 0
    -4 9 8 0.1
    -4 9 8 5.4
    -4 9 8 -2.01
    -4 9 8 1.48
    4 -9 -9 2.55
    4 -9 -9 2.76
    -4 9 9 6.82
    4 -9 -9 12.01
    -4 9 9 11.34
    -4 9 9 7.7
    -4 9 9 5.33
    4 -9 -10 4.98
    -4 9 10 8.31
    -4 9 10 1.71
    4 -9 -10 5.42
    4 -9 -10 1.69
    -4 9 10 2.96
    -4 9 11 2.17
    4 -9 -11 2.11
    4 -9 -11 1.55
    -4 9 11 0.7
    -4 9 11 1.47
    -4 9 11 0.11
    -4 9 11 -4.09
    4 -9 -11 2.86
    -4 9 12 5.81
    -4 9 12 5.4
    -4 9 12 11.03
    -4 9 12 8.51
    4 -9 -12 2.73
    -4 9 12 10.48
    4 -9 -12 10.69
    -4 9 13 -0.3
    4 -9 -13 1.57
    -4 9 13 7.47
    -4 9 13 0.97
    -4 9 13 5.51
    4 -9 -13 2.18
    -4 9 14 -4.08
    -4 9 14 1.58
    4 -9 -14 3.34
    -4 9 14 7.02
    4 -9 -14 4.48
    -4 9 15 13.14
    4 -9 -15 10.27
    -4 9 15 10.85
    -4 9 15 22.13
    -4 9 16 -1.38
    4 -9 -16 5.1
    -4 9 16 5.35
    -4 9 16 12.78
    -4 9 17 2.58
    -4 9 17 5.26
    -4 9 17 4.57
    4 -9 -17 -6.72
    -4 9 18 5.37
    4 -9 -18 -1.31
    -4 9 18 2.59
    4 -9 -19 -2.01
    -4 9 20 -1.82
    4 -9 -20 3.13
    -4 9 21 2.79
    4 -9 -21 4.34
    -4 9 21 4.5
    -4 9 22 -6.75
    -4 9 22 -3.09
    4 -10 0 9.2
    4 -10 0 -0.22
    -4 10 0 -5.55
    4 -10 0 1.14
    -4 10 0 2.64
    -4 10 0 2.6
    4 -10 0 2.49
    -4 10 0 1.15
    -4 10 0 4.01
    -4 10 0 5.24
    -4 10 1 10.38
    4 -10 -1 2.79
    4 -10 -1 3.05
    -4 10 1 9.34
    4 -10 -1 7.01
    -4 10 1 4.51
    4 -10 -1 6.8
    -4 10 1 6.1
    -4 10 1 4.98
    -4 10 1 13.61
    -4 10 2 7.8
    -4 10 2 2.33
    4 -10 -2 12.12
    -4 10 2 14.47
    -4 10 2 8.11
    -4 10 2 8.28
    -4 10 2 15.85
    4 -10 -2 8.18
    4 -10 -2 10.88
    4 -10 -2 9.63
    -4 10 3 -2.46
    -4 10 3 3.84
    4 -10 -3 2.96
    -4 10 3 -0.4
    4 -10 -3 0.31
    4 -10 -3 0.64
    -4 10 3 -0.96
    -4 10 3 5.58
    -4 10 4 10.55
    4 -10 -4 12.17
    4 -10 -4 7.8
    -4 10 4 12.49
    -4 10 4 13.04
    -4 10 4 9.69
    -4 10 4 11.36
    4 -10 -4 9.11
    -4 10 5 2.1
    -4 10 5 4.43
    -4 10 5 8.37
    4 -10 -5 8.25
    -4 10 5 7.13
    -4 10 5 3.12
    4 -10 -5 6.63
    4 -10 -5 1.01
    -4 10 6 6.14
    4 -10 -6 -0.5
    4 -10 -6 -2.35
    4 -10 -6 7.43
    -4 10 6 -1.68
    4 -10 -6 0.49
    -4 10 6 0.2
    -4 10 7 0.1
    4 -10 -7 1.37
    -4 10 7 -0.42
    -4 10 7 -0.43
    4 -10 -7 2.49
    4 -10 -7 0.21
    4 -10 -7 1.7
    4 -10 -8 6.34
    -4 10 8 6.91
    -4 10 8 7.1
    4 -10 -8 6.46
    4 -10 -8 8.23
    -4 10 8 5.3
    4 -10 -8 3.23
    4 -10 -9 4.31
    -4 10 9 6.02
    -4 10 9 10.34
    4 -10 -9 9.19
    4 -10 -9 4.24
    -4 10 9 6.88
    -4 10 9 7.67
    -4 10 10 25.29
    -4 10 10 21.87
    -4 10 10 12.93
    -4 10 10 18.03
    4 -10 -10 20.3
    -4 10 11 0.43
    -4 10 11 0.75
    4 -10 -11 -0.59
    -4 10 11 0.49
    -4 10 11 4.19
    -4 10 11 1.59
    -4 10 12 11.24
    4 -10 -12 13.38
    -4 10 12 9.38
    -4 10 12 8.39
    -4 10 12 4.76
    -4 10 13 10.02
    4 -10 -13 11.83
    -4 10 13 15.03
    -4 10 13 7.33
    -4 10 14 8.96
    -4 10 14 -3.34
    -4 10 14 4.7
    4 -10 -14 -0.89
    -4 10 15 6.55
    -4 10 15 6.77
    -4 10 15 0.11
    4 -10 -15 5.65
    -4 10 16 -6.39
    4 -10 -16 2.78
    -4 10 16 1.29
    -4 10 16 1.08
    -4 10 17 -4.31
    4 -10 -17 7.07
    -4 10 17 4.43
    -4 10 17 3.9
    4 -10 -18 -3.69
    -4 10 19 4.42
    4 -10 -19 1.6
    -4 10 19 8.31
    -4 10 20 12.71
    4 -10 -20 3.51
    -4 10 20 -1.78
    -4 10 21 -3.37
    -4 10 21 -0.32
    4 -11 0 30.97
    -4 11 0 25.98
    -4 11 0 17.06
    -4 11 0 25.95
    -4 11 0 24.46
    4 -11 0 30.27
    -4 11 0 32.25
    4 -11 0 19.34
    -4 11 1 3.47
    -4 11 1 1.06
    -4 11 1 -3.18
    4 -11 -1 2.38
    -4 11 1 3.94
    -4 11 1 2.55
    4 -11 -1 1.74
    4 -11 -1 6.2
    4 -11 -2 25.42
    4 -11 -2 17.32
    -4 11 2 17.18
    -4 11 2 12.7
    4 -11 -2 24.45
    -4 11 2 13.74
    -4 11 2 21.47
    -4 11 2 20.07
    -4 11 3 11.7
    -4 11 3 6.94
    4 -11 -3 12.62
    -4 11 3 15.5
    4 -11 -3 7.07
    -4 11 3 13.84
    -4 11 3 12.91
    -4 11 4 81.95
    4 -11 -4 81.92
    -4 11 4 83.57
    4 -11 -4 57.12
    -4 11 4 61.96
    -4 11 4 75.49
    4 -11 -5 6.47
    -4 11 5 3.88
    4 -11 -5 1.82
    -4 11 5 -3.87
    -4 11 5 0.1
    -4 11 5 0.42
    4 -11 -6 18.38
    4 -11 -6 19.51
    4 -11 -6 16.37
    -4 11 6 16.05
    -4 11 6 15.58
    -4 11 6 14.64
    -4 11 6 14.96
    -4 11 7 -1.37
    -4 11 7 -2.61
    4 -11 -7 1.75
    4 -11 -7 1.1
    -4 11 7 0.43
    4 -11 -7 0.7
    4 -11 -8 12.01
    4 -11 -8 25.75
    -4 11 8 14.88
    -4 11 8 20.47
    -4 11 8 14.22
    -4 11 9 5.47
    -4 11 9 6.12
    -4 11 9 2.88
    4 -11 -9 5.56
    4 -11 -9 4.15
    -4 11 9 9.82
    -4 11 10 8.47
    -4 11 10 1.09
    -4 11 10 2.06
    -4 11 10 13.27
    4 -11 -10 12.5
    -4 11 11 2.47
    -4 11 11 8.29
    4 -11 -11 10.07
    -4 11 11 4.75
    -4 11 12 6.15
    -4 11 12 4.46
    -4 11 12 0.89
    4 -11 -12 -1.27
    -4 11 12 -5.07
    4 -11 -13 -2.16
    -4 11 13 5.08
    -4 11 13 5.24
    -4 11 13 1.19
    4 -11 -14 4.91
    -4 11 14 2.04
    -4 11 14 3.78
    -4 11 14 6.26
    -4 11 15 2.15
    4 -11 -15 -2.95
    -4 11 15 0.29
    -4 11 15 1.51
    -4 11 16 7.57
    -4 11 16 5.08
    4 -11 -16 5.63
    -4 11 16 0.76
    4 -11 -17 2.47
    -4 11 18 11.86
    4 -11 -18 6.75
    4 -11 -19 -8.55
    -4 11 19 -1.08
    -4 11 19 7.17
    -4 11 20 2.36
    -4 11 20 0.11
    -4 12 0 -1.58
    4 -12 0 0
    4 -12 0 -0.46
    -4 12 0 -1.28
    -4 12 0 -0.46
    -4 12 0 1.54
    -4 12 0 -1.11
    -4 12 1 2.59
    -4 12 1 -0.63
    -4 12 1 1.78
    -4 12 1 2.12
    4 -12 -1 0.31
    4 -12 -1 -1.76
    -4 12 1 0.92
    4 -12 -2 3.36
    -4 12 2 0.53
    4 -12 -2 5.43
    -4 12 2 0.4
    -4 12 2 0.76
    -4 12 2 3.72
    -4 12 3 3.53
    -4 12 3 8.2
    4 -12 -3 3.15
    -4 12 3 4.22
    -4 12 3 2.85
    -4 12 4 0.32
    -4 12 4 0.86
    4 -12 -4 0.1
    -4 12 4 -0.3
    4 -12 -4 2.56
    -4 12 4 4.42
    4 -12 -5 4.78
    -4 12 5 -1.11
    -4 12 5 2.95
    4 -12 -5 3.13
    -4 12 5 0.11
    -4 12 5 0.1
    -4 12 6 3.76
    4 -12 -6 9.59
    -4 12 6 -0.1
    -4 12 6 2.64
    4 -12 -6 5.36
    -4 12 6 3.02
    -4 12 7 2.54
    -4 12 7 3.62
    4 -12 -7 6.12
    -4 12 7 7.2
    4 -12 -7 6.31
    -4 12 8 9.71
    -4 12 8 5.06
    -4 12 8 2.12
    4 -12 -8 2.49
    4 -12 -8 7.48
    -4 12 9 0
    -4 12 9 2.59
    4 -12 -9 0.99
    -4 12 9 0.22
    4 -12 -9 -2.33
    -4 12 10 2.36
    -4 12 10 -1.19
    -4 12 10 2.88
    4 -12 -10 4.67
    -4 12 11 -2.37
    -4 12 11 -4.73
    4 -12 -11 3.11
    -4 12 12 30.2
    -4 12 12 26.35
    4 -12 -12 27.27
    -4 12 12 27.17
    -4 12 13 -0.58
    -4 12 13 7.45
    4 -12 -13 0.49
    -4 12 13 0.65
    -4 12 14 -0.97
    -4 12 14 0.54
    4 -12 -14 2.64
    -4 12 14 6.37
    4 -12 -15 -1.37
    -4 12 15 -3.35
    -4 12 15 1.26
    -4 12 15 1.4
    -4 12 16 4.48
    4 -12 -16 8.64
    4 -12 -17 2.95
    -4 12 17 -2.72
    -4 12 17 -4.54
    4 -12 -18 1.28
    -4 12 18 6.34
    -4 12 18 2.6
    4 -12 -19 1.68
    -4 12 19 -0.76
    -4 12 19 0.88
    -4 13 0 0
    4 -13 0 4.58
    -4 13 0 0.37
    -4 13 0 5.43
    4 -13 0 3.33
    -4 13 0 -0.63
    -4 13 1 -2.44
    -4 13 1 -0.47
    -4 13 1 -0.37
    -4 13 1 2.96
    4 -13 -1 4.1
    -4 13 2 26.17
    -4 13 2 26.33
    -4 13 2 24.65
    -4 13 2 23.97
    -4 13 3 6.56
    -4 13 3 12.03
    -4 13 3 12.54
    -4 13 3 9.35
    -4 13 4 0.11
    -4 13 4 -0.2
    -4 13 4 0.85
    -4 13 4 9.19
    -4 13 5 16.44
    -4 13 5 11.83
    -4 13 5 20.08
    -4 13 5 12.2
    -4 13 6 2.46
    4 -13 -6 2.7
    -4 13 6 9.35
    -4 13 6 1.61
    -4 13 6 10.13
    4 -13 -7 24.35
    -4 13 7 21.38
    -4 13 7 19.51
    -4 13 7 17.12
    -4 13 8 8.37
    -4 13 8 8.23
    -4 13 8 13.6
    4 -13 -8 6.48
    -4 13 9 4.83
    4 -13 -9 2.9
    -4 13 9 4.48
    4 -13 -10 5.81
    -4 13 10 -0.32
    -4 13 10 8.6
    4 -13 -11 2.13
    -4 13 11 1.18
    -4 13 11 -3.87
    -4 13 12 4.03
    4 -13 -12 3.39
    -4 13 12 6.35
    -4 13 12 3.77
    4 -13 -13 -9.03
    -4 13 13 -5.5
    -4 13 13 0.48
    -4 13 13 -0.75
    -4 13 14 1.08
    -4 13 14 -2.47
    -4 13 14 3.56
    4 -13 -14 -1.17
    4 -13 -15 -1.07
    -4 13 15 1.18
    4 -13 -16 0.1
    -4 13 16 3.67
    -4 13 16 7.24
    -4 13 17 -0.1
    -4 13 17 1.95
    -4 13 18 -2.71
    -4 13 18 4.56
    4 -13 -18 8.24
    4 -14 0 1.67
    -4 14 0 -0.09
    -4 14 0 8.93
    -4 14 0 1.76
    -4 14 1 2.06
    -4 14 1 -1.16
    -4 14 1 0.75
    -4 14 1 -0.42
    4 -14 -1 -0.47
    -4 14 2 4.55
    -4 14 2 1.25
    -4 14 2 -1.06
    -4 14 2 -2.26
    -4 14 3 36.16
    -4 14 3 35.36
    -4 14 3 39.39
    -4 14 3 30.85
    -4 14 4 -0.21
    -4 14 4 7.92
    -4 14 4 12.33
    -4 14 5 -0.96
    -4 14 5 6.86
    -4 14 5 -1.49
    -4 14 6 9.83
    -4 14 6 13.12
    -4 14 6 5.48
    4 -14 -6 12.2
    4 -14 -7 5.1
    -4 14 7 -2.46
    -4 14 7 9.43
    -4 14 8 1.39
    -4 14 8 0.11
    4 -14 -8 3.37
    4 -14 -9 0.19
    -4 14 9 -1.71
    -4 14 9 2.46
    -4 14 10 1.18
    -4 14 10 0.21
    4 -14 -10 -2.31
    4 -14 -11 1.35
    -4 14 11 -6.33
    -4 14 11 1.29
    -4 14 12 -0.86
    -4 14 12 -1.29
    4 -14 -12 -8.4
    -4 14 12 -3.55
    -4 14 13 9.04
    -4 14 13 10.1
    4 -14 -13 14.11
    4 -14 -14 3.1
    -4 14 14 1.5
    -4 14 15 5.99
    4 -14 -15 8.53
    -4 14 15 10.14
    -4 14 15 4.32
    -4 14 16 -1.15
    -4 14 16 -3.78
    -4 15 0 17.78
    -4 15 0 21.02
    -4 15 0 23.82
    4 -15 0 27.74
    -4 15 1 20.04
    -4 15 1 20.37
    4 -15 -1 24.21
    -4 15 1 23.36
    -4 15 2 0.28
    -4 15 2 2
    -4 15 2 -8.15
    -4 15 3 19.15
    -4 15 3 22.41
    -4 15 3 18.7
    -4 15 4 0.85
    -4 15 4 -4.19
    -4 15 4 9.61
    -4 15 5 0.38
    -4 15 5 -0.64
    -4 15 5 -5.81
    -4 15 6 -2.22
    -4 15 6 8.82
    4 -15 -6 -3.83
    -4 15 6 -1.15
    -4 15 7 1.7
    -4 15 7 -0.53
    4 -15 -7 4.6
    -4 15 8 1.91
    -4 15 8 -0.32
    4 -15 -8 2.01
    -4 15 9 2.98
    4 -15 -9 4.51
    -4 15 9 3.31
    -4 15 10 2.56
    -4 15 10 3.74
    4 -15 -10 -2.3
    4 -15 -11 2.3
    -4 15 11 10.59
    -4 15 11 8.24
    -4 15 12 8.36
    -4 15 12 1.61
    4 -15 -12 1.35
    -4 15 13 -0.54
    -4 15 13 4.29
    4 -15 -13 1.06
    -4 15 14 7.28
    -4 15 14 -1.53
    -4 15 14 -4.84
    -4 15 15 5.65
    -4 15 15 -4.52
    4 -15 -15 3.67
    4 -16 0 7.99
    -4 16 0 4.09
    -4 16 0 5.41
    -4 16 1 61.61
    -4 16 1 45.08
    -4 16 2 15.65
    -4 16 2 18.54
    -4 16 2 17.58
    -4 16 3 2.86
    -4 16 3 0.53
    -4 16 3 1.52
    -4 16 4 7.82
    -4 16 4 16.44
    -4 16 4 12.47
    -4 16 5 -1.06
    -4 16 5 0.38
    -4 16 5 -3.8
    4 -16 -6 -3.53
    -4 16 6 0.67
    -4 16 6 2.54
    -4 16 6 -2.64
    -4 16 7 -2.86
    4 -16 -7 -2.96
    -4 16 8 3.4
    -4 16 8 5.09
    4 -16 -8 1.43
    -4 16 9 9.99
    4 -16 -9 3.15
    -4 16 9 7.23
    4 -16 -10 2.01
    -4 16 10 3.3
    -4 16 10 -5.33
    -4 16 11 -0.85
    4 -16 -11 -1.91
    -4 16 12 -0.21
    -4 16 12 4.17
    -4 16 12 0
    -4 16 13 4
    -4 17 0 -4.58
    -4 17 0 7.03
    4 -17 0 1.9
    -4 17 1 11.28
    -4 17 1 14.81
    -4 17 2 24.92
    -4 17 2 12.83
    -4 17 2 28.59
    -4 17 3 -0.95
    -4 17 3 0.21
    -4 17 3 -6.25
    -4 17 4 0.21
    -4 17 4 6.08
    -4 17 4 3.48
    -4 17 5 -2.57
    -4 17 5 3.69
    -4 17 5 -6.55
    -4 17 6 4.54
    4 -17 -6 10.57
    -4 17 6 0.11
    -4 17 7 8.46
    4 -17 -7 6.57
    -4 17 7 7.72
    -4 17 8 -1.8
    -4 17 8 9.85
    4 -17 -8 -3.24
    -4 17 9 -9.44
    4 -17 -9 -5.81
    -4 17 9 2.76
    4 -17 -11 -1.62
    -4 17 12 -5.51
    -4 18 0 2.56
    -4 18 0 3
    -4 18 0 3.46
    -4 18 1 2.66
    -4 18 1 3.99
    -4 18 1 6.59
    -4 18 2 -6.3
    -4 18 2 5.83
    -4 18 2 3.87
    -4 18 3 -1.99
    -4 18 3 1.69
    -4 18 3 -1.37
    -4 18 4 3.38
    -4 18 4 3.89
    -4 18 4 -0.85
    -4 18 5 -1.05
    4 -18 -5 -0.19
    -4 18 5 -3.61
    4 -18 -6 2.38
    4 -18 -7 -1.62
    4 -18 -9 4.85
    -4 19 0 1.51
    -4 19 0 1.26
    -4 19 1 -4.91
    -4 19 1 -0.63
    -4 19 2 3.69
    -4 19 2 4.62
    -4 19 3 1.68
    -4 19 3 3.41
    -4 19 4 7.93
    -4 19 4 1.23
    4 -19 -6 -3.04
    4 -19 -7 3.32
    -4 20 0 -0.43
    -4 20 0 4.32
    -4 20 3 3.7
    -4 20 4 1.33
    4 -20 -5 -1.71
    -4 21 0 2.95
    -3 -22 4 3.5
    -3 -22 4 5.8
    3 22 -4 11.04
    -3 -22 4 8.84
    3 22 -4 10.34
    3 22 -5 -1.44
    3 22 -5 0.41
    -3 -22 5 3.05
    -3 -22 5 2.17
    -3 -22 5 2
    3 22 -6 1.54
    3 22 -6 0.41
    -3 -22 6 -1.48
    -3 -22 6 2.28
    -3 -22 6 -4.91
    -3 -22 7 1.98
    3 22 -7 -3.18
    -3 -22 7 1.76
    -3 -22 7 -0.99
    3 22 -7 -5.25
    -3 -22 8 -0.7
    -3 -22 8 2.07
    3 22 -8 -2.76
    3 22 -8 10
    -3 -22 9 0.8
    3 22 -9 -0.2
    3 22 -9 2.27
    -3 -22 9 2.17
    -3 -22 10 -4.77
    3 22 -10 -0.5
    3 22 -10 2.17
    -3 -22 10 -1.97
    3 22 -11 -0.21
    3 22 -11 -5.42
    -3 -22 11 0.69
    -3 -22 12 12.46
    3 22 -12 3.61
    3 22 -13 3.19
    -3 -22 13 -0.79
    -3 -21 1 4.1
    -3 -21 1 -0.86
    -3 -21 1 7.8
    -3 -21 1 6.38
    3 21 -1 3.67
    -3 -21 2 9.69
    -3 -21 2 7.79
    -3 -21 2 2.35
    -3 -21 2 4.33
    3 21 -2 1.12
    -3 -21 3 10.84
    -3 -21 3 4.72
    3 21 -3 7.43
    -3 -21 3 15.03
    -3 -21 3 6.71
    3 21 -4 4.64
    -3 -21 4 -1.68
    -3 -21 4 0.39
    -3 -21 4 -0.63
    -3 -21 5 0.59
    -3 -21 5 -3.46
    3 21 -5 0.52
    -3 -21 5 3.17
    3 21 -6 3.29
    -3 -21 6 4.84
    -3 -21 6 5.56
    -3 -21 6 4.37
    -3 -21 7 9.91
    3 21 -7 6.46
    -3 -21 7 5.77
    3 21 -8 1.53
    -3 -21 8 -0.89
    3 21 -9 -0.2
    3 21 -10 0.52
    -3 -21 10 3.43
    3 21 -10 4.03
    3 21 -11 6
    -3 -21 11 15.73
    3 21 -11 10.33
    3 21 -12 -0.6
    -3 -21 12 0.1
    3 21 -12 -1.55
    3 21 -13 2.99
    3 21 -13 0.99
    -3 -21 13 2.82
    -3 -21 14 12.85
    3 21 -14 27.27
    3 21 -15 1.38
    -3 -21 15 5.36
    3 21 -15 6.47
    3 21 -16 9.73
    3 21 -16 -0.79
    3 21 -17 3.55
    -3 -20 1 2.47
    -3 -20 1 2.05
    3 20 -1 0
    -3 -20 2 2.68
    -3 -20 2 -0.2
    3 20 -2 4.19
    3 20 -3 5.02
    -3 -20 3 7.39
    3 20 -3 2.58
    3 20 -4 5.75
    3 20 -4 0.83
    -3 -20 4 -0.4
    -3 -20 5 5.23
    -3 -20 5 1.79
    3 20 -5 1.85
    3 20 -5 0.82
    3 20 -6 3.71
    3 20 -6 5.55
    -3 -20 6 1.78
    -3 -20 6 4.47
    3 20 -7 0.83
    -3 -20 7 3.06
    -3 -20 7 2.88
    3 20 -7 2.56
    3 20 -8 5.48
    -3 -20 8 4.42
    -3 -20 8 10.03
    3 20 -8 4.07
    3 20 -9 1.34
    3 20 -9 2.33
    -3 -20 9 1.68
    -3 -20 9 -2.74
    3 20 -10 4.92
    3 20 -10 -3.41
    -3 -20 10 -4.78
    -3 -20 10 6.03
    -3 -20 11 4.13
    3 20 -11 2.79
    3 20 -11 3
    -3 -20 11 7.01
    -3 -20 12 0
    -3 -20 12 3.69
    3 20 -12 -0.89
    3 20 -13 14.01
    3 20 -14 12.3
    3 20 -15 4.13
    -3 -20 16 13.95
    3 20 -16 6.4
    3 20 -16 11.89
    3 20 -17 -2.66
    3 20 -17 -2.18
    -3 -20 17 0.39
    -3 -20 17 -1.82
    3 20 -18 3.36
    -3 -20 18 -1.34
    3 20 -18 4.17
    -3 -20 18 5.72
    -3 -20 19 1.34
    3 20 -19 2.9
    3 20 -19 3.76
    -3 -20 19 1.79
    -3 -20 20 3.9
    3 20 -20 -3.54
    3 20 -20 -1.11
    -3 -19 1 1.86
    -3 -19 1 6.47
    -3 -19 1 1.27
    3 19 -1 4.7
    -3 -19 1 8.42
    -3 -19 2 5.8
    3 19 -2 1.54
    -3 -19 2 -0.3
    3 19 -2 3.99
    -3 -19 2 4.02
    -3 -19 2 1.03
    -3 -19 3 -4.43
    3 19 -3 0.51
    -3 -19 3 6.91
    -3 -19 3 0.69
    3 19 -3 4.53
    3 19 -4 12.23
    -3 -19 4 5.25
    -3 -19 4 2.1
    -3 -19 4 1.38
    3 19 -4 5.05
    3 19 -5 9.78
    -3 -19 5 7.25
    -3 -19 5 4.05
    3 19 -5 5.97
    -3 -19 5 14.37
    -3 -19 6 20.05
    3 19 -6 12
    -3 -19 6 19.88
    3 19 -6 20.73
    3 19 -7 9.4
    -3 -19 7 9.75
    -3 -19 7 4.37
    3 19 -7 12.56
    -3 -19 8 3.92
    -3 -19 8 7.63
    3 19 -8 10.05
    3 19 -8 12.31
    -3 -19 9 -2.44
    3 19 -9 5.65
    3 19 -9 3.62
    -3 -19 9 0.89
    3 19 -10 2.07
    3 19 -10 2.2
    -3 -19 10 0.79
    -3 -19 10 6.61
    -3 -19 11 0.39
    3 19 -11 2.59
    3 19 -11 -3.28
    -3 -19 11 -2.52
    -3 -19 12 4.96
    3 19 -12 7.82
    -3 -19 12 2.9
    3 19 -12 0.62
    -3 -19 13 1.74
    3 19 -13 -1.38
    3 19 -13 3.21
    -3 -19 13 7.26
    -3 -19 14 -0.19
    3 19 -14 -0.3
    3 19 -14 0.31
    -3 -19 14 5.32
    -3 -19 15 9.79
    3 19 -15 9.27
    3 19 -15 -0.72
    -3 -19 15 6.6
    3 19 -16 -1.88
    -3 -19 16 2.83
    -3 -19 17 -1.57
    3 19 -17 5.27
    3 19 -18 -1.5
    3 19 -19 3.05
    3 19 -19 -0.81
    -3 -19 19 -2.56
    3 19 -20 4.88
    3 19 -20 -0.81
    -3 -19 20 -3.79
    -3 -19 20 1.21
    3 19 -21 14.04
    -3 -19 21 13.51
    -3 -19 21 17.73
    3 19 -21 8.79
    -3 -19 22 6.13
    -3 -19 22 12.6
    3 19 -22 7.63
    3 19 -22 7.45
    -3 -18 1 1.47
    -3 -18 1 2.53
    -3 -18 1 2.55
    3 18 -1 -0.72
    -3 -18 1 0.21
    3 18 -2 -1.95
    3 18 -2 3.08
    -3 -18 2 6.51
    -3 -18 2 3.58
    -3 -18 2 2.66
    -3 -18 3 5.54
    -3 -18 3 9.99
    3 18 -3 18.01
    3 18 -3 6.57
    -3 -18 3 12.58
    -3 -18 4 1.69
    3 18 -4 2.26
    -3 -18 4 -2.71
    -3 -18 4 -2.97
    3 18 -4 0
    -3 -18 5 -2.49
    -3 -18 5 6.63
    3 18 -5 6.68
    3 18 -5 6.9
    -3 -18 5 -0.2
    3 18 -6 2.25
    3 18 -6 -1.03
    -3 -18 6 4.83
    -3 -18 6 -2.08
    3 18 -7 1.55
    3 18 -7 2.65
    -3 -18 7 3.05
    -3 -18 7 1.29
    3 18 -8 4.86
    -3 -18 8 0.49
    3 18 -8 3.42
    -3 -18 8 -0.88
    -3 -18 9 1.85
    3 18 -9 3.52
    3 18 -9 -0.83
    -3 -18 9 9.72
    -3 -18 10 -2.42
    -3 -18 10 -3.71
    3 18 -10 1.8
    3 18 -10 -2.91
    -3 -18 11 11.16
    -3 -18 11 8.11
    3 18 -11 2.08
    3 18 -11 6.06
    3 18 -12 4.15
    -3 -18 12 2.31
    -3 -18 12 -0.1
    3 18 -12 2.39
    3 18 -13 2.66
    3 18 -13 1.24
    -3 -18 13 -2.22
    -3 -18 13 1.54
    3 18 -14 6.21
    -3 -18 14 -1.93
    -3 -18 14 1.53
    3 18 -14 4.05
    -3 -18 15 -0.86
    3 18 -15 1.03
    -3 -18 15 -0.1
    3 18 -15 2.77
    -3 -18 16 3.53
    -3 -18 16 3.42
    3 18 -16 -1.75
    3 18 -16 2.29
    -3 -18 17 9.02
    3 18 -17 9.73
    3 18 -17 8.73
    -3 -18 17 20.07
    3 18 -18 0.91
    -3 -18 18 4.29
    -3 -18 18 2.84
    3 18 -18 1.33
    3 18 -19 3.98
    -3 -18 19 3.83
    3 18 -19 3.16
    3 18 -20 11.31
    -3 -18 20 12.11
    -3 -18 21 7.2
    -3 -18 21 10.95
    3 18 -21 7.66
    3 18 -22 -2.12
    -3 -18 22 -0.19
    3 18 -22 -8.33
    -3 -18 22 -2.89
    -3 -18 22 -0.57
    -3 -18 23 13.68
    3 18 -23 13.48
    -3 -18 23 12.88
    -3 -18 23 14.93
    3 18 -23 7.63
    -3 -18 24 2.18
    3 18 -24 6.62
    3 17 -1 37.93
    -3 -17 1 36.55
    -3 -17 1 40.12
    -3 -17 1 31.58
    -3 -17 1 32.25
    3 17 -2 7.58
    -3 -17 2 4.44
    -3 -17 2 12.33
    -3 -17 2 8.47
    3 17 -2 6.36
    -3 -17 3 4.07
    -3 -17 3 0.4
    3 17 -3 -4.11
    3 17 -3 0.92
    -3 -17 3 -3.66
    -3 -17 3 2.08
    3 17 -4 5.97
    -3 -17 4 13.39
    -3 -17 4 5.95
    3 17 -4 13.14
    -3 -17 4 -2.57
    -3 -17 4 2.19
    -3 -17 5 2.58
    3 17 -5 2.68
    -3 -17 5 6.33
    3 17 -5 5.84
    -3 -17 5 11.47
    -3 -17 6 30.83
    -3 -17 6 26.75
    3 17 -6 35.73
    3 17 -6 30.89
    -3 -17 6 43.5
    -3 -17 7 4.23
    -3 -17 7 -0.39
    3 17 -7 -2.38
    3 17 -7 3.66
    -3 -17 7 1.76
    3 17 -8 7.17
    3 17 -8 3.84
    -3 -17 8 3.12
    -3 -17 8 11.27
    -3 -17 8 2.53
    -3 -17 9 18.81
    3 17 -9 32.8
    -3 -17 9 32.69
    3 17 -9 31.68
    -3 -17 9 31.87
    -3 -17 9 36.45
    3 17 -10 -1.98
    3 17 -10 1.99
    -3 -17 10 6.69
    -3 -17 10 2.07
    -3 -17 10 4.43
    -3 -17 10 5.21
    3 17 -11 2.98
    -3 -17 11 -6.16
    3 17 -11 1.14
    -3 -17 11 0.48
    -3 -17 11 0.1
    -3 -17 11 4.34
    -3 -17 12 8.66
    3 17 -12 7.42
    -3 -17 12 8.25
    -3 -17 12 1.03
    3 17 -12 4.78
    -3 -17 13 0.1
    3 17 -13 6.55
    3 17 -13 5.15
    -3 -17 13 8.1
    -3 -17 13 3.27
    3 17 -14 4.86
    -3 -17 14 -0.86
    -3 -17 14 6.21
    -3 -17 14 2.69
    3 17 -14 2.39
    -3 -17 15 10.25
    -3 -17 15 11.04
    -3 -17 15 17.59
    3 17 -15 16.05
    3 17 -15 10.07
    -3 -17 16 1.82
    3 17 -16 3.41
    3 17 -16 3.81
    -3 -17 16 0.39
    -3 -17 16 3.03
    -3 -17 17 1.82
    -3 -17 17 -1.69
    -3 -17 17 0.66
    -3 -17 17 -1.14
    3 17 -17 0.82
    3 17 -17 3.95
    -3 -17 18 3.6
    3 17 -18 -1.95
    3 17 -18 3.78
    -3 -17 18 -1.52
    -3 -17 18 3.73
    -3 -17 18 1.15
    -3 -17 19 5.91
    3 17 -19 0
    -3 -17 19 1.71
    -3 -17 19 9.35
    -3 -17 19 10.9
    3 17 -19 7.21
    -3 -17 20 3.33
    -3 -17 20 1.71
    -3 -17 20 3.6
    3 17 -20 2.04
    -3 -17 20 4.42
    3 17 -20 2.28
    -3 -17 21 4.85
    3 17 -21 5.64
    3 17 -21 5.59
    -3 -17 21 5.42
    3 17 -22 19.42
    -3 -17 22 10.94
    -3 -17 22 16.8
    -3 -17 22 8.56
    -3 -17 23 -0.29
    -3 -17 23 5.43
    -3 -17 23 5.89
    -3 -17 23 2.66
    3 17 -23 5.47
    3 17 -24 7.79
    3 17 -24 -3.12
    -3 -17 24 -0.28
    -3 -17 24 1.33
    -3 -17 25 2.28
    -3 -17 25 2.47
    3 17 -25 1.58
    -3 -17 25 4.27
    3 17 -25 15.45
    -3 -16 1 4.71
    -3 -16 1 6.01
    -3 -16 1 0.7
    -3 -16 1 5.41
    3 16 -1 -1.63
    -3 -16 1 3.22
    3 16 -1 3.07
    3 16 -2 -0.72
    3 16 -2 -4.91
    -3 -16 2 0.6
    -3 -16 2 -2.76
    -3 -16 2 3.84
    -3 -16 2 -0.4
    -3 -16 3 15.88
    -3 -16 3 16.25
    -3 -16 3 19.58
    -3 -16 3 16.23
    -3 -16 3 17.8
    3 16 -3 20.18
    3 16 -3 14.88
    -3 -16 4 35.45
    3 16 -4 38.8
    3 16 -4 23.15
    -3 -16 4 27.12
    -3 -16 4 34.13
    -3 -16 5 0.79
    -3 -16 5 1.68
    3 16 -5 0
    -3 -16 5 3.35
    3 16 -5 1.43
    -3 -16 6 0.2
    3 16 -6 2.06
    -3 -16 6 4.31
    -3 -16 6 -1.87
    3 16 -6 1.73
    3 16 -6 1.55
    -3 -16 7 3.22
    3 16 -7 -1.21
    3 16 -7 1.45
    -3 -16 7 4.34
    3 16 -7 -0.21
    -3 -16 7 2.04
    -3 -16 7 -1.37
    3 16 -8 -0.1
    -3 -16 8 -2.33
    3 16 -8 0.62
    -3 -16 8 -2.07
    -3 -16 8 1.55
    3 16 -8 -0.1
    -3 -16 8 3
    -3 -16 9 1.06
    -3 -16 9 4.76
    -3 -16 9 6.19
    3 16 -9 4.3
    -3 -16 9 5.87
    3 16 -9 3.2
    3 16 -9 3.33
    -3 -16 10 32.86
    3 16 -10 50.61
    -3 -16 10 53.66
    -3 -16 10 57.15
    -3 -16 10 36.16
    -3 -16 10 36.03
    3 16 -10 54.61
    3 16 -10 44.98
    -3 -16 11 -0.39
    -3 -16 11 0.77
    3 16 -11 2.98
    3 16 -11 2.92
    3 16 -11 0.61
    -3 -16 11 1.24
    -3 -16 11 -2.79
    -3 -16 11 0.19
    -3 -16 12 8.28
    -3 -16 12 7.23
    3 16 -12 9.33
    -3 -16 12 12.13
    3 16 -12 1.67
    -3 -16 12 12.11
    -3 -16 12 15.5
    3 16 -12 13.24
    3 16 -13 12.29
    3 16 -13 18.29
    -3 -16 13 11.69
    -3 -16 13 13.16
    3 16 -13 11.83
    -3 -16 13 16.54
    -3 -16 13 13.36
    -3 -16 13 17.7
    -3 -16 14 7.54
    -3 -16 14 9.77
    -3 -16 14 2.11
    3 16 -14 3.24
    -3 -16 14 10.63
    3 16 -14 3.85
    3 16 -14 9.99
    3 16 -15 -0.52
    3 16 -15 0.1
    -3 -16 15 0.29
    -3 -16 15 -1.18
    -3 -16 15 0.09
    -3 -16 15 1.14
    -3 -16 15 -0.67
    -3 -16 16 4.28
    -3 -16 16 4.11
    3 16 -16 6.69
    3 16 -16 -1.66
    -3 -16 16 3.14
    -3 -16 16 4.45
    -3 -16 17 -2.84
    3 16 -17 1.74
    -3 -16 17 1.43
    -3 -16 17 2.52
    -3 -16 17 0.1
    3 16 -17 -1.34
    -3 -16 18 -3.67
    3 16 -18 3.3
    -3 -16 18 1.33
    -3 -16 18 -3.99
    -3 -16 18 2.86
    3 16 -18 0.62
    -3 -16 19 1.24
    3 16 -19 1.03
    -3 -16 19 2.19
    3 16 -19 5.83
    -3 -16 19 -4.53
    -3 -16 19 4.09
    3 16 -20 6.29
    3 16 -20 0.31
    -3 -16 20 3.32
    -3 -16 20 2.57
    -3 -16 20 5.04
    -3 -16 20 8
    3 16 -21 2.65
    -3 -16 21 0.67
    -3 -16 21 2.3
    -3 -16 21 0.38
    -3 -16 21 -4.1
    3 16 -21 1.16
    -3 -16 22 5.24
    3 16 -22 14.34
    -3 -16 22 7.13
    3 16 -22 16.16
    3 16 -23 4.05
    -3 -16 23 -2.67
    3 16 -23 4.86
    -3 -16 23 1.52
    -3 -16 24 -0.38
    3 16 -24 -0.63
    -3 -16 24 5.34
    -3 -16 24 0
    3 16 -25 9.26
    -3 -16 25 -0.67
    -3 -16 25 -5.04
    -3 -16 26 4.56
    3 16 -26 9.23
    -3 -16 26 3.72
    -3 -16 26 8.3
    3 16 -26 6.6
    -3 -15 1 28.77
    3 15 -1 34.96
    -3 -15 1 33.12
    -3 -15 1 33.14
    3 15 -1 31.06
    -3 -15 1 35.87
    -3 -15 1 40.88
    3 15 -1 41.19
    -3 -15 1 34.36
    3 15 -2 52.11
    3 15 -2 58.13
    -3 -15 2 46.82
    3 15 -2 66.57
    -3 -15 2 56.94
    -3 -15 2 60.25
    -3 -15 2 53.83
    -3 -15 2 57.7
    -3 -15 3 20.71
    -3 -15 3 14.52
    3 15 -3 18.49
    3 15 -3 15.18
    3 15 -3 20.15
    -3 -15 3 18.16
    -3 -15 3 17.6
    -3 -15 3 17.29
    -3 -15 3 18.05
    3 15 -4 57.75
    -3 -15 4 50.74
    3 15 -4 61.03
    -3 -15 4 59.66
    -3 -15 4 54.6
    3 15 -4 50.8
    -3 -15 5 0.59
    3 15 -5 3.3
    3 15 -5 -2.34
    -3 -15 5 1.24
    -3 -15 5 -0.99
    -3 -15 5 0.98
    3 15 -5 -0.42
    3 15 -6 -3.93
    3 15 -6 -0.31
    -3 -15 6 -0.29
    -3 -15 6 1.76
    -3 -15 6 -0.49
    -3 -15 6 1.96
    3 15 -6 -1.32
    3 15 -7 12.51
    -3 -15 7 16.51
    -3 -15 7 9.25
    -3 -15 7 3.83
    -3 -15 7 12.66
    3 15 -7 8.58
    3 15 -7 7.98
    3 15 -8 2.91
    -3 -15 8 1.06
    -3 -15 8 4.06
    -3 -15 8 1.45
    -3 -15 8 -2.69
    3 15 -8 4.78
    3 15 -8 1.13
    3 15 -9 4.8
    -3 -15 9 -3.21
    -3 -15 9 3.85
    3 15 -9 2.29
    3 15 -9 1.03
    -3 -15 9 2.1
    -3 -15 9 3.56
    -3 -15 9 7.68
    -3 -15 10 2.39
    3 15 -10 4.99
    -3 -15 10 4.99
    -3 -15 10 7.25
    -3 -15 10 2.59
    3 15 -10 4.11
    -3 -15 10 7.49
    3 15 -10 3.75
    -3 -15 11 22.9
    3 15 -11 32.45
    3 15 -11 31.74
    3 15 -11 28.59
    -3 -15 11 25.81
    -3 -15 11 24.23
    -3 -15 11 40.15
    -3 -15 11 26.79
    -3 -15 12 5.7
    -3 -15 12 2.67
    -3 -15 12 3.83
    3 15 -12 5.49
    3 15 -12 6.69
    3 15 -12 7.25
    -3 -15 12 3.14
    -3 -15 12 9.93
    -3 -15 13 11.64
    3 15 -13 9.71
    -3 -15 13 6.28
    3 15 -13 11.91
    -3 -15 13 6.23
    3 15 -13 7.13
    -3 -15 13 10.39
    -3 -15 13 6.45
    -3 -15 13 13.37
    -3 -15 14 3.69
    -3 -15 14 -1.67
    3 15 -14 0.1
    3 15 -14 2.92
    3 15 -14 2.09
    -3 -15 14 4.78
    -3 -15 14 -0.29
    -3 -15 14 3.61
    -3 -15 14 3.24
    -3 -15 15 5.29
    -3 -15 15 7.14
    -3 -15 15 8.7
    3 15 -15 5.42
    -3 -15 15 10.39
    -3 -15 15 8.17
    -3 -15 15 4.67
    3 15 -15 9.1
    3 15 -15 10.05
    3 15 -16 5
    -3 -15 16 7.46
    3 15 -16 3.99
    -3 -15 16 3.24
    -3 -15 16 2.76
    -3 -15 16 2.42
    -3 -15 16 2.38
    -3 -15 17 0.57
    3 15 -17 -1.45
    -3 -15 17 0.71
    3 15 -17 3.1
    -3 -15 17 0.19
    -3 -15 17 -1.62
    -3 -15 17 2.3
    -3 -15 18 3.4
    -3 -15 18 2.19
    3 15 -18 3.52
    -3 -15 18 4.96
    3 15 -18 1.36
    -3 -15 18 4.18
    -3 -15 19 1.99
    3 15 -19 1.58
    -3 -15 19 -3.53
    3 15 -19 0.21
    -3 -15 19 0.38
    -3 -15 20 0.67
    3 15 -20 2.26
    3 15 -20 3.7
    -3 -15 20 1.72
    -3 -15 20 3.91
    3 15 -21 2.56
    3 15 -21 -7.41
    -3 -15 21 1.81
    -3 -15 21 -3.07
    -3 -15 21 -0.38
    3 15 -22 3.29
    -3 -15 22 -2.68
    3 15 -22 -1.23
    -3 -15 22 -1.9
    -3 -15 22 -4.7
    3 15 -23 10.27
    3 15 -23 7.09
    -3 -15 23 6.72
    -3 -15 23 7.62
    -3 -15 23 4.88
    3 15 -24 5.17
    -3 -15 24 4.67
    -3 -15 24 2.01
    3 15 -24 4.65
    -3 -15 25 1.44
    -3 -15 25 0.1
    3 15 -25 2.02
    3 15 -25 10.3
    3 15 -26 -0.3
    -3 -15 26 0.95
    -3 -15 26 8.83
    3 15 -26 5.12
    3 15 -27 3.22
    -3 -15 27 -2.47
    -3 -15 27 0.86
    -3 -15 27 -1.53
    3 14 -1 145.15
    -3 -14 1 134.95
    -3 -14 1 124.1
    -3 -14 1 135.9
    -3 -14 1 128.74
    -3 -14 1 131.6
    3 14 -1 136.99
    -3 -14 1 145.08
    3 14 -1 135.39
    -3 -14 2 103.36
    -3 -14 2 99.9
    3 14 -2 114.17
    3 14 -2 119.94
    -3 -14 2 109.41
    -3 -14 2 107.84
    -3 -14 2 103.8
    -3 -14 2 107.56
    3 14 -2 120.66
    3 14 -3 -0.19
    -3 -14 3 1.74
    -3 -14 3 4.62
    3 14 -3 0.21
    -3 -14 3 5.08
    -3 -14 3 1.55
    -3 -14 3 5.08
    -3 -14 3 1.88
    3 14 -3 1.43
    3 14 -3 -3.69
    3 14 -4 6.37
    3 14 -4 7.02
    -3 -14 4 11.76
    3 14 -4 7.32
    -3 -14 4 8.19
    -3 -14 4 8.41
    -3 -14 4 7.48
    -3 -14 4 10.09
    3 14 -4 10.62
    -3 -14 4 4.45
    3 14 -5 -1.44
    3 14 -5 1.54
    3 14 -5 0.21
    -3 -14 5 5.11
    -3 -14 5 3.22
    3 14 -5 3.65
    -3 -14 5 1.47
    -3 -14 5 5.58
    -3 -14 6 18.52
    3 14 -6 11.15
    -3 -14 6 12.61
    -3 -14 6 11.91
    3 14 -6 10.43
    3 14 -6 20.01
    3 14 -6 16.36
    -3 -14 6 8.47
    3 14 -7 62.67
    -3 -14 7 60.97
    -3 -14 7 57.72
    -3 -14 7 48.29
    3 14 -7 64
    -3 -14 7 61.3
    3 14 -7 64.12
    -3 -14 8 1.76
    3 14 -8 0.42
    -3 -14 8 4.06
    -3 -14 8 5.37
    3 14 -8 0.41
    -3 -14 8 1.7
    -3 -14 8 3.06
    3 14 -8 5.11
    3 14 -9 11.61
    -3 -14 9 8.92
    -3 -14 9 9.68
    3 14 -9 8.23
    -3 -14 9 9.82
    -3 -14 9 5.82
    -3 -14 9 6.86
    3 14 -9 12.6
    3 14 -10 3.9
    -3 -14 10 2.6
    -3 -14 10 2.57
    3 14 -10 4.94
    -3 -14 10 12.86
    -3 -14 10 9.33
    3 14 -10 8.77
    -3 -14 10 5.81
    3 14 -11 35.33
    3 14 -11 40.96
    -3 -14 11 29.26
    -3 -14 11 36.4
    -3 -14 11 33.46
    3 14 -11 35.33
    -3 -14 11 36.05
    -3 -14 11 32.41
    -3 -14 11 36.15
    3 14 -12 36.53
    -3 -14 12 30.03
    -3 -14 12 30.77
    -3 -14 12 44.94
    -3 -14 12 28.23
    3 14 -12 33.34
    3 14 -12 31.81
    -3 -14 12 34.99
    -3 -14 12 33.73
    -3 -14 13 6.22
    -3 -14 13 1.96
    3 14 -13 1.36
    -3 -14 13 1.43
    -3 -14 13 -0.67
    3 14 -13 0.71
    -3 -14 13 1.34
    -3 -14 13 -1.24
    3 14 -13 -0.2
    -3 -14 14 0.92
    -3 -14 14 3.16
    -3 -14 14 2.58
    -3 -14 14 3.14
    3 14 -14 -2.51
    -3 -14 14 -1.71
    -3 -14 14 -3.18
    3 14 -14 -2.74
    3 14 -14 0.61
    -3 -14 15 -1.43
    3 14 -15 -0.52
    -3 -14 15 5.09
    3 14 -15 -1.52
    -3 -14 15 5.54
    -3 -14 15 0.76
    -3 -14 15 2.04
    3 14 -15 1.03
    -3 -14 15 1.71
    -3 -14 16 -3.57
    3 14 -16 -0.73
    -3 -14 16 1.43
    -3 -14 16 3.46
    -3 -14 16 1.42
    3 14 -16 3.1
    -3 -14 16 0.67
    -3 -14 16 1.91
    -3 -14 17 0.96
    3 14 -17 4.48
    3 14 -17 -5.22
    -3 -14 17 -0.66
    -3 -14 17 7.48
    -3 -14 17 4.81
    3 14 -18 6.23
    -3 -14 18 -0.19
    -3 -14 18 1.53
    -3 -14 18 1.05
    3 14 -18 2.94
    -3 -14 18 3.46
    3 14 -19 1.59
    -3 -14 19 2.97
    -3 -14 19 -1.05
    3 14 -19 3.94
    -3 -14 19 4.05
    3 14 -20 1.45
    -3 -14 20 2.57
    3 14 -20 4.24
    -3 -14 20 2.22
    -3 -14 20 -0.29
    -3 -14 21 -3.36
    3 14 -21 -3.61
    3 14 -21 1.75
    -3 -14 21 -0.1
    -3 -14 21 2.22
    3 14 -22 -1.74
    -3 -14 22 -1.44
    -3 -14 22 -2.96
    -3 -14 22 2.03
    3 14 -22 -0.95
    -3 -14 23 2.49
    -3 -14 23 0.57
    3 14 -23 4.9
    -3 -14 23 5.51
    3 14 -23 -5.81
    -3 -14 24 6.52
    3 14 -24 13.79
    3 14 -24 1.83
    -3 -14 24 3.34
    -3 -14 25 1.44
    -3 -14 25 0.95
    3 14 -25 -0.2
    3 14 -25 2.3
    -3 -14 26 0.19
    3 14 -26 7.91
    -3 -14 26 2.03
    3 14 -26 6.44
    -3 -14 27 19.05
    3 14 -27 15.1
    -3 -14 27 16.6
    -3 -14 27 21.05
    3 14 -27 21.01
    -3 -13 1 12.85
    3 13 -1 14.82
    -3 -13 1 19.82
    -3 -13 1 12.74
    3 13 -1 12.83
    3 13 -1 15.11
    -3 -13 1 17.23
    -3 -13 1 14.21
    -3 -13 1 9.34
    3 13 -1 16.29
    -3 -13 2 2.21
    -3 -13 2 2.97
    -3 -13 2 2.6
    3 13 -2 2.32
    3 13 -2 -0.58
    -3 -13 2 2.44
    3 13 -2 1.83
    -3 -13 2 3.53
    -3 -13 2 6.11
    3 13 -3 9.6
    -3 -13 3 8.89
    -3 -13 3 12.47
    3 13 -3 11.17
    -3 -13 3 7.86
    -3 -13 3 8.59
    3 13 -3 7.81
    -3 -13 3 10.32
    -3 -13 4 21.89
    -3 -13 4 21.11
    -3 -13 4 24.12
    3 13 -4 29.24
    3 13 -4 26.53
    -3 -13 4 23.58
    -3 -13 4 28.9
    -3 -13 4 30.68
    3 13 -4 29.45
    3 13 -4 28.7
    -3 -13 5 28.67
    -3 -13 5 29.93
    3 13 -5 35.46
    3 13 -5 28.99
    -3 -13 5 30.8
    -3 -13 5 28.01
    -3 -13 5 35.26
    3 13 -5 27.15
    3 13 -5 31.32
    -3 -13 5 38.03
    3 13 -6 10.41
    -3 -13 6 13.38
    -3 -13 6 9.6
    3 13 -6 7.95
    -3 -13 6 8.97
    3 13 -6 8.35
    3 13 -6 8.75
    -3 -13 6 10.48
    3 13 -7 32.79
    3 13 -7 32.74
    -3 -13 7 33.15
    -3 -13 7 37.84
    -3 -13 7 28.65
    3 13 -7 31.52
    -3 -13 7 32.75
    3 13 -7 27.38
    -3 -13 8 12.65
    -3 -13 8 9.35
    3 13 -8 7.9
    3 13 -8 12.55
    3 13 -8 11.05
    -3 -13 8 6.52
    -3 -13 8 13.98
    -3 -13 8 7.52
    3 13 -8 14.84
    3 13 -9 13.84
    -3 -13 9 15.82
    -3 -13 9 15.61
    3 13 -9 11.71
    -3 -13 9 21.5
    3 13 -9 18.94
    3 13 -9 16.12
    -3 -13 9 16.49
    -3 -13 9 12.67
    -3 -13 9 15.23
    3 13 -10 10.85
    -3 -13 10 11.54
    -3 -13 10 7.73
    -3 -13 10 12.21
    -3 -13 10 11.52
    3 13 -10 8.04
    3 13 -10 9.91
    -3 -13 10 6.02
    -3 -13 10 8.31
    -3 -13 11 37.75
    -3 -13 11 29.51
    -3 -13 11 27.09
    3 13 -11 29.59
    3 13 -11 31.54
    -3 -13 11 30.96
    3 13 -11 27.77
    -3 -13 11 33.69
    -3 -13 11 24.21
    -3 -13 12 5.19
    -3 -13 12 7.46
    3 13 -12 9.62
    -3 -13 12 5.06
    -3 -13 12 9.75
    -3 -13 12 4.47
    -3 -13 12 5.25
    3 13 -12 5.76
    3 13 -12 5.02
    -3 -13 13 5.31
    -3 -13 13 8.54
    3 13 -13 7.25
    3 13 -13 9.98
    -3 -13 13 4.97
    -3 -13 13 5.78
    -3 -13 13 5.97
    -3 -13 13 4.4
    3 13 -13 4.4
    3 13 -14 4.27
    -3 -13 14 0.19
    -3 -13 14 1.41
    -3 -13 14 4.36
    3 13 -14 -1.47
    -3 -13 14 6.43
    -3 -13 14 5.64
    -3 -13 14 -1.44
    3 13 -14 6.47
    3 13 -15 5.59
    -3 -13 15 6.06
    -3 -13 15 2.66
    -3 -13 15 5.74
    -3 -13 15 5.02
    -3 -13 15 4.46
    -3 -13 15 5.41
    3 13 -15 2.41
    3 13 -15 4.25
    -3 -13 16 0.41
    -3 -13 16 0
    3 13 -16 6.45
    -3 -13 16 2.59
    -3 -13 16 1.35
    3 13 -16 2.3
    3 13 -16 6.49
    -3 -13 16 -1.43
    3 13 -17 -4.18
    -3 -13 17 -0.58
    -3 -13 17 0.86
    3 13 -17 -1.37
    -3 -13 17 2.13
    -3 -13 17 4.95
    -3 -13 18 1.82
    -3 -13 18 0.58
    3 13 -18 3.44
    3 13 -18 6.98
    -3 -13 18 2.86
    -3 -13 18 2.13
    -3 -13 19 -1.15
    -3 -13 19 -0.19
    3 13 -19 -2.39
    3 13 -19 -2.23
    -3 -13 19 -2.82
    -3 -13 19 -0.96
    3 13 -20 -1.45
    -3 -13 20 0.39
    -3 -13 20 1.63
    -3 -13 20 -1.73
    3 13 -20 -5.42
    3 13 -21 5.52
    -3 -13 21 4.43
    -3 -13 21 3.41
    3 13 -21 3.61
    -3 -13 21 3.93
    -3 -13 22 3.7
    -3 -13 22 8.82
    3 13 -22 6.57
    -3 -13 22 10.4
    3 13 -22 1.8
    3 13 -23 24.62
    -3 -13 23 25.77
    3 13 -23 33.27
    -3 -13 23 20.31
    -3 -13 23 15.88
    3 13 -24 6.7
    -3 -13 24 0.1
    3 13 -24 -0.1
    -3 -13 24 8.75
    -3 -13 24 2.11
    3 13 -25 0.94
    -3 -13 25 2.96
    -3 -13 25 1.35
    3 13 -25 1.62
    3 13 -26 2.31
    -3 -13 26 1.53
    3 13 -26 1.24
    3 13 -27 3.6
    3 13 -27 5.04
    -3 -13 27 6.7
    -3 -13 27 2.49
    -3 -13 27 8.57
    3 13 -28 1.43
    -3 -13 28 6.01
    -3 -13 28 -3.54
    3 12 -1 51.96
    -3 -12 1 53.23
    3 12 -1 57.5
    -3 -12 1 52.17
    -3 -12 1 47.16
    3 12 -1 51.25
    3 12 -1 61.22
    -3 -12 1 43.48
    -3 -12 1 56.73
    -3 -12 1 52.63
    3 12 -2 16.21
    -3 -12 2 10.98
    -3 -12 2 19.02
    -3 -12 2 13.26
    3 12 -2 13.12
    -3 -12 2 17.96
    3 12 -2 11.95
    -3 -12 2 15.11
    3 12 -2 12.1
    -3 -12 2 12.86
    -3 -12 3 54.43
    -3 -12 3 56.97
    3 12 -3 67.07
    3 12 -3 58.53
    3 12 -3 58.51
    -3 -12 3 57.89
    -3 -12 3 62.05
    -3 -12 3 71.92
    3 12 -3 58.95
    -3 -12 4 48.29
    -3 -12 4 53.61
    3 12 -4 54.16
    3 12 -4 55.83
    -3 -12 4 54.28
    -3 -12 4 49.88
    3 12 -4 52.02
    -3 -12 4 49.31
    -3 -12 4 49.82
    3 12 -4 59.53
    3 12 -5 2.75
    -3 -12 5 7.62
    -3 -12 5 -1.44
    3 12 -5 -0.1
    3 12 -5 2.83
    -3 -12 5 5.87
    -3 -12 5 2.53
    -3 -12 5 1.01
    -3 -12 5 0.68
    3 12 -5 3.01
    3 12 -6 16.18
    -3 -12 6 17.91
    3 12 -6 20.04
    -3 -12 6 12.37
    3 12 -6 16.54
    -3 -12 6 11.56
    -3 -12 6 12.75
    -3 -12 6 16.15
    3 12 -6 16.85
    -3 -12 6 20.96
    3 12 -7 13.72
    -3 -12 7 17.33
    -3 -12 7 5.36
    3 12 -7 15.2
    3 12 -7 16.33
    3 12 -7 12.84
    -3 -12 7 10.47
    -3 -12 7 16.68
    -3 -12 7 11.04
    -3 -12 7 12.79
    3 12 -8 18.84
    -3 -12 8 21.29
    -3 -12 8 18.67
    3 12 -8 21.88
    3 12 -8 23.83
    -3 -12 8 18.75
    -3 -12 8 28.29
    -3 -12 8 23.46
    3 12 -8 21.87
    -3 -12 8 27.74
    -3 -12 9 1.72
    -3 -12 9 4.04
    3 12 -9 6.85
    3 12 -9 6.55
    3 12 -9 9.52
    3 12 -9 5.18
    -3 -12 9 4.78
    -3 -12 9 5.83
    -3 -12 9 7.92
    -3 -12 9 5.91
    -3 -12 10 3.54
    -3 -12 10 17.71
    -3 -12 10 2.18
    3 12 -10 3.49
    3 12 -10 1.46
    3 12 -10 4.85
    -3 -12 10 3.52
    -3 -12 10 19.39
    -3 -12 10 5.74
    3 12 -10 4.03
    3 12 -11 1.42
    3 12 -11 -1.46
    -3 -12 11 0
    -3 -12 11 -1.25
    3 12 -11 -0.41
    3 12 -11 0.21
    -3 -12 11 -1.44
    -3 -12 11 -0.19
    -3 -12 11 1.53
    -3 -12 11 -4.02
    -3 -12 12 0.77
    -3 -12 12 4.27
    -3 -12 12 -2.49
    3 12 -12 0.1
    -3 -12 12 4.55
    -3 -12 12 0.95
    3 12 -12 1.05
    -3 -12 12 -0.67
    3 12 -12 9.09
    -3 -12 13 1.92
    -3 -12 13 3.78
    3 12 -13 5.66
    -3 -12 13 0.66
    3 12 -13 10.79
    -3 -12 13 2.32
    -3 -12 13 2.69
    -3 -12 13 4.43
    3 12 -13 1.63
    3 12 -14 6.1
    -3 -12 14 3.59
    -3 -12 14 2.4
    3 12 -14 0.21
    -3 -12 14 -2.26
    -3 -12 14 1.9
    3 12 -14 1.66
    -3 -12 14 0.29
    -3 -12 15 9.13
    3 12 -15 7.08
    -3 -12 15 11.97
    -3 -12 15 15.16
    3 12 -15 15.09
    -3 -12 15 7.9
    3 12 -15 10.64
    -3 -12 15 14.5
    -3 -12 16 6.03
    3 12 -16 6.51
    -3 -12 16 6.43
    -3 -12 16 7.22
    3 12 -16 4.03
    -3 -12 16 9.38
    3 12 -16 7.44
    -3 -12 16 4.81
    -3 -12 17 74.96
    3 12 -17 73.4
    3 12 -17 70.58
    -3 -12 17 67.11
    -3 -12 17 80.08
    -3 -12 17 75.13
    3 12 -17 72.33
    -3 -12 18 43.18
    3 12 -18 46.96
    -3 -12 18 42.27
    -3 -12 18 48.81
    -3 -12 18 37.34
    3 12 -18 38.8
    -3 -12 19 93.59
    -3 -12 19 76.92
    3 12 -19 90.97
    -3 -12 19 92.29
    3 12 -19 83.19
    -3 -12 19 80.26
    3 12 -20 54.82
    -3 -12 20 50.85
    -3 -12 20 47.05
    3 12 -20 44.34
    -3 -12 20 57.08
    -3 -12 20 48.89
    3 12 -21 1.8
    3 12 -21 1.96
    -3 -12 21 2.5
    -3 -12 21 -2.03
    -3 -12 21 2.45
    3 12 -22 5.79
    -3 -12 22 3.19
    -3 -12 22 4.23
    -3 -12 22 -1.86
    3 12 -22 2.05
    -3 -12 23 1.06
    3 12 -23 3.17
    3 12 -23 0
    -3 -12 23 -3.83
    -3 -12 23 1.45
    -3 -12 24 8.1
    3 12 -24 6.24
    -3 -12 24 5.27
    3 12 -24 5.58
    -3 -12 24 6.27
    -3 -12 25 1.91
    3 12 -25 2.93
    -3 -12 25 0.67
    -3 -12 25 3.23
    3 12 -25 1.86
    3 12 -26 17.45
    3 12 -26 10.12
    -3 -12 26 12.99
    -3 -12 26 13.56
    3 12 -27 -2.59
    -3 -12 27 3.9
    -3 -12 27 -0.38
    3 12 -27 -2.25
    3 12 -28 3.46
    -3 -12 28 1.46
    -3 -12 28 -2.2
    -3 -12 28 3.8
    3 12 -28 -1.28
    -3 -12 29 -3.7
    3 12 -29 -8.72
    -3 -12 29 4.38
    -3 -12 29 7.17
    3 11 -1 -1.53
    3 11 -1 -2.93
    -3 -11 1 -1.3
    -3 -11 1 1.11
    -3 -11 1 1.07
    -3 -11 1 2.17
    -3 -11 1 0.62
    3 11 -1 0.21
    3 11 -1 1.21
    -3 -11 1 -0.2
    3 11 -2 51.37
    3 11 -2 51.75
    -3 -11 2 44.46
    -3 -11 2 51.4
    -3 -11 2 49.92
    -3 -11 2 48.21
    -3 -11 2 41.59
    3 11 -2 49.81
    3 11 -2 50.46
    -3 -11 3 17.69
    3 11 -3 17.13
    3 11 -3 20.2
    3 11 -3 17.44
    -3 -11 3 14.8
    -3 -11 3 17.75
    -3 -11 3 18.02
    3 11 -3 16.65
    -3 -11 4 7.08
    -3 -11 4 -0.51
    -3 -11 4 6.97
    -3 -11 4 1.15
    3 11 -4 0.09
    -3 -11 4 1.26
    3 11 -4 0.1
    -3 -11 4 1.42
    3 11 -4 -2.24
    3 11 -4 1.3
    -3 -11 5 0.9
    3 11 -5 1.46
    -3 -11 5 2.36
    -3 -11 5 0.78
    3 11 -5 -0.57
    -3 -11 5 1.63
    -3 -11 5 0.2
    -3 -11 5 0.19
    3 11 -5 2.2
    3 11 -5 -2.04
    3 11 -6 10.79
    3 11 -6 4.91
    3 11 -6 8.04
    -3 -11 6 6.81
    -3 -11 6 8.31
    -3 -11 6 11.63
    -3 -11 6 7.01
    -3 -11 6 8.98
    -3 -11 6 9.58
    -3 -11 6 10
    3 11 -6 6.96
    -3 -11 6 3.9
    -3 -11 7 4.39
    -3 -11 7 2.04
    3 11 -7 -0.2
    3 11 -7 0.85
    -3 -11 7 2.1
    3 11 -7 0.51
    3 11 -7 -0.94
    -3 -11 7 0.19
    -3 -11 7 1.74
    -3 -11 7 0
    -3 -11 7 1.05
    -3 -11 7 0
    -3 -11 8 6.08
    -3 -11 8 -0.67
    -3 -11 8 0.1
    3 11 -8 -0.82
    3 11 -8 0.3
    -3 -11 8 2.01
    -3 -11 8 1.72
    -3 -11 8 5.73
    3 11 -8 1.56
    -3 -11 8 0.1
    3 11 -8 0.47
    3 11 -9 37.41
    -3 -11 9 42.85
    -3 -11 9 26.14
    -3 -11 9 25.62
    -3 -11 9 36.03
    3 11 -9 33.54
    -3 -11 9 35.23
    -3 -11 9 31.34
    3 11 -9 27.81
    -3 -11 9 31.26
    3 11 -9 32.28
    -3 -11 10 6.91
    -3 -11 10 8.91
    3 11 -10 5.78
    -3 -11 10 6.54
    3 11 -10 13.97
    3 11 -10 4.08
    -3 -11 10 6.19
    -3 -11 10 6.98
    -3 -11 10 9.3
    -3 -11 10 8.67
    3 11 -10 4.57
    -3 -11 11 16.37
    -3 -11 11 13.42
    3 11 -11 17.41
    3 11 -11 15.31
    3 11 -11 14.89
    -3 -11 11 11.42
    -3 -11 11 11.23
    -3 -11 11 16.34
    -3 -11 11 12.91
    -3 -11 11 14.98
    -3 -11 12 11.73
    -3 -11 12 7.98
    -3 -11 12 5.93
    3 11 -12 5.63
    3 11 -12 6.47
    -3 -11 12 8.78
    3 11 -12 7.31
    -3 -11 12 6.34
    -3 -11 12 6.77
    -3 -11 13 17.61
    -3 -11 13 21.63
    -3 -11 13 16.84
    3 11 -13 19.66
    3 11 -13 13.65
    3 11 -13 21.96
    -3 -11 13 17.18
    -3 -11 13 17.69
    3 11 -14 15.38
    3 11 -14 19.79
    -3 -11 14 12.98
    3 11 -14 19.07
    -3 -11 14 16.61
    -3 -11 14 15.81
    -3 -11 14 13.93
    -3 -11 14 11.48
    3 11 -15 6.16
    3 11 -15 3.77
    -3 -11 15 0.62
    3 11 -15 3.66
    -3 -11 15 1.16
    -3 -11 15 -1.95
    -3 -11 15 2.46
    -3 -11 15 0
    3 11 -16 34
    -3 -11 16 28.16
    3 11 -16 39.86
    3 11 -16 33.66
    -3 -11 16 32.19
    -3 -11 16 42.11
    -3 -11 16 34.65
    -3 -11 16 32.35
    3 11 -17 0.74
    3 11 -17 -0.3
    -3 -11 17 -1.26
    -3 -11 17 1.09
    -3 -11 17 -2.64
    -3 -11 17 -0.21
    3 11 -17 -0.96
    -3 -11 17 0.53
    -3 -11 17 -2.13
    -3 -11 17 -0.1
    3 11 -17 -2.72
    3 11 -18 9.86
    -3 -11 18 9.19
    -3 -11 18 9.69
    3 11 -18 13.86
    -3 -11 18 9.96
    -3 -11 18 12.19
    -3 -11 18 10.48
    3 11 -18 9.61
    -3 -11 19 40.79
    3 11 -19 39.51
    -3 -11 19 26.9
    -3 -11 19 27.92
    -3 -11 19 35.42
    -3 -11 19 35.03
    3 11 -19 28.41
    3 11 -19 35.11
    3 11 -20 38.6
    -3 -11 20 32.18
    -3 -11 20 35.1
    3 11 -20 37.17
    -3 -11 20 22.83
    -3 -11 20 33.43
    -3 -11 20 34.03
    -3 -11 21 -1.16
    -3 -11 21 3.75
    3 11 -21 6.31
    -3 -11 21 0.98
    -3 -11 21 2.61
    3 11 -21 -7
    3 11 -22 7.73
    -3 -11 22 -3.65
    3 11 -22 0
    -3 -11 22 -1.25
    -3 -11 22 0.68
    3 11 -23 12.94
    -3 -11 23 11.06
    -3 -11 23 11.79
    -3 -11 23 5.22
    3 11 -23 9.76
    3 11 -24 -4.64
    -3 -11 24 2.22
    3 11 -24 -0.61
    -3 -11 24 -4.42
    -3 -11 24 -1.58
    -3 -11 25 -1.35
    -3 -11 25 1.53
    3 11 -25 2.15
    -3 -11 25 0.1
    3 11 -25 0.3
    -3 -11 26 2.06
    3 11 -26 1.99
    -3 -11 26 3.44
    3 11 -26 3.67
    -3 -11 26 4.62
    3 11 -27 -1.29
    3 11 -27 -0.2
    -3 -11 27 -2.86
    -3 -11 28 4.12
    -3 -11 28 0.29
    3 11 -28 -4.03
    3 11 -28 5.47
    -3 -11 28 1.24
    3 11 -29 0.1
    -3 -11 29 13.39
    -3 -11 29 16.42
    -3 -11 29 2.28
    -3 -10 1 186.31
    3 10 -1 178.73
    3 10 -1 165.16
    -3 -10 1 172.16
    3 10 -1 165.83
    -3 -10 1 183.22
    -3 -10 1 150.8
    -3 -10 1 163.84
    3 10 -1 168.23
    -3 -10 1 166.81
    3 10 -2 4.14
    -3 -10 2 6.03
    -3 -10 2 3.57
    -3 -10 2 3.46
    -3 -10 2 4.04
    3 10 -2 4.19
    3 10 -2 5.65
    3 10 -2 4.47
    -3 -10 2 2.21
    -3 -10 3 6.99
    3 10 -3 7.27
    3 10 -3 5.5
    -3 -10 3 4.1
    -3 -10 3 10.2
    -3 -10 3 6.32
    3 10 -3 8.64
    3 10 -3 7.44
    3 10 -4 5.99
    3 10 -4 7.49
    -3 -10 4 6.47
    -3 -10 4 6.54
    -3 -10 4 9.89
    3 10 -4 7.69
    -3 -10 4 5.93
    3 10 -4 10.51
    -3 -10 4 3.73
    3 10 -5 5.77
    -3 -10 5 8.78
    -3 -10 5 8.64
    3 10 -5 10.15
    -3 -10 5 9.63
    -3 -10 5 12.9
    3 10 -5 10.67
    -3 -10 5 11.55
    3 10 -6 20.44
    -3 -10 6 24.22
    -3 -10 6 20.87
    -3 -10 6 19.61
    -3 -10 6 17.86
    -3 -10 6 22.21
    -3 -10 6 27.79
    3 10 -6 26.42
    3 10 -6 21.73
    -3 -10 6 31.29
    3 10 -7 3.93
    -3 -10 7 1.12
    3 10 -7 1.63
    -3 -10 7 2.4
    -3 -10 7 2.44
    -3 -10 7 2.57
    3 10 -7 1.14
    -3 -10 7 -0.67
    -3 -10 7 3.93
    3 10 -7 2.61
    -3 -10 7 2.69
    -3 -10 8 19.6
    -3 -10 8 19.3
    3 10 -8 19.67
    3 10 -8 24.6
    -3 -10 8 18.11
    3 10 -8 19.53
    3 10 -8 22.24
    -3 -10 8 21.85
    -3 -10 8 15.38
    -3 -10 8 22.51
    -3 -10 8 9.33
    -3 -10 9 61.58
    -3 -10 9 41.51
    -3 -10 9 64.49
    3 10 -9 52.89
    3 10 -9 50.72
    -3 -10 9 54.41
    3 10 -9 61.73
    -3 -10 9 39.04
    -3 -10 9 53.86
    -3 -10 9 56.38
    3 10 -9 60.2
    -3 -10 10 11.38
    -3 -10 10 21.98
    3 10 -10 12.64
    3 10 -10 18.17
    3 10 -10 13.26
    -3 -10 10 17.61
    -3 -10 10 17.36
    -3 -10 10 13.31
    -3 -10 10 10.56
    -3 -10 10 13.77
    -3 -10 11 39.79
    -3 -10 11 37.97
    3 10 -11 49.72
    -3 -10 11 49.9
    -3 -10 11 53.61
    3 10 -11 50.45
    -3 -10 11 49.11
    3 10 -11 49.06
    -3 -10 11 51.78
    -3 -10 12 5.52
    -3 -10 12 9.03
    -3 -10 12 8.11
    -3 -10 12 8.97
    3 10 -12 8.28
    -3 -10 12 8.2
    3 10 -12 11.95
    3 10 -12 9.59
    -3 -10 13 7.98
    -3 -10 13 13.85
    3 10 -13 9.26
    -3 -10 13 8.22
    -3 -10 13 12.07
    -3 -10 13 6.33
    3 10 -13 5.39
    3 10 -13 8.64
    3 10 -14 41.22
    -3 -10 14 30.92
    3 10 -14 32.48
    3 10 -14 34.6
    -3 -10 14 39.73
    -3 -10 14 33.96
    -3 -10 14 42.76
    -3 -10 14 37.8
    -3 -10 15 4.41
    -3 -10 15 5.67
    3 10 -15 3.05
    3 10 -15 5.14
    -3 -10 15 4.22
    -3 -10 15 3.22
    -3 -10 15 4.08
    3 10 -15 7.92
    -3 -10 16 2.09
    -3 -10 16 2.31
    -3 -10 16 1.18
    3 10 -16 1.2
    3 10 -16 2.75
    3 10 -16 3.65
    3 10 -16 2.89
    -3 -10 16 1.55
    -3 -10 16 3.31
    3 10 -17 30.42
    3 10 -17 34.03
    3 10 -17 37.57
    -3 -10 17 34.94
    -3 -10 17 32.65
    3 10 -17 31.53
    3 10 -18 0.93
    3 10 -18 2.89
    -3 -10 18 4.37
    -3 -10 18 2.69
    -3 -10 18 3.33
    3 10 -18 1.37
    3 10 -19 10.76
    -3 -10 19 14.87
    3 10 -19 19.87
    -3 -10 19 15.81
    3 10 -19 14.67
    -3 -10 19 16.03
    3 10 -20 22.77
    3 10 -20 24.18
    -3 -10 20 21.29
    -3 -10 20 26.61
    3 10 -20 22.58
    -3 -10 20 16.21
    -3 -10 20 21.75
    3 10 -21 14.29
    -3 -10 21 4.48
    -3 -10 21 5.85
    -3 -10 21 12.29
    -3 -10 21 11.45
    3 10 -21 10.87
    3 10 -21 7.69
    -3 -10 22 11.05
    3 10 -22 11.32
    -3 -10 22 14.07
    -3 -10 22 4.75
    3 10 -22 17.41
    -3 -10 23 12.96
    3 10 -23 18.13
    -3 -10 23 9.89
    3 10 -23 10.34
    -3 -10 23 9.04
    -3 -10 23 12.91
    -3 -10 24 0.1
    -3 -10 24 0.87
    -3 -10 24 -2.64
    -3 -10 24 0.3
    3 10 -24 -0.2
    3 10 -24 0.1
    -3 -10 25 3.4
    -3 -10 25 4.04
    3 10 -25 -2.1
    -3 -10 25 -6.61
    -3 -10 25 1.25
    3 10 -25 4.79
    3 10 -26 3.37
    -3 -10 26 -0.19
    -3 -10 26 2.95
    3 10 -26 9.54
    -3 -10 26 3.82
    3 10 -27 12.19
    3 10 -27 7.19
    -3 -10 27 8.58
    -3 -10 28 4.85
    3 10 -28 10.92
    3 10 -28 10.11
    -3 -10 28 13.16
    -3 -10 28 12.75
    -3 -10 29 -4.21
    -3 -10 29 -0.66
    3 10 -29 -0.61
    -3 -10 29 -0.59
    3 9 -1 5.43
    -3 -9 1 2.4
    -3 -9 1 3.73
    -3 -9 1 6.01
    3 9 -1 6.42
    -3 -9 1 7.12
    -3 -9 1 6.09
    -3 -9 1 2.75
    3 9 -2 -0.8
    3 9 -2 0
    3 9 -2 1.3
    -3 -9 2 0.29
    3 9 -2 -3.14
    -3 -9 2 -0.38
    -3 -9 2 1.48
    -3 -9 2 -1.97
    -3 -9 3 4.36
    -3 -9 3 6.12
    3 9 -3 5.69
    3 9 -3 4.65
    3 9 -3 3.91
    -3 -9 3 4.72
    3 9 -3 4.62
    3 9 -4 2.66
    3 9 -4 0.31
    -3 -9 4 2.83
    -3 -9 4 0.96
    3 9 -4 2.21
    -3 -9 4 -0.86
    -3 -9 4 3.24
    -3 -9 4 0.67
    3 9 -4 2.09
    -3 -9 5 -1.44
    -3 -9 5 1.05
    3 9 -5 -0.51
    3 9 -5 -0.95
    3 9 -5 -2.42
    -3 -9 5 0.86
    -3 -9 5 0.9
    3 9 -5 -0.89
    -3 -9 5 -0.1
    -3 -9 5 0.76
    -3 -9 5 -0.4
    3 9 -6 1.1
    3 9 -6 1.81
    -3 -9 6 -1.39
    -3 -9 6 -2.51
    -3 -9 6 -0.98
    -3 -9 6 1.73
    -3 -9 6 0.86
    -3 -9 6 0.5
    3 9 -6 0.1
    -3 -9 6 0.38
    3 9 -6 -0.41
    -3 -9 7 3.05
    -3 -9 7 2.4
    3 9 -7 3.65
    -3 -9 7 1.63
    3 9 -7 4
    -3 -9 7 0.97
    3 9 -7 2.48
    -3 -9 7 1.16
    -3 -9 7 3.79
    3 9 -7 1.11
    -3 -9 8 0.88
    3 9 -8 1.54
    3 9 -8 2.11
    3 9 -8 -0.92
    -3 -9 8 2.57
    -3 -9 8 1.56
    -3 -9 8 -0.87
    -3 -9 8 0.91
    3 9 -8 -0.2
    -3 -9 9 3.96
    -3 -9 9 1.33
    -3 -9 9 2.56
    3 9 -9 0
    -3 -9 9 0.3
    3 9 -9 5.01
    -3 -9 9 5.14
    3 9 -9 5.26
    -3 -9 9 2.19
    3 9 -10 -0.51
    3 9 -10 0.41
    -3 -9 10 2.27
    -3 -9 10 0.29
    -3 -9 10 0.89
    3 9 -10 -0.1
    -3 -9 10 -1.85
    -3 -9 10 -0.1
    -3 -9 11 5.29
    3 9 -11 2.34
    -3 -9 11 2.71
    3 9 -11 4.35
    -3 -9 11 2.28
    3 9 -11 9.98
    -3 -9 11 5.7
    -3 -9 11 4.83
    -3 -9 12 15.64
    -3 -9 12 18.16
    3 9 -12 4.77
    -3 -9 12 14.38
    3 9 -12 6.81
    -3 -9 12 15.85
    3 9 -12 18.69
    -3 -9 12 7.58
    -3 -9 13 3.15
    3 9 -13 3.75
    -3 -9 13 7.89
    3 9 -13 8.24
    3 9 -13 3
    -3 -9 13 6.6
    -3 -9 13 6.03
    -3 -9 13 6.34
    3 9 -14 1.39
    -3 -9 14 -0.31
    -3 -9 14 0.59
    -3 -9 14 0.5
    -3 -9 14 0.72
    -3 -9 14 0.52
    3 9 -14 0.62
    -3 -9 14 5.36
    3 9 -14 -1.05
    3 9 -14 0
    -3 -9 15 7.56
    -3 -9 15 6.32
    -3 -9 15 8.24
    -3 -9 15 6.01
    3 9 -15 7.25
    3 9 -15 6.23
    3 9 -15 6.64
    3 9 -15 9.54
    -3 -9 15 5.85
    -3 -9 15 4.32
    3 9 -16 10.52
    3 9 -16 8.8
    -3 -9 16 7.95
    -3 -9 16 6.61
    -3 -9 16 5.1
    -3 -9 16 6.92
    3 9 -16 6.1
    -3 -9 16 11.81
    3 9 -16 9.93
    3 9 -17 -0.21
    3 9 -17 5.08
    -3 -9 17 3.22
    -3 -9 17 1.07
    -3 -9 17 6.3
    -3 -9 17 -1.57
    3 9 -17 0.21
    -3 -9 17 2.98
    3 9 -17 1.45
    3 9 -18 80.55
    -3 -9 18 81.38
    -3 -9 18 66.32
    3 9 -18 78.09
    3 9 -18 78.45
    3 9 -18 86.26
    -3 -9 18 79.38
    -3 -9 19 92.01
    3 9 -19 97.88
    3 9 -19 96.67
    -3 -9 19 99.51
    -3 -9 19 95.33
    3 9 -19 94.29
    3 9 -20 47.93
    -3 -9 20 44.64
    3 9 -20 54.79
    -3 -9 20 46.97
    3 9 -20 47.62
    -3 -9 20 51.27
    -3 -9 21 9.32
    -3 -9 21 11.37
    -3 -9 21 10.33
    3 9 -21 9.37
    3 9 -21 9.5
    3 9 -21 13.87
    -3 -9 21 9.26
    3 9 -22 2.67
    -3 -9 22 -2.5
    3 9 -22 1.82
    3 9 -22 -0.96
    -3 -9 22 -1.07
    -3 -9 22 -1.49
    -3 -9 23 -2.81
    -3 -9 23 2.78
    3 9 -23 -1.53
    3 9 -23 0.8
    -3 -9 23 -2.48
    -3 -9 24 1.64
    -3 -9 24 0.3
    -3 -9 24 -0.4
    3 9 -24 -1.3
    3 9 -24 2.44
    -3 -9 25 -1.28
    3 9 -25 1.01
    -3 -9 25 1.68
    3 9 -25 2.18
    -3 -9 25 3.18
    3 9 -26 3.24
    -3 -9 26 0.39
    -3 -9 26 0.29
    3 9 -26 -1.18
    -3 -9 26 -1.35
    -3 -9 27 15.27
    3 9 -27 20.67
    3 9 -27 17.4
    -3 -9 27 10.87
    -3 -9 27 15.97
    -3 -9 27 19.01
    3 9 -28 22.25
    -3 -9 28 29.33
    -3 -9 28 13.71
    -3 -9 29 1.57
    -3 -9 29 2.47
    -3 -9 29 1.63
    3 9 -29 0.91
    -3 -9 30 2.75
    3 9 -30 0.81
    -3 -8 1 13.91
    -3 -8 1 10.19
    -3 -8 1 11.26
    3 8 -1 14.57
    3 8 -1 12.11
    -3 -8 1 13.01
    -3 -8 1 13.95
    -3 -8 1 9.62
    3 8 -2 16.08
    3 8 -2 14.52
    -3 -8 2 12.69
    3 8 -2 14.29
    -3 -8 2 16.75
    -3 -8 2 13.18
    -3 -8 2 12.59
    3 8 -2 10.49
    -3 -8 3 51.48
    3 8 -3 64.55
    -3 -8 3 59.98
    -3 -8 3 70.98
    3 8 -3 65.65
    3 8 -3 65.85
    -3 -8 3 59.86
    -3 -8 3 70.34
    3 8 -3 64
    -3 -8 4 8.48
    -3 -8 4 9.98
    3 8 -4 11.6
    -3 -8 4 6.65
    3 8 -4 8.73
    -3 -8 4 6.99
    -3 -8 4 10.37
    3 8 -4 4.87
    -3 -8 4 7.74
    3 8 -4 8.13
    3 8 -5 53.15
    -3 -8 5 44.6
    -3 -8 5 57.24
    3 8 -5 50.88
    3 8 -5 45.68
    -3 -8 5 48.09
    -3 -8 5 44.09
    3 8 -5 49.79
    -3 -8 5 52.94
    -3 -8 5 46.43
    -3 -8 6 27.86
    3 8 -6 33.33
    -3 -8 6 27.08
    3 8 -6 25.37
    3 8 -6 31.97
    -3 -8 6 32.23
    -3 -8 6 35.48
    -3 -8 6 32.62
    3 8 -6 34.31
    -3 -8 6 38.7
    3 8 -7 11.88
    -3 -8 7 8.64
    -3 -8 7 7.69
    3 8 -7 12.22
    3 8 -7 10.55
    -3 -8 7 13.26
    -3 -8 7 10.55
    -3 -8 7 12.2
    3 8 -8 8.28
    -3 -8 8 8.56
    -3 -8 8 11.39
    -3 -8 8 11.17
    -3 -8 8 12.4
    3 8 -8 6.8
    -3 -8 8 10.09
    3 8 -8 9.21
    3 8 -9 -0.1
    3 8 -9 1.32
    -3 -8 9 -0.99
    -3 -8 9 -0.78
    3 8 -9 -1.62
    -3 -8 9 1.12
    -3 -8 9 1.3
    -3 -8 10 -0.5
    -3 -8 10 0
    3 8 -10 0.31
    -3 -8 10 2.25
    3 8 -10 -2.34
    3 8 -10 0.51
    -3 -8 10 0.1
    -3 -8 10 -0.1
    3 8 -11 -2.9
    3 8 -11 1.62
    -3 -8 11 0
    -3 -8 11 -1.14
    -3 -8 11 2.46
    -3 -8 11 3.32
    -3 -8 11 -0.6
    3 8 -11 3.57
    -3 -8 12 1.87
    3 8 -12 3.95
    -3 -8 12 0
    -3 -8 12 0.21
    3 8 -12 0
    -3 -8 12 0.8
    3 8 -12 4.4
    -3 -8 12 0.1
    3 8 -13 69.15
    3 8 -13 68.55
    3 8 -13 78.59
    -3 -8 13 68.43
    -3 -8 13 65.39
    -3 -8 13 63.53
    -3 -8 13 63.62
    -3 -8 13 53.68
    -3 -8 13 56.93
    3 8 -13 59.24
    3 8 -14 273.2
    -3 -8 14 280.71
    -3 -8 14 286.9
    3 8 -14 261.49
    3 8 -14 276.58
    3 8 -14 260.35
    -3 -8 14 253.23
    -3 -8 14 254.41
    -3 -8 14 258.91
    -3 -8 14 248.59
    3 8 -15 18.18
    3 8 -15 19.91
    3 8 -15 17.2
    -3 -8 15 12.07
    -3 -8 15 20.07
    3 8 -15 22.68
    -3 -8 15 14.68
    -3 -8 15 20.32
    3 8 -16 249.73
    -3 -8 16 234.72
    3 8 -16 238.32
    3 8 -16 262.85
    -3 -8 16 257.84
    -3 -8 16 277.79
    -3 -8 16 258.56
    -3 -8 16 234.87
    3 8 -16 235.28
    3 8 -17 2.36
    -3 -8 17 -0.1
    3 8 -17 1.47
    -3 -8 17 -1.4
    -3 -8 17 3.74
    3 8 -17 -1.74
    -3 -8 17 -0.29
    3 8 -17 2.58
    -3 -8 17 -3.32
    -3 -8 18 6.95
    3 8 -18 3.76
    -3 -8 18 5.57
    -3 -8 18 5.8
    -3 -8 18 4.23
    3 8 -18 8.36
    3 8 -18 7.36
    -3 -8 18 8.92
    3 8 -18 5.55
    3 8 -19 7.81
    -3 -8 19 4.11
    -3 -8 19 11.04
    -3 -8 19 18.01
    -3 -8 19 11.5
    3 8 -19 14.25
    3 8 -19 11.52
    -3 -8 19 7.88
    3 8 -20 1.52
    3 8 -20 -1.92
    -3 -8 20 -1.23
    -3 -8 20 -0.68
    -3 -8 20 2.24
    3 8 -20 1.86
    -3 -8 20 -3.88
    3 8 -21 4.11
    -3 -8 21 5.66
    -3 -8 21 4.08
    -3 -8 21 8.48
    3 8 -21 4.47
    3 8 -21 4.04
    -3 -8 22 -4.56
    3 8 -22 2.41
    -3 -8 22 0.1
    3 8 -22 3.4
    3 8 -22 -7.26
    -3 -8 23 6.34
    3 8 -23 2.34
    3 8 -23 7.72
    -3 -8 23 7.64
    -3 -8 23 9
    3 8 -23 1.69
    3 8 -24 2.13
    -3 -8 24 3.96
    -3 -8 24 1.39
    3 8 -24 1.58
    -3 -8 24 -3.2
    3 8 -25 1.38
    3 8 -25 3.85
    -3 -8 25 2.48
    -3 -8 25 -2.12
    -3 -8 25 -5.04
    -3 -8 26 9.19
    -3 -8 26 9.62
    3 8 -26 1.21
    3 8 -26 8.87
    -3 -8 26 5.33
    -3 -8 27 -2.55
    3 8 -27 3.87
    3 8 -27 -1.32
    -3 -8 27 3.16
    -3 -8 27 4.99
    -3 -8 28 24.56
    3 8 -28 30.94
    -3 -8 29 10.46
    -3 -8 29 15.7
    3 8 -29 8.74
    -3 -8 29 12.02
    3 8 -30 10.09
    -3 -8 30 10.36
    -3 -7 1 115.11
    -3 -7 1 118.49
    3 7 -1 106.47
    -3 -7 1 104.58
    -3 -7 1 107.32
    -3 -7 1 102.68
    -3 -7 1 86.71
    3 7 -1 110.59
    -3 -7 2 15
    -3 -7 2 14.88
    -3 -7 2 11.11
    3 7 -2 12.48
    3 7 -2 13.82
    -3 -7 2 15.02
    -3 -7 2 17.86
    -3 -7 2 18.12
    -3 -7 2 16.49
    -3 -7 3 1.99
    -3 -7 3 3.58
    -3 -7 3 4.35
    3 7 -3 5.57
    3 7 -3 5.96
    3 7 -3 3.58
    3 7 -3 5.42
    -3 -7 3 6.51
    -3 -7 3 4.88
    -3 -7 3 6.39
    -3 -7 4 -1.41
    -3 -7 4 3.17
    -3 -7 4 2.62
    -3 -7 4 0.99
    -3 -7 4 5.45
    3 7 -4 3.78
    3 7 -4 1.99
    -3 -7 4 2.61
    3 7 -4 4.15
    -3 -7 4 0.19
    3 7 -4 3.96
    3 7 -5 0.4
    -3 -7 5 -2.79
    -3 -7 5 -0.59
    3 7 -5 3.39
    -3 -7 5 -0.1
    -3 -7 5 -0.4
    -3 -7 5 0.49
    3 7 -5 -0.1
    -3 -7 5 4.27
    -3 -7 5 -0.29
    3 7 -6 7.43
    -3 -7 6 3.4
    -3 -7 6 7.38
    3 7 -6 7.08
    -3 -7 6 16.26
    3 7 -6 3.3
    -3 -7 6 5.95
    -3 -7 6 7.78
    -3 -7 6 8.72
    -3 -7 7 1.59
    -3 -7 7 3.32
    -3 -7 7 0.6
    3 7 -7 -0.1
    3 7 -7 2.1
    -3 -7 7 2.29
    -3 -7 7 1.88
    3 7 -7 0.1
    3 7 -8 9.21
    3 7 -8 8.54
    -3 -7 8 7.54
    -3 -7 8 7.42
    -3 -7 8 8.9
    3 7 -8 9.7
    -3 -7 8 5.32
    -3 -7 9 27.11
    -3 -7 9 16.78
    -3 -7 9 23.09
    3 7 -9 17.51
    3 7 -9 30.32
    -3 -7 9 18.98
    3 7 -9 18.27
    3 7 -10 128.79
    -3 -7 10 116.18
    -3 -7 10 124.39
    3 7 -10 121.88
    -3 -7 10 134.16
    -3 -7 10 130.92
    3 7 -10 130.08
    -3 -7 11 15.88
    3 7 -11 19.91
    -3 -7 11 14.09
    3 7 -11 19.69
    3 7 -11 8.75
    -3 -7 11 15.08
    -3 -7 11 13.28
    -3 -7 12 30.53
    -3 -7 12 27.94
    3 7 -12 27.12
    -3 -7 12 24.49
    3 7 -12 31.53
    3 7 -12 32.8
    3 7 -12 29.35
    -3 -7 12 31.02
    -3 -7 12 22.83
    -3 -7 12 33.27
    -3 -7 13 21.22
    3 7 -13 26.67
    3 7 -13 24.7
    -3 -7 13 22.79
    -3 -7 13 20.74
    -3 -7 13 23.92
    -3 -7 13 20.29
    3 7 -13 21.6
    -3 -7 13 22.05
    3 7 -13 25.48
    3 7 -14 7.8
    -3 -7 14 8.03
    -3 -7 14 7.87
    3 7 -14 10.23
    3 7 -14 9.65
    3 7 -14 8.18
    -3 -7 14 6.59
    -3 -7 14 9.17
    -3 -7 14 6.45
    -3 -7 14 5.89
    3 7 -15 83.33
    -3 -7 15 63.65
    -3 -7 15 70.85
    3 7 -15 89.07
    3 7 -15 85.05
    -3 -7 15 83.52
    -3 -7 15 82.52
    -3 -7 15 91.1
    3 7 -15 79.87
    3 7 -16 7.06
    -3 -7 16 12.93
    -3 -7 16 8.34
    -3 -7 16 9.07
    -3 -7 16 6.67
    3 7 -16 7.41
    -3 -7 16 2.92
    3 7 -16 1.89
    3 7 -16 2.79
    -3 -7 17 123.87
    -3 -7 17 157.64
    3 7 -17 139.37
    3 7 -17 158.37
    3 7 -17 146.99
    -3 -7 17 148.3
    -3 -7 17 159.91
    -3 -7 17 133.88
    3 7 -17 150.47
    -3 -7 18 124.89
    3 7 -18 117.44
    3 7 -18 146.52
    -3 -7 18 146.52
    -3 -7 18 139.45
    3 7 -18 141.48
    -3 -7 18 144.66
    -3 -7 18 116.73
    3 7 -18 142.69
    3 7 -19 0.43
    3 7 -19 7.12
    -3 -7 19 -1.56
    -3 -7 19 2.38
    3 7 -19 1.71
    -3 -7 19 3.42
    -3 -7 19 0.3
    -3 -7 19 6.55
    -3 -7 20 59.22
    -3 -7 20 50.17
    3 7 -20 57.75
    -3 -7 20 56.99
    3 7 -20 64.22
    -3 -7 20 65.17
    3 7 -20 68.33
    3 7 -21 15.42
    -3 -7 21 10.11
    -3 -7 21 17.06
    3 7 -21 15.09
    3 7 -21 16.78
    -3 -7 21 8.83
    -3 -7 21 7.4
    -3 -7 22 7.76
    3 7 -22 3.92
    3 7 -22 0.81
    -3 -7 22 5.04
    -3 -7 22 6.34
    3 7 -22 3.97
    -3 -7 23 10.36
    3 7 -23 8.22
    -3 -7 23 8.91
    -3 -7 23 8.71
    3 7 -23 6.9
    3 7 -23 13.13
    -3 -7 24 5.55
    3 7 -24 0.98
    -3 -7 24 7.34
    -3 -7 24 6.93
    3 7 -24 7.2
    -3 -7 25 -1.29
    -3 -7 25 2.12
    3 7 -25 0.39
    -3 -7 25 5.62
    3 7 -25 0.81
    -3 -7 26 2.67
    -3 -7 26 4.89
    3 7 -26 5.89
    -3 -7 26 9.15
    3 7 -26 6.68
    -3 -7 27 0.77
    -3 -7 27 0.59
    -3 -7 27 4.16
    3 7 -27 -5.29
    3 7 -28 2.75
    -3 -7 28 -3.94
    -3 -7 29 -1.58
    -3 -7 29 2.88
    3 7 -29 -3.78
    -3 -7 29 -7.24
    -3 -7 30 4.48
    -3 -7 30 -2.87
    3 7 -30 0.41
    -3 -6 1 6.43
    -3 -6 1 3.02
    3 6 -1 -1.55
    -3 -6 1 3.85
    3 6 -1 3.47
    -3 -6 1 2.98
    -3 -6 1 -0.1
    -3 -6 1 4.48
    -3 -6 1 2.79
    -3 -6 1 5.26
    -3 -6 2 24.32
    -3 -6 2 26.42
    3 6 -2 29.02
    -3 -6 2 21.96
    -3 -6 2 18.58
    -3 -6 2 20.3
    3 6 -2 25.34
    -3 -6 2 27.51
    -3 -6 2 27.56
    -3 -6 2 23.17
    -3 -6 3 6.91
    -3 -6 3 6.57
    3 6 -3 6.54
    -3 -6 3 6.69
    3 6 -3 7.92
    -3 -6 3 8.81
    -3 -6 3 7.53
    -3 -6 3 4.61
    -3 -6 3 6.37
    -3 -6 4 30.24
    3 6 -4 32.5
    3 6 -4 28.86
    -3 -6 4 26.28
    -3 -6 4 29.49
    -3 -6 4 29.48
    -3 -6 4 33.6
    -3 -6 4 35.79
    3 6 -4 29.32
    -3 -6 4 26.71
    -3 -6 5 8.15
    -3 -6 5 11.82
    -3 -6 5 7.77
    -3 -6 5 8.83
    -3 -6 5 6.12
    -3 -6 5 7.88
    3 6 -5 10.01
    -3 -6 5 10.68
    3 6 -5 8.52
    3 6 -5 9.31
    3 6 -6 1.73
    -3 -6 6 1.82
    -3 -6 6 1.59
    -3 -6 6 2.01
    -3 -6 6 1.29
    -3 -6 6 2.86
    3 6 -6 0
    3 6 -6 -0.79
    -3 -6 6 2.48
    -3 -6 6 -0.3
    3 6 -7 147.34
    3 6 -7 136.71
    -3 -6 7 133.87
    -3 -6 7 135.15
    -3 -6 7 121.34
    -3 -6 7 137.95
    -3 -6 7 135.92
    3 6 -7 132.13
    3 6 -8 5.77
    -3 -6 8 9.88
    -3 -6 8 9.71
    -3 -6 8 10.22
    3 6 -8 9.58
    3 6 -8 6.58
    -3 -6 8 12.36
    3 6 -9 106.15
    -3 -6 9 104.6
    -3 -6 9 101.24
    -3 -6 9 106.46
    3 6 -9 94.74
    3 6 -9 91.77
    -3 -6 9 93.36
    -3 -6 10 149.28
    3 6 -10 143.11
    -3 -6 10 136.32
    -3 -6 10 154.79
    3 6 -10 152.16
    3 6 -10 148.08
    -3 -6 10 154.42
    -3 -6 10 129.25
    3 6 -11 22.92
    -3 -6 11 19.79
    -3 -6 11 20.99
    3 6 -11 25.44
    -3 -6 11 25.78
    -3 -6 11 20.37
    3 6 -11 23.57
    -3 -6 11 21.89
    3 6 -11 15
    -3 -6 12 4.95
    3 6 -12 0.5
    -3 -6 12 5.17
    -3 -6 12 4.25
    -3 -6 12 1.98
    3 6 -12 0.7
    3 6 -12 3.55
    -3 -6 12 5.18
    3 6 -12 4.1
    3 6 -13 118.88
    -3 -6 13 118.6
    -3 -6 13 106.98
    -3 -6 13 102.63
    -3 -6 13 93.58
    3 6 -13 99.42
    3 6 -13 111.12
    -3 -6 13 115.04
    3 6 -13 111.97
    -3 -6 13 93.54
    3 6 -14 42.15
    -3 -6 14 31.48
    -3 -6 14 40.34
    -3 -6 14 40.62
    -3 -6 14 41.82
    3 6 -14 30.59
    3 6 -14 45.84
    3 6 -14 36.24
    -3 -6 14 47.31
    -3 -6 15 3.15
    3 6 -15 3.58
    3 6 -15 6.19
    -3 -6 15 5.01
    3 6 -15 5.48
    3 6 -15 2.51
    -3 -6 15 9.27
    -3 -6 15 5.22
    -3 -6 15 6.01
    3 6 -16 250.67
    -3 -6 16 249.24
    -3 -6 16 216.02
    -3 -6 16 224.64
    3 6 -16 233.29
    3 6 -16 237.67
    3 6 -16 244.93
    -3 -6 16 218.14
    -3 -6 17 6.67
    3 6 -17 9.53
    3 6 -17 3.76
    3 6 -17 2.61
    -3 -6 17 2.75
    -3 -6 17 7.11
    -3 -6 17 8.07
    -3 -6 17 3.03
    3 6 -17 1.28
    -3 -6 18 31.33
    3 6 -18 38.02
    3 6 -18 38.61
    -3 -6 18 39.58
    -3 -6 18 36.55
    3 6 -18 31.54
    -3 -6 18 40.49
    -3 -6 18 44.19
    3 6 -18 28.69
    -3 -6 19 0.52
    -3 -6 19 2.28
    3 6 -19 0.5
    3 6 -19 8.91
    -3 -6 19 4.4
    -3 -6 19 3.69
    -3 -6 19 3.91
    3 6 -19 -0.21
    -3 -6 20 31.79
    -3 -6 20 39.38
    -3 -6 20 44.81
    3 6 -20 42.85
    -3 -6 20 46.05
    -3 -6 20 42.36
    3 6 -20 43.88
    3 6 -20 41.92
    -3 -6 21 5.85
    -3 -6 21 2.38
    -3 -6 21 1.27
    3 6 -21 6.36
    -3 -6 21 10.86
    -3 -6 21 8.86
    3 6 -21 3.46
    3 6 -21 11.39
    3 6 -22 7.72
    -3 -6 22 5.44
    -3 -6 22 5.77
    3 6 -22 6.79
    3 6 -22 5.7
    -3 -6 22 9.31
    -3 -6 23 11.59
    3 6 -23 9.34
    -3 -6 23 6.79
    3 6 -23 9.89
    -3 -6 23 3.89
    3 6 -23 9.05
    3 6 -24 14.22
    -3 -6 24 6.04
    3 6 -24 9.84
    -3 -6 24 7.54
    -3 -6 24 8.13
    -3 -6 25 3.24
    3 6 -25 7.46
    3 6 -25 8.85
    -3 -6 25 8.6
    -3 -6 25 8.42
    -3 -6 26 -1.09
    -3 -6 26 -2.42
    3 6 -26 1.35
    3 6 -26 2.04
    -3 -6 26 0.29
    3 6 -27 1.43
    -3 -6 27 5.45
    -3 -6 27 -0.6
    -3 -6 27 -2.12
    3 6 -28 1.33
    -3 -6 28 5.07
    -3 -6 29 -0.99
    -3 -6 29 4.13
    -3 -6 29 4.44
    3 6 -29 1.85
    -3 -6 30 2.75
    3 6 -30 5.37
    -3 -6 30 0.1
    -3 -5 1 1.56
    -3 -5 1 3.23
    -3 -5 1 0.77
    -3 -5 1 -0.79
    3 5 -1 0
    -3 -5 1 2.25
    -3 -5 1 1.07
    -3 -5 1 0.88
    -3 -5 1 0.5
    -3 -5 2 10.9
    -3 -5 2 8.58
    -3 -5 2 8.08
    3 5 -2 8.4
    -3 -5 2 8.5
    -3 -5 2 4.66
    -3 -5 2 8.35
    -3 -5 2 8.89
    -3 -5 2 8.1
    -3 -5 3 3.99
    -3 -5 3 4.1
    3 5 -3 2.87
    -3 -5 3 5.04
    -3 -5 3 2.41
    -3 -5 3 3.48
    -3 -5 3 4.57
    -3 -5 3 0.8
    -3 -5 3 4.91
    -3 -5 4 19.98
    3 5 -4 23.04
    -3 -5 4 22.35
    -3 -5 4 23.07
    -3 -5 4 21.58
    3 5 -4 21.54
    -3 -5 4 21.41
    -3 -5 4 16.11
    -3 -5 4 20.19
    -3 -5 5 -2.23
    -3 -5 5 0.3
    -3 -5 5 4.26
    -3 -5 5 3.54
    -3 -5 5 0.5
    3 5 -5 0.98
    3 5 -5 -0.4
    -3 -5 5 1.47
    -3 -5 5 0.79
    3 5 -6 1.19
    -3 -5 6 -0.8
    -3 -5 6 0.1
    -3 -5 6 0.4
    -3 -5 6 -1.22
    -3 -5 6 -2.88
    3 5 -6 0.83
    3 5 -6 -1.29
    -3 -5 6 1.19
    3 5 -7 12.13
    -3 -5 7 10.32
    3 5 -7 11.38
    3 5 -7 10.59
    -3 -5 7 8.66
    -3 -5 7 11.09
    -3 -5 7 9.22
    -3 -5 7 11.4
    3 5 -8 10.29
    -3 -5 8 10.19
    -3 -5 8 7.71
    -3 -5 8 11
    3 5 -8 9.11
    -3 -5 8 5.73
    -3 -5 8 13.42
    3 5 -8 9.32
    -3 -5 8 9.79
    -3 -5 9 12.54
    -3 -5 9 13.12
    3 5 -9 18.76
    -3 -5 9 16.18
    -3 -5 9 12.01
    3 5 -9 15.06
    -3 -5 9 17.4
    -3 -5 10 92.62
    3 5 -10 110.47
    -3 -5 10 102.38
    -3 -5 10 113.83
    -3 -5 10 106.57
    3 5 -10 103.01
    3 5 -10 110.47
    -3 -5 10 94.35
    -3 -5 11 37.02
    3 5 -11 39.93
    -3 -5 11 34.59
    -3 -5 11 37.06
    3 5 -11 32.44
    3 5 -11 33.2
    -3 -5 11 43.28
    3 5 -11 39.87
    -3 -5 11 29.55
    -3 -5 12 10.94
    -3 -5 12 14.72
    3 5 -12 15.83
    -3 -5 12 11.35
    3 5 -12 17.63
    -3 -5 12 12.83
    3 5 -12 15.84
    -3 -5 12 12.83
    3 5 -12 14.83
    -3 -5 13 30.37
    3 5 -13 24.71
    -3 -5 13 22.82
    -3 -5 13 24.87
    -3 -5 13 31.75
    3 5 -13 22.19
    3 5 -13 25.93
    3 5 -13 24.63
    3 5 -14 61.97
    -3 -5 14 60.63
    -3 -5 14 60.62
    3 5 -14 54.68
    -3 -5 14 48
    3 5 -14 61.82
    -3 -5 14 66.89
    -3 -5 15 11.67
    3 5 -15 9.77
    -3 -5 15 8.49
    -3 -5 15 8.94
    3 5 -15 9.43
    3 5 -15 8.79
    -3 -5 15 11.27
    -3 -5 15 10.03
    3 5 -16 368.5
    3 5 -16 399.21
    3 5 -16 375.46
    -3 -5 16 303.55
    3 5 -16 366.55
    -3 -5 16 347.28
    -3 -5 16 335.53
    -3 -5 16 382.29
    -3 -5 16 376.94
    -3 -5 17 68.42
    3 5 -17 73.56
    -3 -5 17 76.07
    -3 -5 17 56.24
    -3 -5 17 64.5
    -3 -5 17 65.87
    3 5 -17 74.43
    3 5 -17 63.08
    3 5 -17 75.75
    3 5 -18 11.64
    -3 -5 18 5.87
    -3 -5 18 7.27
    -3 -5 18 9.92
    3 5 -18 16.31
    3 5 -18 12.11
    -3 -5 18 11.42
    3 5 -18 6.23
    -3 -5 19 6.8
    -3 -5 19 2.84
    -3 -5 19 10.12
    3 5 -19 5.91
    3 5 -19 8.62
    3 5 -19 12.18
    -3 -5 19 2.83
    -3 -5 19 0.69
    -3 -5 20 -0.1
    -3 -5 20 1.5
    3 5 -20 -1.38
    3 5 -20 -2.24
    -3 -5 20 -2.09
    -3 -5 20 -0.1
    -3 -5 20 2.15
    3 5 -20 0.2
    -3 -5 21 3.32
    -3 -5 21 2.49
    3 5 -21 1.42
    -3 -5 21 4.3
    -3 -5 21 -1.98
    -3 -5 21 1.67
    3 5 -21 -0.98
    3 5 -21 0.42
    3 5 -22 0.41
    3 5 -22 1.27
    3 5 -22 -2.84
    -3 -5 22 -0.29
    -3 -5 22 3.47
    -3 -5 23 1.65
    -3 -5 23 3.67
    3 5 -23 5.09
    3 5 -23 5.36
    -3 -5 23 7.29
    -3 -5 24 4.95
    3 5 -24 -1.43
    -3 -5 24 -1.13
    -3 -5 24 -0.89
    3 5 -24 1.17
    3 5 -25 15.02
    -3 -5 25 12.15
    -3 -5 25 12.78
    -3 -5 25 9.83
    3 5 -25 8.81
    -3 -5 26 -2.03
    3 5 -26 -1.54
    -3 -5 26 -1.45
    -3 -5 26 -1.59
    -3 -5 27 -0.4
    3 5 -27 -0.93
    -3 -5 27 -1.51
    -3 -5 27 -0.77
    3 5 -28 0.41
    -3 -5 28 -0.2
    3 5 -29 1.45
    -3 -5 29 0.48
    -3 -5 29 -5.88
    -3 -5 29 0.2
    -3 -5 30 21.32
    -3 -5 30 18.6
    -3 -4 1 18.81
    -3 -4 1 17.46
    -3 -4 1 14.21
    3 4 -1 20.87
    -3 -4 1 20.97
    -3 -4 1 18.55
    -3 -4 1 15.36
    -3 -4 1 17.01
    -3 -4 1 18.49
    -3 -4 2 63.28
    3 4 -2 68.2
    -3 -4 2 69.32
    -3 -4 2 59.05
    -3 -4 2 66.99
    -3 -4 2 67.3
    -3 -4 2 83.76
    -3 -4 3 2.73
    -3 -4 3 6.04
    -3 -4 3 4.25
    -3 -4 3 3.12
    -3 -4 3 5.23
    -3 -4 3 5.95
    3 4 -3 6.13
    -3 -4 4 70.42
    -3 -4 4 74.02
    -3 -4 4 68.92
    -3 -4 4 69.62
    -3 -4 4 81.48
    -3 -4 4 88.81
    3 4 -4 90.9
    -3 -4 5 0.2
    3 4 -5 2.48
    -3 -4 5 0.2
    -3 -4 5 -0.1
    -3 -4 5 -1.85
    3 4 -5 -0.49
    -3 -4 5 -1.41
    -3 -4 5 -0.61
    -3 -4 6 276.74
    -3 -4 6 275.98
    -3 -4 6 235.48
    -3 -4 6 262.6
    3 4 -6 274.19
    3 4 -6 304.26
    -3 -4 6 251.54
    -3 -4 6 283.38
    -3 -4 6 325.95
    -3 -4 7 236.75
    -3 -4 7 246.95
    3 4 -7 299.66
    3 4 -7 294.8
    -3 -4 7 270.06
    -3 -4 7 277.85
    -3 -4 7 278.34
    -3 -4 8 123.59
    3 4 -8 138.93
    -3 -4 8 132.71
    3 4 -8 127.55
    -3 -4 8 118.98
    -3 -4 8 125.95
    3 4 -8 127.29
    -3 -4 8 110.23
    -3 -4 9 1.21
    -3 -4 9 -0.3
    -3 -4 9 2.01
    -3 -4 9 1.32
    3 4 -9 3.57
    3 4 -9 0.2
    -3 -4 9 -2.4
    3 4 -9 0.21
    3 4 -9 -1.08
    3 4 -10 91.3
    -3 -4 10 79.89
    3 4 -10 86.7
    -3 -4 10 79.85
    3 4 -10 82.31
    -3 -4 10 91.29
    -3 -4 10 94.27
    3 4 -10 87.32
    3 4 -11 38.29
    3 4 -11 34.95
    -3 -4 11 30.95
    3 4 -11 38.08
    -3 -4 11 32.35
    3 4 -11 34.62
    -3 -4 11 36.55
    -3 -4 11 34
    3 4 -12 9.96
    -3 -4 12 12.98
    -3 -4 12 4.1
    -3 -4 12 7.52
    3 4 -12 10.62
    3 4 -12 7.97
    -3 -4 12 10.74
    3 4 -12 8.74
    -3 -4 13 4.49
    -3 -4 13 5.8
    -3 -4 13 6.03
    3 4 -13 9.88
    -3 -4 13 6.48
    -3 -4 13 10.71
    3 4 -13 5.66
    3 4 -13 9.45
    3 4 -13 6.66
    3 4 -14 124.57
    3 4 -14 118.3
    3 4 -14 131.34
    -3 -4 14 125.15
    -3 -4 14 104.26
    -3 -4 14 92.74
    -3 -4 14 118.33
    -3 -4 14 126.33
    3 4 -14 111.38
    3 4 -15 2.36
    3 4 -15 3.18
    -3 -4 15 0.5
    3 4 -15 -0.51
    3 4 -15 3.08
    -3 -4 15 3.42
    -3 -4 15 1.46
    -3 -4 15 3.79
    -3 -4 15 2.98
    -3 -4 16 128.35
    3 4 -16 148.55
    3 4 -16 143.67
    3 4 -16 164.19
    -3 -4 16 149.86
    3 4 -16 137.03
    -3 -4 16 155.08
    -3 -4 16 149.19
    -3 -4 16 134.29
    3 4 -17 206.64
    -3 -4 17 212.24
    -3 -4 17 186.49
    -3 -4 17 190.19
    3 4 -17 209.31
    -3 -4 17 155.19
    -3 -4 17 190.34
    3 4 -17 192.28
    3 4 -17 186.78
    -3 -4 18 51.01
    -3 -4 18 41
    3 4 -18 50.2
    3 4 -18 51.83
    -3 -4 18 54.53
    3 4 -18 51.57
    3 4 -18 53.17
    -3 -4 18 54.72
    -3 -4 18 47.37
    -3 -4 19 7.67
    -3 -4 19 6.69
    -3 -4 19 10.61
    3 4 -19 8.4
    3 4 -19 8.84
    3 4 -19 5.92
    -3 -4 19 4.87
    -3 -4 19 9.12
    3 4 -20 -0.64
    -3 -4 20 1.08
    3 4 -20 2.13
    3 4 -20 1.18
    -3 -4 20 -3.56
    -3 -4 20 3.04
    -3 -4 20 -2.29
    -3 -4 20 0.1
    3 4 -21 0.2
    -3 -4 21 -1.76
    -3 -4 21 -3.87
    -3 -4 21 -1.19
    -3 -4 21 1.37
    -3 -4 21 -2.19
    3 4 -21 2.55
    3 4 -21 2.12
    3 4 -22 4.79
    -3 -4 22 7.53
    -3 -4 22 4.18
    3 4 -22 6.95
    -3 -4 22 5.31
    -3 -4 22 9.25
    3 4 -23 1.53
    -3 -4 23 0.2
    3 4 -23 0.68
    -3 -4 23 4.15
    -3 -4 23 7.28
    -3 -4 24 4.79
    3 4 -24 -2.04
    -3 -4 24 2.27
    3 4 -24 5.94
    -3 -4 24 -0.49
    -3 -4 25 3.79
    3 4 -25 8.02
    -3 -4 25 3.49
    3 4 -25 2.82
    -3 -4 25 2.92
    -3 -4 26 20.28
    3 4 -26 15.67
    -3 -4 26 18.6
    -3 -4 26 22.33
    3 4 -27 19.45
    -3 -4 27 9.3
    -3 -4 27 11.48
    -3 -4 27 14.79
    -3 -4 28 7.37
    3 4 -28 4.25
    3 4 -29 -1.87
    -3 -4 29 2.21
    -3 -4 29 2.8
    -3 -4 29 7.25
    -3 -4 30 12.41
    -3 -3 1 12.93
    -3 -3 1 12
    -3 -3 1 10.93
    3 3 -1 14.38
    -3 -3 1 13.49
    -3 -3 1 15.04
    -3 -3 1 11.17
    -3 -3 2 132.74
    -3 -3 2 121.54
    3 3 -2 140.96
    -3 -3 2 132.13
    -3 -3 2 153.93
    -3 -3 2 120.19
    -3 -3 2 123.78
    -3 -3 2 112.47
    -3 -3 3 5.23
    -3 -3 3 7.35
    3 3 -3 8.12
    -3 -3 3 7.64
    -3 -3 3 5.41
    -3 -3 3 7.37
    -3 -3 3 5.8
    -3 -3 4 7.74
    -3 -3 4 5.08
    -3 -3 4 7.64
    -3 -3 4 7.18
    3 3 -4 7.62
    -3 -3 4 3.99
    -3 -3 4 9.42
    -3 -3 5 444.67
    -3 -3 5 427.05
    3 3 -5 435.71
    -3 -3 5 356.61
    -3 -3 5 367.5
    -3 -3 5 490.41
    -3 -3 6 15.69
    -3 -3 6 12.44
    -3 -3 6 16.58
    -3 -3 6 16.98
    3 3 -6 13.87
    3 3 -6 17.26
    -3 -3 6 11.61
    -3 -3 6 15.15
    -3 -3 7 48.5
    -3 -3 7 54.76
    3 3 -7 58.34
    -3 -3 7 54.96
    3 3 -7 52.36
    -3 -3 7 50.67
    -3 -3 7 43.7
    3 3 -8 73.53
    3 3 -8 72.17
    -3 -3 8 61.74
    3 3 -8 76.82
    -3 -3 8 71.25
    -3 -3 8 62.37
    -3 -3 8 57.13
    -3 -3 8 70.9
    3 3 -9 4.65
    3 3 -9 5.36
    -3 -3 9 6.28
    -3 -3 9 5.39
    3 3 -9 4.87
    -3 -3 9 2.23
    -3 -3 9 3.97
    -3 -3 9 3.4
    -3 -3 10 0
    -3 -3 10 1.14
    -3 -3 10 0.4
    3 3 -10 2.2
    -3 -3 10 4.74
    3 3 -10 2.88
    -3 -3 10 -2.5
    3 3 -10 0.97
    3 3 -11 102.35
    -3 -3 11 84.65
    -3 -3 11 90.06
    3 3 -11 105.22
    3 3 -11 98.58
    3 3 -11 92.88
    -3 -3 11 83.18
    3 3 -12 36.75
    -3 -3 12 36.75
    -3 -3 12 31.21
    -3 -3 12 30.54
    -3 -3 12 32.16
    -3 -3 12 31.18
    3 3 -12 34.98
    3 3 -12 36.33
    3 3 -12 35.72
    3 3 -13 79.41
    3 3 -13 79.68
    -3 -3 13 80.21
    3 3 -13 70.6
    3 3 -13 81.08
    -3 -3 13 68.07
    -3 -3 13 70.77
    -3 -3 13 77.49
    -3 -3 13 71.62
    3 3 -14 28.55
    -3 -3 14 32.46
    -3 -3 14 27.52
    3 3 -14 29.02
    -3 -3 14 25.99
    3 3 -14 25.67
    -3 -3 14 26.13
    -3 -3 14 31.96
    3 3 -14 33.1
    -3 -3 15 1.4
    3 3 -15 -1.32
    3 3 -15 0.5
    -3 -3 15 -0.1
    -3 -3 15 -0.72
    3 3 -15 3.85
    -3 -3 15 -0.7
    3 3 -15 2.68
    3 3 -16 1.69
    -3 -3 16 2.51
    -3 -3 16 2.64
    3 3 -16 3.65
    3 3 -16 3.88
    -3 -3 16 3.68
    -3 -3 16 4.97
    3 3 -16 1.6
    -3 -3 17 17.67
    -3 -3 17 15.29
    3 3 -17 16.33
    3 3 -17 13.89
    3 3 -17 15.78
    3 3 -17 17.61
    -3 -3 17 11.1
    3 3 -18 125.04
    -3 -3 18 99.09
    -3 -3 18 113.16
    3 3 -18 110.48
    3 3 -18 115.23
    3 3 -18 106.12
    -3 -3 18 100.32
    -3 -3 18 94.73
    -3 -3 19 56.82
    -3 -3 19 66.05
    3 3 -19 56.13
    -3 -3 19 51.91
    3 3 -19 63.39
    -3 -3 19 51.94
    -3 -3 19 42.72
    3 3 -19 61.73
    3 3 -20 6.22
    -3 -3 20 2.5
    -3 -3 20 10.49
    -3 -3 20 4.24
    3 3 -20 8.88
    -3 -3 20 4.84
    -3 -3 20 6.6
    3 3 -20 4.25
    -3 -3 21 -1.08
    -3 -3 21 4.4
    3 3 -21 0.82
    -3 -3 21 1.5
    -3 -3 21 0.79
    -3 -3 21 -2.51
    3 3 -21 8.37
    3 3 -21 1.67
    3 3 -22 -0.82
    3 3 -22 0.69
    -3 -3 22 0.31
    -3 -3 22 2.51
    -3 -3 22 -1.1
    -3 -3 22 -2.26
    -3 -3 23 4.22
    -3 -3 23 3.02
    3 3 -23 3.6
    3 3 -23 4.61
    -3 -3 23 3.91
    3 3 -24 8.76
    -3 -3 24 7.57
    -3 -3 24 8.64
    -3 -3 24 9.3
    3 3 -24 7.65
    -3 -3 25 7.54
    -3 -3 25 9.18
    3 3 -25 6.31
    -3 -3 25 0
    -3 -3 26 -2.57
    3 3 -26 0.21
    -3 -3 26 5.93
    -3 -3 26 0.49
    -3 -3 27 3.02
    -3 -3 27 3.52
    3 3 -27 13.83
    -3 -3 27 2.04
    3 3 -28 5.63
    -3 -3 28 -3.01
    -3 -3 28 8.01
    -3 -3 29 5.64
    -3 -3 29 5.53
    3 3 -29 -2.2
    -3 -3 29 4.47
    -3 -3 30 5.33
    3 2 -1 72.69
    -3 -2 1 60.88
    -3 -2 1 56.94
    -3 -2 1 69.49
    -3 -2 1 64.78
    -3 -2 1 51.51
    -3 -2 1 52.66
    -3 -2 1 51.48
    -3 -2 1 51.16
    -3 -2 2 29.95
    -3 -2 2 37.01
    -3 -2 2 34.73
    -3 -2 2 31.27
    -3 -2 2 29.75
    -3 -2 2 30.28
    -3 -2 2 31.31
    -3 -2 2 25.41
    -3 -2 3 111.05
    -3 -2 3 106.31
    -3 -2 3 138.03
    3 2 -3 143.42
    -3 -2 3 128.89
    -3 -2 3 124.42
    -3 -2 3 96.88
    -3 -2 4 217.59
    3 2 -4 261.54
    -3 -2 4 210.42
    -3 -2 4 291.25
    -3 -2 4 244.51
    -3 -2 4 229.48
    -3 -2 4 254.14
    -3 -2 5 96.39
    -3 -2 5 130.28
    3 2 -5 121.32
    -3 -2 5 110.81
    -3 -2 5 92.87
    -3 -2 5 103.69
    3 2 -5 120.72
    -3 -2 6 206.58
    -3 -2 6 189.59
    3 2 -6 246.42
    3 2 -6 241.05
    -3 -2 6 225.6
    -3 -2 6 274.53
    -3 -2 7 392.56
    -3 -2 7 440.47
    -3 -2 7 455.09
    -3 -2 7 519.69
    -3 -2 7 386.65
    3 2 -7 452.1
    3 2 -7 472.16
    -3 -2 7 372.77
    3 2 -8 89.43
    3 2 -8 93.49
    3 2 -8 84.16
    -3 -2 8 87.37
    -3 -2 8 70.9
    -3 -2 8 74.55
    -3 -2 8 81.13
    -3 -2 9 55.02
    -3 -2 9 57.57
    3 2 -9 69.3
    3 2 -9 67.92
    3 2 -9 64.03
    -3 -2 9 51.71
    -3 -2 9 61.91
    -3 -2 9 54.24
    3 2 -10 30.1
    -3 -2 10 29.05
    -3 -2 10 25.62
    3 2 -10 35.35
    -3 -2 10 28.24
    -3 -2 10 23.07
    3 2 -10 36.49
    -3 -2 10 27.5
    -3 -2 11 0.11
    3 2 -11 5.79
    3 2 -11 1.2
    -3 -2 11 1.47
    3 2 -11 2.37
    -3 -2 11 -1.2
    -3 -2 11 3.4
    -3 -2 11 3.8
    -3 -2 12 44.06
    -3 -2 12 32.49
    -3 -2 12 31.38
    3 2 -12 43.74
    -3 -2 12 38.43
    3 2 -12 36.99
    3 2 -12 46.79
    3 2 -13 4.86
    3 2 -13 4.91
    -3 -2 13 0.96
    3 2 -13 0.43
    -3 -2 13 0.9
    -3 -2 13 7.04
    -3 -2 13 3.09
    -3 -2 14 2.04
    -3 -2 14 -1.7
    -3 -2 14 -0.42
    3 2 -14 0.11
    3 2 -14 -0.3
    -3 -2 14 -1.14
    3 2 -14 -0.81
    3 2 -15 52.82
    3 2 -15 42.24
    3 2 -15 44.06
    -3 -2 15 41.04
    -3 -2 15 43.75
    -3 -2 15 36.66
    -3 -2 15 49.04
    3 2 -16 261.13
    -3 -2 16 229.13
    -3 -2 16 196.42
    3 2 -16 234.62
    -3 -2 16 237.51
    3 2 -16 256.3
    -3 -2 16 246.93
    3 2 -17 5.18
    3 2 -17 4.89
    -3 -2 17 5.86
    -3 -2 17 3.43
    -3 -2 17 2.89
    -3 -2 17 2
    3 2 -17 4.06
    3 2 -18 7.97
    -3 -2 18 1.59
    -3 -2 18 7.76
    -3 -2 18 12.33
    3 2 -18 11.63
    -3 -2 18 4.93
    -3 -2 18 5.68
    3 2 -18 8.05
    -3 -2 19 3.64
    -3 -2 19 1.05
    3 2 -19 -3.68
    3 2 -19 0.8
    3 2 -19 5.12
    -3 -2 19 2.49
    -3 -2 19 0.4
    3 2 -20 4.27
    -3 -2 20 -2.21
    3 2 -20 5.11
    -3 -2 20 0.41
    -3 -2 20 0.69
    -3 -2 20 -0.99
    3 2 -20 -0.1
    -3 -2 21 0.69
    -3 -2 21 2.73
    -3 -2 21 -1.58
    3 2 -21 -4.01
    3 2 -21 3.47
    3 2 -22 44.29
    -3 -2 22 42.21
    -3 -2 22 36.86
    3 2 -22 46.67
    -3 -2 23 -2.82
    3 2 -23 3.41
    -3 -2 23 -0.41
    -3 -2 23 3.25
    3 2 -23 2.08
    -3 -2 24 1.87
    3 2 -24 1.04
    -3 -2 24 3.85
    -3 -2 24 4.96
    -3 -2 25 8.08
    -3 -2 25 5.47
    -3 -2 25 6.78
    -3 -2 25 3.59
    3 2 -25 6.03
    3 2 -26 2.4
    -3 -2 26 0.41
    -3 -2 26 2.68
    -3 -2 26 0.69
    -3 -2 26 0.7
    3 2 -27 -0.84
    -3 -2 27 -0.71
    -3 -2 27 -3.48
    -3 -2 27 -1.22
    -3 -2 28 5.91
    -3 -2 28 10.94
    3 2 -28 18.11
    -3 -2 29 9.01
    3 2 -29 10.17
    -3 -1 1 24.98
    3 1 -1 23.17
    -3 -1 1 20.17
    -3 -1 1 17.71
    -3 -1 1 13.23
    -3 -1 1 17.61
    -3 -1 1 23.01
    -3 -1 1 17.7
    -3 -1 2 102.93
    -3 -1 2 125.29
    -3 -1 2 89.66
    -3 -1 2 134.22
    -3 -1 2 114.42
    -3 -1 2 136.47
    -3 -1 2 106.15
    -3 -1 2 105.37
    -3 -1 3 40.03
    -3 -1 3 46.75
    -3 -1 3 47.3
    -3 -1 3 36.19
    -3 -1 3 40.38
    -3 -1 3 52.2
    -3 -1 3 38.18
    3 1 -4 4.38
    -3 -1 4 -0.83
    -3 -1 4 2
    -3 -1 4 -0.29
    -3 -1 4 1
    -3 -1 4 0
    -3 -1 4 2.4
    -3 -1 5 42.39
    -3 -1 5 55.16
    3 1 -5 49.53
    -3 -1 5 48.14
    -3 -1 5 38.68
    -3 -1 5 43.32
    3 1 -5 48.33
    -3 -1 6 2.1
    3 1 -6 3.08
    -3 -1 6 3.09
    3 1 -6 2.55
    3 1 -6 1.84
    -3 -1 6 2.54
    -3 -1 6 6.32
    -3 -1 6 -0.21
    -3 -1 7 -3.26
    -3 -1 7 2.21
    3 1 -7 0.2
    3 1 -7 -0.51
    3 1 -7 0
    -3 -1 7 0
    -3 -1 7 1.03
    -3 -1 7 0.1
    3 1 -8 13.16
    -3 -1 8 9.74
    3 1 -8 13
    -3 -1 8 11.09
    -3 -1 8 5.26
    3 1 -8 12.63
    -3 -1 8 13.13
    -3 -1 8 15.61
    -3 -1 9 24.3
    3 1 -9 27.05
    3 1 -9 27.77
    -3 -1 9 23.21
    -3 -1 9 26.59
    3 1 -9 34.09
    -3 -1 9 18.79
    -3 -1 9 27.35
    3 1 -10 121.5
    -3 -1 10 84.84
    3 1 -10 105.13
    -3 -1 10 93.98
    -3 -1 10 93.53
    -3 -1 10 97.23
    -3 -1 10 100.36
    3 1 -11 0.5
    -3 -1 11 -0.4
    -3 -1 11 2.59
    -3 -1 11 1.94
    -3 -1 11 0.6
    -3 -1 11 0.83
    3 1 -11 0.11
    3 1 -12 44.76
    3 1 -12 44.6
    -3 -1 12 30.61
    -3 -1 12 42.55
    -3 -1 12 36.18
    3 1 -12 36.11
    -3 -1 12 31.42
    -3 -1 12 36.88
    -3 -1 13 8.5
    -3 -1 13 3.11
    -3 -1 13 0.73
    3 1 -13 0.43
    3 1 -13 4.56
    3 1 -13 6.15
    -3 -1 13 6.71
    3 1 -14 89.72
    3 1 -14 83.37
    -3 -1 14 80.51
    3 1 -14 76.55
    -3 -1 14 77.34
    -3 -1 14 63.92
    -3 -1 14 73.18
    3 1 -15 9.57
    3 1 -15 7.22
    -3 -1 15 5.9
    -3 -1 15 4.59
    -3 -1 15 7.63
    -3 -1 15 4.13
    3 1 -15 11.02
    -3 -1 15 8.54
    3 1 -16 0.86
    -3 -1 16 -2.21
    -3 -1 16 -1.33
    -3 -1 16 0.21
    3 1 -16 -1.01
    3 1 -16 -2.04
    -3 -1 16 1.12
    -3 -1 17 12.66
    -3 -1 17 9.78
    3 1 -17 13.4
    3 1 -17 14.18
    -3 -1 17 8.38
    3 1 -17 13.05
    -3 -1 17 12.74
    3 1 -18 10.87
    -3 -1 18 13.53
    3 1 -18 6.1
    -3 -1 18 3.78
    -3 -1 18 11.86
    -3 -1 18 11.12
    3 1 -18 10.14
    3 1 -19 1.28
    -3 -1 19 -2.4
    3 1 -19 0.21
    3 1 -19 1.1
    -3 -1 19 -2.9
    -3 -1 19 2.52
    -3 -1 20 1.2
    -3 -1 20 2.79
    3 1 -20 0.31
    3 1 -20 1.2
    -3 -1 20 -1.4
    -3 -1 20 6.93
    3 1 -21 -3.72
    -3 -1 21 -2.11
    -3 -1 21 1.1
    -3 -1 21 -1.35
    -3 -1 21 1.47
    -3 -1 22 11.86
    3 1 -22 14.09
    -3 -1 22 14.92
    -3 -1 22 16.19
    -3 -1 22 20.34
    -3 -1 23 -0.6
    3 1 -23 3.53
    -3 -1 23 -4.73
    -3 -1 23 -1.26
    -3 -1 23 2.82
    3 1 -24 -3.54
    -3 -1 24 3.34
    -3 -1 24 -1.01
    -3 -1 24 1.39
    3 1 -25 0.94
    -3 -1 25 -1.93
    -3 -1 25 3.85
    -3 -1 25 -1.97
    -3 -1 26 -2.48
    -3 -1 26 3.65
    3 1 -26 3.34
    -3 -1 26 -1.84
    3 1 -27 4.4
    -3 -1 27 4.28
    -3 -1 27 4.83
    3 1 -28 -1.36
    -3 -1 28 7.46
    -3 -1 28 2.66
    -3 -1 29 4.28
    -3 0 1 24.39
    -3 0 1 35.19
    -3 0 1 26.28
    -3 0 1 27.73
    3 0 -1 36
    -3 0 1 29.48
    -3 0 1 29.37
    -3 0 1 25.7
    3 0 -1 32.65
    -3 0 2 63.67
    -3 0 2 98.49
    -3 0 2 75.22
    -3 0 2 69.54
    -3 0 2 76.2
    3 0 -2 92.28
    -3 0 2 90.29
    3 0 -2 95.68
    -3 0 3 4.16
    -3 0 3 5.48
    -3 0 3 6.89
    -3 0 3 7.23
    3 0 -3 3.92
    -3 0 3 10.99
    -3 0 3 6.05
    -3 0 4 71.15
    3 0 -4 97.69
    -3 0 4 81.37
    -3 0 4 98.2
    -3 0 4 80.42
    -3 0 4 89.95
    -3 0 4 69.3
    -3 0 5 702.25
    3 0 -5 839.86
    -3 0 5 877.07
    -3 0 5 716.84
    -3 0 5 965.23
    -3 0 5 722.37
    3 0 -6 41.9
    3 0 -6 38.1
    -3 0 6 47.61
    -3 0 6 40.05
    -3 0 6 41.59
    -3 0 6 44.05
    -3 0 6 37.23
    -3 0 7 54.38
    3 0 -7 76.99
    3 0 -7 74.1
    -3 0 7 66.99
    -3 0 7 89.79
    -3 0 7 63
    3 0 -7 65.15
    -3 0 7 74.26
    -3 0 7 72.36
    3 0 -8 16.9
    -3 0 8 14.74
    3 0 -8 16.32
    -3 0 8 8.3
    -3 0 8 19.2
    -3 0 8 13.1
    -3 0 8 16.48
    3 0 -8 17.75
    -3 0 8 14.17
    -3 0 9 7.5
    -3 0 9 10.1
    -3 0 9 8.1
    3 0 -9 8.3
    3 0 -9 8.45
    3 0 -9 7.45
    -3 0 9 7.45
    -3 0 9 9.86
    -3 0 9 8.75
    -3 0 10 17.96
    -3 0 10 16.18
    -3 0 10 23.6
    3 0 -10 20.73
    -3 0 10 22.62
    3 0 -10 25.07
    -3 0 10 15.82
    -3 0 10 19.84
    -3 0 10 20.04
    -3 0 11 25.3
    3 0 -11 23.82
    -3 0 11 17.05
    -3 0 11 29.64
    -3 0 11 23.61
    -3 0 11 27.23
    3 0 -11 30.27
    -3 0 11 26.47
    -3 0 11 21.16
    -3 0 12 26.92
    -3 0 12 14.74
    3 0 -12 18.77
    -3 0 12 14.32
    -3 0 12 19.83
    3 0 -12 30.76
    3 0 -12 24.12
    -3 0 12 19.41
    -3 0 12 16.75
    -3 0 12 23.07
    -3 0 13 10.81
    3 0 -13 14.31
    3 0 -13 10.88
    -3 0 13 12.37
    -3 0 13 14.28
    -3 0 13 7.88
    -3 0 13 8.84
    -3 0 13 13.94
    3 0 -13 16.28
    -3 0 14 -0.52
    3 0 -14 2.07
    -3 0 14 -0.1
    -3 0 14 1.93
    -3 0 14 1.03
    -3 0 14 -1.41
    3 0 -14 0.31
    3 0 -14 -1.28
    -3 0 14 0.31
    -3 0 14 0.32
    -3 0 15 0.31
    3 0 -15 1.77
    -3 0 15 3.01
    -3 0 15 -3.34
    3 0 -15 5.64
    3 0 -15 2.68
    -3 0 15 1.93
    -3 0 15 1.91
    -3 0 15 6.77
    -3 0 15 1.44
    -3 0 16 0.3
    3 0 -16 0.75
    -3 0 16 1.32
    -3 0 16 2.78
    3 0 -16 1.88
    -3 0 16 -0.1
    -3 0 16 3.13
    3 0 -16 0.62
    -3 0 16 2.61
    3 0 -17 15.45
    -3 0 17 11.68
    -3 0 17 9.24
    -3 0 17 15.33
    3 0 -17 13.72
    -3 0 17 13.95
    -3 0 17 13.21
    -3 0 17 7.57
    3 0 -17 14.35
    3 0 -18 1.29
    -3 0 18 0.1
    -3 0 18 1.47
    -3 0 18 5.54
    3 0 -18 2.95
    -3 0 18 1.41
    3 0 -18 6.61
    3 0 -19 33.09
    -3 0 19 32.28
    -3 0 19 28.78
    3 0 -19 29.95
    -3 0 19 28.05
    -3 0 19 32.68
    -3 0 20 -3.36
    -3 0 20 1
    3 0 -20 -3.63
    3 0 -20 -0.21
    -3 0 20 5.72
    -3 0 20 3.78
    -3 0 20 -0.21
    -3 0 21 19.88
    -3 0 21 17.97
    3 0 -21 31.35
    -3 0 21 27.43
    -3 0 21 23.06
    -3 0 22 1.12
    -3 0 22 -0.96
    3 0 -22 -4.16
    -3 0 22 3.36
    -3 0 22 2.3
    3 0 -23 3.02
    -3 0 23 -0.4
    -3 0 23 0.64
    -3 0 23 0.82
    -3 0 23 -0.84
    -3 0 24 -5.18
    -3 0 24 1.46
    -3 0 24 2.58
    3 0 -24 1.98
    3 0 -25 5.85
    -3 0 25 12.21
    -3 0 25 3.64
    -3 0 25 9.35
    -3 0 26 -0.59
    -3 0 26 8.49
    3 0 -26 1.05
    -3 0 27 11.44
    3 0 -27 20.12
    3 0 -28 -4.3
    -3 0 29 2.46
    -3 0 29 3.97
    -3 1 0 205.59
    -3 1 0 159.16
    -3 1 0 162.62
    3 -1 0 189.71
    3 -1 0 196.88
    -3 1 0 173.54
    -3 1 0 216.76
    -3 1 0 144.52
    -3 1 0 166.06
    -3 1 0 154.1
    -3 1 1 30.63
    3 -1 -1 21.82
    -3 1 1 32.89
    -3 1 1 22.83
    3 -1 -1 21.46
    -3 1 1 48.28
    -3 1 1 31.64
    -3 1 1 28.87
    -3 1 1 48.43
    3 -1 -2 54.72
    3 -1 -2 53.59
    -3 1 2 42.33
    -3 1 2 40.12
    -3 1 2 42.57
    -3 1 2 55.41
    3 -1 -2 57
    -3 1 2 67.89
    3 -1 -3 195.79
    3 -1 -3 167.38
    -3 1 3 211.68
    -3 1 3 168.62
    -3 1 3 162.59
    -3 1 3 198.89
    -3 1 3 155.11
    3 -1 -3 189.88
    -3 1 4 115.76
    -3 1 4 90.73
    -3 1 4 92.91
    3 -1 -4 106.54
    -3 1 4 116.69
    -3 1 4 85.71
    -3 1 4 86.63
    3 -1 -4 97.77
    3 -1 -4 114.1
    -3 1 5 0.81
    -3 1 5 1.15
    3 -1 -5 1.02
    -3 1 5 1.01
    -3 1 5 2.01
    -3 1 5 -6.65
    3 -1 -5 0.11
    -3 1 5 1.74
    3 -1 -5 1.15
    3 -1 -5 0.74
    -3 1 6 3.85
    -3 1 6 0.81
    3 -1 -6 5.93
    3 -1 -6 3.79
    3 -1 -6 5.27
    3 -1 -6 3.04
    -3 1 6 7.45
    -3 1 6 7.49
    -3 1 6 5.43
    3 -1 -7 38.86
    3 -1 -7 49.32
    3 -1 -7 56.69
    -3 1 7 51.78
    -3 1 7 29.61
    3 -1 -7 42.72
    -3 1 7 50.99
    -3 1 7 52.53
    -3 1 7 48.01
    -3 1 8 20.73
    -3 1 8 25.87
    -3 1 8 39.08
    -3 1 8 18.56
    -3 1 8 30.69
    3 -1 -8 32.75
    3 -1 -8 26.73
    -3 1 8 41.59
    3 -1 -8 29.19
    -3 1 8 18.42
    3 -1 -8 29.38
    -3 1 9 98.86
    -3 1 9 125.82
    -3 1 9 103.75
    3 -1 -9 119.4
    3 -1 -9 123.08
    -3 1 9 91.53
    3 -1 -9 102.11
    -3 1 9 90.92
    -3 1 9 112.41
    -3 1 9 98.33
    -3 1 10 33.68
    -3 1 10 32.37
    -3 1 10 36.09
    -3 1 10 29.18
    3 -1 -10 34.49
    3 -1 -10 40.24
    -3 1 10 25.05
    3 -1 -10 41.92
    3 -1 -10 37.85
    -3 1 10 35.17
    -3 1 11 -0.32
    3 -1 -11 8.37
    -3 1 11 4.3
    3 -1 -11 8.81
    -3 1 11 1.41
    -3 1 11 4.04
    -3 1 11 -2.5
    3 -1 -11 3.78
    -3 1 11 0.69
    3 -1 -12 22.4
    -3 1 12 26.16
    -3 1 12 16.98
    -3 1 12 19.86
    -3 1 12 22.6
    -3 1 12 16.48
    -3 1 12 21.61
    -3 1 12 21.59
    3 -1 -12 22.67
    -3 1 12 26.07
    3 -1 -12 28.87
    -3 1 13 17.93
    -3 1 13 7.28
    3 -1 -13 13.45
    3 -1 -13 8.86
    -3 1 13 18.57
    3 -1 -13 20.89
    -3 1 13 16.69
    -3 1 13 12.73
    -3 1 13 18.13
    -3 1 13 11.02
    3 -1 -14 3.42
    -3 1 14 0.62
    3 -1 -14 3.43
    -3 1 14 2.51
    -3 1 14 0.21
    -3 1 14 3.14
    -3 1 14 1.64
    -3 1 14 2.43
    3 -1 -14 0.21
    -3 1 14 3.66
    3 -1 -15 41.02
    3 -1 -15 48.67
    -3 1 15 36.25
    -3 1 15 27.2
    -3 1 15 35.13
    3 -1 -15 36.39
    -3 1 15 33.38
    -3 1 15 36.07
    -3 1 15 30.02
    -3 1 15 33.46
    -3 1 16 28.64
    -3 1 16 20.96
    3 -1 -16 26.18
    -3 1 16 36.86
    -3 1 16 22
    3 -1 -16 26.59
    3 -1 -16 23.39
    -3 1 16 30.65
    -3 1 16 22.42
    3 -1 -17 14.71
    -3 1 17 12.14
    -3 1 17 17.88
    -3 1 17 11.76
    -3 1 17 20.69
    3 -1 -17 15.57
    3 -1 -17 16.25
    -3 1 17 17.82
    -3 1 18 8.24
    3 -1 -18 5.08
    3 -1 -18 6.37
    -3 1 18 5.93
    -3 1 18 3.78
    -3 1 18 2.33
    -3 1 18 13.23
    3 -1 -19 18.59
    -3 1 19 17.28
    -3 1 19 9.26
    -3 1 19 13.83
    3 -1 -19 14.58
    -3 1 19 13.63
    -3 1 19 11.15
    3 -1 -20 5.1
    -3 1 20 3
    -3 1 20 4.17
    -3 1 20 1.68
    -3 1 20 2.72
    3 -1 -20 2.21
    -3 1 21 16.21
    -3 1 21 14.82
    3 -1 -21 19.26
    -3 1 21 15.61
    -3 1 21 11.15
    -3 1 22 1.81
    3 -1 -22 3.65
    -3 1 22 6.94
    -3 1 22 3.86
    -3 1 22 7.86
    -3 1 23 -0.73
    -3 1 23 2.83
    3 -1 -23 1.67
    -3 1 23 2.48
    -3 1 23 -0.3
    -3 1 24 4.96
    -3 1 24 6.48
    3 -1 -24 -3.87
    -3 1 24 2.3
    -3 1 25 -0.21
    -3 1 25 -2.79
    3 -1 -26 2.2
    -3 1 26 -2.19
    -3 1 26 6.12
    -3 1 27 16.62
    3 -1 -27 25.14
    3 -1 -28 2.52
    -3 1 28 6.77
    -3 1 29 -1.43
    -3 2 0 1.6
    3 -2 0 0.91
    3 -2 0 2.44
    3 -2 0 -0.86
    -3 2 0 -1.12
    3 -2 0 0.94
    -3 2 0 1.68
    -3 2 0 -1.69
    -3 2 0 0.1
    -3 2 0 -1.38
    -3 2 0 -1.23
    -3 2 1 48.33
    3 -2 -1 49.74
    3 -2 -1 49.24
    3 -2 -1 61.9
    3 -2 -1 56.16
    -3 2 1 49.01
    -3 2 1 53.24
    -3 2 1 48.02
    -3 2 1 62.16
    -3 2 1 48.78
    3 -2 -2 6.68
    3 -2 -2 5.79
    3 -2 -2 6.7
    -3 2 2 3.72
    -3 2 2 7.17
    -3 2 2 10.79
    -3 2 2 3.74
    -3 2 2 2.97
    -3 2 2 4.74
    -3 2 2 3.14
    3 -2 -3 8.87
    -3 2 3 8.32
    -3 2 3 6.55
    3 -2 -3 7.61
    3 -2 -3 9.06
    -3 2 3 6.47
    -3 2 3 7.09
    -3 2 3 7.48
    3 -2 -4 163.19
    3 -2 -4 148.83
    -3 2 4 174.87
    -3 2 4 180.12
    -3 2 4 134.9
    -3 2 4 141.28
    -3 2 4 123.67
    3 -2 -4 164.22
    -3 2 5 67.66
    3 -2 -5 50.13
    -3 2 5 46.68
    3 -2 -5 54.52
    3 -2 -5 62.65
    -3 2 5 62.95
    -3 2 5 48.75
    -3 2 5 44.26
    3 -2 -5 57.02
    -3 2 6 4.87
    3 -2 -6 4.33
    3 -2 -6 5.4
    -3 2 6 4.7
    -3 2 6 1.82
    3 -2 -6 4.5
    -3 2 6 1.93
    -3 2 6 -0.74
    3 -2 -6 0.43
    -3 2 7 40.56
    3 -2 -7 38.44
    -3 2 7 33.62
    3 -2 -7 43.79
    3 -2 -7 45.7
    -3 2 7 43.97
    3 -2 -7 41.9
    -3 2 7 40.37
    -3 2 7 47
    -3 2 7 37.51
    3 -2 -8 17.6
    3 -2 -8 14.96
    -3 2 8 13
    3 -2 -8 14.99
    -3 2 8 12.2
    3 -2 -8 14.14
    -3 2 8 13.22
    -3 2 8 16.15
    -3 2 8 13.08
    -3 2 8 10.5
    -3 2 9 3.44
    -3 2 9 2.19
    -3 2 9 2.92
    -3 2 9 0.31
    3 -2 -9 3.12
    3 -2 -9 2.5
    -3 2 9 1.09
    3 -2 -9 2.96
    3 -2 -9 3.7
    -3 2 9 1.16
    -3 2 9 0
    -3 2 9 0.64
    -3 2 10 52.28
    3 -2 -10 58.66
    -3 2 10 59.22
    3 -2 -10 54.22
    -3 2 10 60.47
    -3 2 10 49.93
    -3 2 10 60.27
    3 -2 -10 65.47
    3 -2 -10 68.08
    -3 2 10 52.55
    -3 2 10 50.29
    -3 2 10 68.69
    -3 2 11 0.76
    -3 2 11 2.12
    3 -2 -11 1.61
    3 -2 -11 0
    3 -2 -11 0.79
    3 -2 -11 0.1
    -3 2 11 0.62
    -3 2 11 0.3
    -3 2 11 0
    -3 2 11 0.73
    -3 2 11 0.62
    -3 2 12 -2.07
    -3 2 12 1.24
    3 -2 -12 -0.32
    -3 2 12 -6.08
    -3 2 12 1.45
    3 -2 -12 -0.3
    -3 2 12 1.61
    3 -2 -12 -0.62
    -3 2 12 3.63
    -3 2 12 1.14
    3 -2 -12 -0.31
    3 -2 -13 46.18
    3 -2 -13 46.77
    -3 2 13 43.45
    -3 2 13 31.12
    -3 2 13 38.51
    -3 2 13 40.09
    3 -2 -13 44.54
    -3 2 13 45.71
    3 -2 -13 46.23
    -3 2 13 39.42
    -3 2 13 32.85
    -3 2 14 24.01
    -3 2 14 21.27
    -3 2 14 24.42
    -3 2 14 35.32
    -3 2 14 29.45
    3 -2 -14 29.54
    3 -2 -14 35.81
    3 -2 -14 26.15
    3 -2 -14 29.51
    -3 2 15 3.02
    -3 2 15 2.62
    3 -2 -15 1.14
    3 -2 -15 -0.2
    -3 2 15 -2.63
    3 -2 -15 3.85
    3 -2 -15 3.97
    -3 2 15 0.83
    -3 2 15 -0.63
    -3 2 15 3.25
    -3 2 16 1.72
    3 -2 -16 1.18
    3 -2 -16 2.61
    -3 2 16 2.32
    -3 2 16 4.27
    3 -2 -16 1.91
    3 -2 -16 0.52
    -3 2 16 1.47
    -3 2 16 1.27
    -3 2 17 5.97
    3 -2 -17 10.91
    3 -2 -17 8.68
    3 -2 -17 7.94
    3 -2 -17 7.1
    -3 2 17 9.63
    -3 2 17 4.07
    -3 2 17 6.75
    -3 2 17 2.93
    -3 2 17 2
    3 -2 -18 29.32
    3 -2 -18 35.97
    3 -2 -18 24.48
    -3 2 18 24.66
    -3 2 18 20.4
    -3 2 18 26.96
    -3 2 18 24.39
    -3 2 18 19.9
    3 -2 -19 0
    3 -2 -19 5.05
    -3 2 19 1.68
    -3 2 19 -0.91
    -3 2 19 -0.11
    -3 2 19 -0.42
    -3 2 19 4.04
    3 -2 -19 1.68
    3 -2 -20 13.02
    -3 2 20 6.53
    -3 2 20 5.27
    -3 2 20 5.77
    -3 2 20 3.34
    3 -2 -20 7.6
    -3 2 21 7.8
    -3 2 21 6.16
    -3 2 21 3.88
    -3 2 21 4.76
    3 -2 -21 4.48
    -3 2 22 33.36
    3 -2 -22 56.63
    -3 2 22 45.99
    -3 2 22 49.5
    -3 2 22 48.6
    3 -2 -23 -1.36
    -3 2 23 0.53
    -3 2 23 -2.41
    -3 2 23 1.47
    -3 2 24 2.01
    -3 2 24 14.24
    -3 2 24 3.11
    3 -2 -24 9.5
    -3 2 25 1
    -3 2 25 6.89
    3 -2 -25 -2.09
    3 -2 -26 6.38
    -3 2 26 3.22
    -3 2 27 -3.18
    3 -2 -27 1.99
    -3 2 28 0.1
    -3 3 0 57.47
    3 -3 0 60.76
    3 -3 0 77.15
    3 -3 0 75.42
    -3 3 0 71.71
    -3 3 0 62.57
    -3 3 0 60.08
    -3 3 0 63.14
    -3 3 0 55.1
    3 -3 0 73.81
    3 -3 -1 35.97
    -3 3 1 52.79
    3 -3 -1 30.16
    3 -3 -1 34.34
    -3 3 1 31.43
    -3 3 1 33.74
    3 -3 -1 49.9
    -3 3 1 31.78
    -3 3 1 34.3
    3 -3 -2 34.44
    -3 3 2 27.99
    3 -3 -2 27.21
    3 -3 -2 30.06
    -3 3 2 25.76
    3 -3 -2 36.92
    -3 3 2 25.46
    -3 3 2 37.04
    -3 3 2 31.35
    3 -3 -3 0.9
    3 -3 -3 2.78
    -3 3 3 1.26
    -3 3 3 6.32
    -3 3 3 1.28
    -3 3 3 3.91
    -3 3 3 0.53
    -3 3 3 2.7
    3 -3 -3 1.15
    -3 3 4 34.03
    3 -3 -4 37.69
    3 -3 -4 43.11
    3 -3 -4 41.41
    -3 3 4 30.01
    -3 3 4 46.39
    -3 3 4 33.46
    -3 3 4 34.02
    -3 3 4 42.79
    3 -3 -4 36.8
    -3 3 5 6.59
    -3 3 5 6.49
    -3 3 5 3.27
    3 -3 -5 4.57
    3 -3 -5 3.63
    3 -3 -5 8.57
    -3 3 5 10.74
    -3 3 5 4.77
    -3 3 5 4.07
    -3 3 5 6.18
    3 -3 -5 4.88
    -3 3 6 4.43
    3 -3 -6 8.75
    -3 3 6 7.49
    -3 3 6 8.88
    3 -3 -6 7.28
    -3 3 6 8.52
    -3 3 6 11.55
    3 -3 -6 6.24
    3 -3 -6 9.64
    -3 3 6 3.78
    -3 3 6 5.9
    -3 3 7 -1.6
    3 -3 -7 4.11
    3 -3 -7 1.65
    -3 3 7 1.85
    -3 3 7 0.83
    -3 3 7 3.24
    3 -3 -7 4.18
    3 -3 -7 1.47
    -3 3 7 1.59
    -3 3 7 0.5
    -3 3 7 3.39
    -3 3 8 16.41
    3 -3 -8 22.72
    3 -3 -8 26
    -3 3 8 15.64
    3 -3 -8 26.56
    3 -3 -8 22.04
    -3 3 8 21.16
    -3 3 8 18.56
    -3 3 8 20.14
    -3 3 8 29.7
    -3 3 9 2.78
    -3 3 9 2.21
    3 -3 -9 0.2
    3 -3 -9 3.23
    -3 3 9 1.5
    -3 3 9 -1.48
    -3 3 9 -0.4
    3 -3 -9 0.52
    3 -3 -9 0.82
    -3 3 9 -0.98
    3 -3 -10 2.26
    3 -3 -10 1.99
    -3 3 10 -0.42
    3 -3 -10 4.41
    -3 3 10 1.91
    -3 3 10 0.72
    3 -3 -10 3.01
    -3 3 10 2.17
    -3 3 10 -0.29
    -3 3 10 0
    -3 3 10 0.69
    -3 3 11 16.02
    3 -3 -11 19.77
    -3 3 11 13.03
    -3 3 11 14.46
    -3 3 11 18.14
    -3 3 11 20.88
    3 -3 -11 17.18
    3 -3 -11 21.7
    -3 3 11 15.54
    3 -3 -11 20.05
    -3 3 11 11.5
    -3 3 11 13.06
    3 -3 -12 34.55
    -3 3 12 28.03
    3 -3 -12 37.32
    -3 3 12 30.32
    -3 3 12 27.57
    -3 3 12 32.77
    -3 3 12 43.9
    -3 3 12 26.83
    -3 3 12 27.23
    3 -3 -12 31.51
    3 -3 -12 31.91
    -3 3 13 1.57
    3 -3 -13 -1.14
    3 -3 -13 -0.21
    -3 3 13 0.32
    -3 3 13 2.51
    -3 3 13 1.16
    3 -3 -13 -1.59
    3 -3 -13 2.14
    -3 3 13 -0.81
    -3 3 13 -0.21
    -3 3 13 -0.89
    -3 3 14 3.5
    -3 3 14 5.15
    3 -3 -14 4.39
    -3 3 14 7.33
    -3 3 14 5.07
    3 -3 -14 6.22
    -3 3 14 8.7
    -3 3 14 7.26
    3 -3 -14 6.83
    3 -3 -14 6.09
    -3 3 15 4.66
    -3 3 15 1.26
    -3 3 15 5.47
    3 -3 -15 2.28
    3 -3 -15 0
    3 -3 -15 1.4
    -3 3 15 1.31
    3 -3 -15 5.41
    -3 3 15 1.15
    -3 3 15 -1.05
    -3 3 16 1.37
    -3 3 16 0.3
    -3 3 16 1.28
    3 -3 -16 2.01
    -3 3 16 0.42
    3 -3 -16 0.1
    -3 3 16 0
    3 -3 -16 5.16
    3 -3 -16 2.28
    -3 3 17 36.48
    3 -3 -17 31.87
    3 -3 -17 34.75
    -3 3 17 29.75
    3 -3 -17 30.87
    -3 3 17 27.22
    -3 3 17 22.68
    3 -3 -18 27.86
    -3 3 18 26.51
    -3 3 18 27.97
    3 -3 -18 35.12
    -3 3 18 28.18
    -3 3 18 25.72
    3 -3 -18 31.71
    -3 3 19 2.85
    -3 3 19 1.28
    3 -3 -19 -4.16
    3 -3 -19 0.31
    -3 3 19 -1.06
    -3 3 19 1.32
    3 -3 -20 -1.05
    -3 3 20 1.07
    -3 3 20 0.61
    -3 3 20 4.22
    3 -3 -20 3.43
    -3 3 20 -0.75
    -3 3 21 13.62
    -3 3 21 8.66
    -3 3 21 15.78
    3 -3 -21 22.17
    -3 3 21 10.06
    -3 3 22 8.28
    3 -3 -22 15.73
    -3 3 22 4.83
    -3 3 22 6.33
    3 -3 -23 3.54
    -3 3 23 1.61
    -3 3 23 2.52
    -3 3 23 -0.11
    -3 3 24 1.15
    -3 3 24 -0.1
    3 -3 -24 -1.77
    3 -3 -25 0.42
    -3 3 25 3.66
    -3 3 25 -3.91
    3 -3 -26 1.56
    -3 3 27 5.18
    -3 3 28 7.83
    3 -4 0 -0.22
    -3 4 0 0.21
    3 -4 0 -4.46
    3 -4 0 1.18
    3 -4 0 2.87
    -3 4 0 1.61
    -3 4 0 2.2
    -3 4 0 0
    -3 4 0 -0.43
    3 -4 0 -0.11
    -3 4 0 -0.92
    -3 4 1 175.07
    3 -4 -1 232.05
    -3 4 1 177.73
    -3 4 1 220.86
    -3 4 1 190.11
    3 -4 -1 189.64
    -3 4 1 170.76
    3 -4 -1 178.98
    3 -4 -1 206.47
    -3 4 1 214.18
    3 -4 -2 2.22
    3 -4 -2 6.97
    3 -4 -2 7.28
    -3 4 2 5.59
    -3 4 2 5.63
    -3 4 2 5.61
    -3 4 2 4.41
    -3 4 2 6.01
    -3 4 2 1.6
    3 -4 -2 5.43
    3 -4 -3 78.96
    3 -4 -3 103.75
    -3 4 3 81.37
    -3 4 3 87.46
    -3 4 3 106.57
    -3 4 3 102.95
    3 -4 -3 105.84
    -3 4 3 94.3
    3 -4 -3 101.73
    3 -4 -4 19.53
    3 -4 -4 25.48
    -3 4 4 15.14
    -3 4 4 23.09
    -3 4 4 26.29
    -3 4 4 21.63
    3 -4 -4 23.1
    -3 4 4 24.75
    3 -4 -4 26.92
    -3 4 5 16.97
    -3 4 5 11.31
    -3 4 5 20.42
    -3 4 5 9.37
    -3 4 5 12.94
    -3 4 5 9.35
    3 -4 -5 10.72
    3 -4 -5 10.18
    3 -4 -5 11.06
    3 -4 -6 40.38
    -3 4 6 50.85
    -3 4 6 40.97
    -3 4 6 35.22
    3 -4 -6 46.61
    -3 4 6 49.08
    -3 4 6 32.7
    3 -4 -6 48.78
    3 -4 -6 38.34
    3 -4 -7 89.54
    -3 4 7 87.5
    -3 4 7 96.17
    3 -4 -7 89.7
    -3 4 7 63.71
    -3 4 7 65.42
    -3 4 7 96.33
    3 -4 -7 90.81
    3 -4 -7 98.86
    -3 4 7 66.33
    -3 4 7 71.45
    -3 4 7 72.28
    -3 4 8 95.71
    -3 4 8 129.98
    -3 4 8 124.98
    -3 4 8 108.15
    3 -4 -8 126.61
    -3 4 8 93.7
    -3 4 8 112.28
    3 -4 -8 121.63
    3 -4 -8 108.26
    3 -4 -8 133.37
    -3 4 8 100.27
    -3 4 8 128.9
    3 -4 -9 12.63
    -3 4 9 11.39
    3 -4 -9 21.04
    3 -4 -9 16.44
    -3 4 9 13.8
    -3 4 9 20.03
    -3 4 9 13.12
    3 -4 -9 16.89
    -3 4 9 16.81
    -3 4 9 15.78
    -3 4 9 12.18
    -3 4 9 16.96
    3 -4 -10 48.53
    3 -4 -10 47.63
    3 -4 -10 45.86
    -3 4 10 52.28
    3 -4 -10 50.14
    -3 4 10 43.35
    -3 4 10 55.79
    -3 4 10 62.14
    -3 4 10 48.22
    -3 4 10 41.58
    -3 4 10 53.29
    -3 4 10 41.82
    3 -4 -11 5.39
    3 -4 -11 7.26
    -3 4 11 5.23
    3 -4 -11 5.36
    -3 4 11 3.93
    -3 4 11 7.95
    -3 4 11 2.8
    -3 4 11 8.19
    3 -4 -11 9.86
    -3 4 11 6.81
    -3 4 11 5.2
    -3 4 11 4.53
    3 -4 -12 6.87
    3 -4 -12 5.46
    3 -4 -12 5.14
    3 -4 -12 5.51
    -3 4 12 4.84
    -3 4 12 4.4
    -3 4 12 4
    -3 4 12 4.26
    -3 4 12 4.91
    -3 4 12 4.4
    -3 4 12 3.91
    -3 4 12 5.19
    -3 4 13 0.94
    3 -4 -13 3.04
    3 -4 -13 3.65
    3 -4 -13 3.8
    -3 4 13 1.89
    3 -4 -13 4.39
    -3 4 13 0.98
    -3 4 13 -0.64
    -3 4 13 1.9
    -3 4 13 0
    -3 4 14 0.4
    -3 4 14 2.84
    3 -4 -14 -0.94
    -3 4 14 1.17
    3 -4 -14 3.07
    3 -4 -14 -3.91
    -3 4 14 -1.47
    -3 4 14 -2.74
    -3 4 14 1.16
    3 -4 -14 3.32
    -3 4 15 14.21
    3 -4 -15 18.72
    -3 4 15 11.11
    3 -4 -15 17.23
    -3 4 15 12.32
    3 -4 -15 21.22
    3 -4 -15 17.07
    -3 4 15 16.18
    -3 4 15 16.54
    -3 4 15 13.53
    -3 4 16 20.56
    -3 4 16 18.68
    -3 4 16 14.53
    3 -4 -16 19.11
    3 -4 -16 17.65
    -3 4 16 16.46
    -3 4 16 18.91
    3 -4 -16 24.5
    -3 4 16 15.34
    3 -4 -17 18.62
    -3 4 17 21.69
    3 -4 -17 14.95
    -3 4 17 9.3
    -3 4 17 13.31
    -3 4 17 16.51
    -3 4 18 -0.51
    3 -4 -18 1.67
    -3 4 18 -2.96
    -3 4 18 0
    -3 4 18 0.42
    3 -4 -18 -0.93
    -3 4 19 2.12
    -3 4 19 -3.71
    3 -4 -19 -0.1
    -3 4 19 1.52
    -3 4 19 1.38
    -3 4 20 1.06
    -3 4 20 -5.82
    -3 4 20 -0.21
    -3 4 20 1.52
    3 -4 -20 0.62
    3 -4 -21 26.57
    -3 4 21 22.76
    -3 4 21 16.5
    -3 4 21 29.4
    -3 4 22 2.78
    -3 4 22 3.06
    -3 4 22 1.31
    3 -4 -22 2.28
    -3 4 23 16.66
    3 -4 -23 23.78
    -3 4 23 14.5
    -3 4 24 17.38
    3 -4 -24 15.37
    -3 4 24 10.3
    -3 4 25 6.18
    3 -4 -25 14.54
    -3 4 26 -1
    3 -4 -26 -8.41
    -3 4 27 7.68
    3 -5 0 40.12
    -3 5 0 52.31
    3 -5 0 40.36
    -3 5 0 37.41
    -3 5 0 34.67
    3 -5 0 54.44
    -3 5 0 40.58
    -3 5 0 52.87
    3 -5 0 36.75
    -3 5 0 39.71
    3 -5 0 47.6
    -3 5 1 23.72
    3 -5 -1 22.48
    3 -5 -1 24.01
    -3 5 1 19.53
    -3 5 1 18.62
    -3 5 1 26.51
    -3 5 1 16.18
    -3 5 1 22.14
    -3 5 1 18.22
    3 -5 -1 28.84
    3 -5 -1 23.07
    3 -5 -2 60.24
    -3 5 2 70.97
    -3 5 2 75.15
    -3 5 2 60.11
    -3 5 2 52.01
    3 -5 -2 66.12
    3 -5 -2 64.66
    3 -5 -2 60.08
    -3 5 2 53.43
    3 -5 -3 59.64
    3 -5 -3 54.52
    -3 5 3 61.41
    3 -5 -3 61.82
    -3 5 3 61.74
    -3 5 3 50.69
    -3 5 3 45.4
    3 -5 -3 57.8
    3 -5 -3 44.8
    -3 5 3 48.29
    3 -5 -4 0.96
    3 -5 -4 0.76
    3 -5 -4 1.88
    3 -5 -4 -0.87
    -3 5 4 1.83
    -3 5 4 -0.63
    -3 5 4 -1.5
    -3 5 4 1.09
    -3 5 4 -1.4
    3 -5 -5 133.24
    3 -5 -5 125.81
    3 -5 -5 123.73
    3 -5 -5 140.43
    -3 5 5 112.44
    -3 5 5 134.91
    -3 5 5 148.93
    -3 5 5 124.04
    3 -5 -5 137.17
    3 -5 -6 0.6
    -3 5 6 -1.72
    -3 5 6 6.16
    3 -5 -6 -1.82
    -3 5 6 0.74
    -3 5 6 -0.41
    3 -5 -6 -1.19
    3 -5 -6 3.09
    3 -5 -6 2.12
    -3 5 7 0.11
    -3 5 7 3.74
    3 -5 -7 3.89
    -3 5 7 5.93
    -3 5 7 6.38
    -3 5 7 5.61
    3 -5 -7 5.19
    3 -5 -7 2.86
    3 -5 -7 4.61
    -3 5 8 32.94
    -3 5 8 44.2
    -3 5 8 47.62
    -3 5 8 40.97
    3 -5 -8 48.93
    3 -5 -8 41.22
    3 -5 -8 45.39
    3 -5 -8 42.27
    -3 5 8 44.72
    -3 5 8 53.3
    -3 5 9 -1.1
    -3 5 9 1.83
    -3 5 9 0.4
    -3 5 9 -0.92
    -3 5 9 1.64
    3 -5 -9 -0.48
    3 -5 -9 -0.43
    -3 5 9 -1.56
    3 -5 -9 -1.92
    -3 5 9 -0.2
    3 -5 -9 0.95
    -3 5 9 2.57
    -3 5 10 -0.42
    -3 5 10 -2.03
    -3 5 10 4.85
    -3 5 10 2.15
    -3 5 10 6.3
    -3 5 10 2.37
    -3 5 10 2.38
    -3 5 10 5.04
    3 -5 -10 1.92
    3 -5 -10 5.69
    3 -5 -10 3.2
    3 -5 -10 2.11
    -3 5 11 0
    -3 5 11 0.89
    3 -5 -11 -2.23
    3 -5 -11 1.65
    -3 5 11 -1.03
    -3 5 11 3.4
    3 -5 -11 1.16
    -3 5 11 -6.47
    3 -5 -11 2.57
    -3 5 11 3.33
    -3 5 11 2.68
    -3 5 11 -0.53
    -3 5 12 3.7
    -3 5 12 6.59
    -3 5 12 1.62
    -3 5 12 2.29
    -3 5 12 3.62
    -3 5 12 1.35
    -3 5 12 3.99
    3 -5 -12 1.07
    3 -5 -12 -0.1
    -3 5 12 2.61
    3 -5 -12 3.99
    3 -5 -12 5.66
    -3 5 13 4.07
    3 -5 -13 0.2
    3 -5 -13 4.89
    -3 5 13 5.04
    -3 5 13 4.1
    3 -5 -13 -2.14
    3 -5 -13 3.24
    -3 5 13 5.07
    -3 5 13 3.82
    -3 5 13 2.18
    -3 5 13 6.82
    -3 5 13 -0.3
    -3 5 14 14.58
    -3 5 14 10.68
    3 -5 -14 15.23
    3 -5 -14 12.11
    -3 5 14 17.52
    -3 5 14 12.86
    -3 5 14 13.89
    -3 5 14 6.93
    -3 5 14 8.98
    3 -5 -14 10.5
    3 -5 -14 11.82
    -3 5 15 4.07
    -3 5 15 3.22
    3 -5 -15 0
    -3 5 15 6.41
    -3 5 15 5.96
    -3 5 15 7.04
    -3 5 15 14.54
    3 -5 -15 6.33
    3 -5 -15 7.58
    -3 5 16 0.3
    3 -5 -16 2.16
    3 -5 -16 -0.1
    -3 5 16 4.61
    -3 5 16 2.65
    -3 5 16 0.1
    -3 5 16 1.15
    3 -5 -16 0.1
    -3 5 17 4.22
    3 -5 -17 5.25
    -3 5 17 2.87
    3 -5 -17 6.12
    -3 5 17 3.33
    -3 5 17 6.3
    -3 5 18 0.53
    -3 5 18 1.51
    -3 5 18 -0.31
    -3 5 18 -7.86
    3 -5 -18 3.92
    3 -5 -18 0
    -3 5 19 -0.63
    -3 5 19 5.44
    3 -5 -19 1.86
    3 -5 -19 -1.65
    -3 5 19 0.84
    -3 5 19 -5.73
    -3 5 20 9.68
    -3 5 20 4.75
    3 -5 -20 -0.52
    -3 5 20 3.61
    -3 5 21 5.54
    -3 5 21 6.05
    -3 5 21 -0.32
    3 -5 -21 6.2
    -3 5 22 -3.62
    -3 5 22 1.16
    3 -5 -22 -2.48
    3 -5 -23 3.31
    -3 5 23 4.12
    -3 5 23 -2.22
    -3 5 24 5.48
    -3 5 24 3.31
    3 -5 -24 -8.89
    3 -5 -25 13.23
    -3 5 26 -3.69
    3 -6 0 50.21
    3 -6 0 41.81
    3 -6 0 56.63
    3 -6 0 31.76
    -3 6 0 33.16
    -3 6 0 43.53
    3 -6 0 32.29
    -3 6 0 29.81
    -3 6 0 40.21
    -3 6 0 45.01
    -3 6 0 35.17
    3 -6 -1 0.52
    3 -6 -1 1.64
    3 -6 -1 1.07
    -3 6 1 0
    -3 6 1 1.71
    -3 6 1 0.21
    -3 6 1 -2.45
    3 -6 -1 -1.57
    -3 6 1 0.64
    -3 6 1 -0.84
    -3 6 2 62.89
    3 -6 -2 61.34
    3 -6 -2 57.94
    -3 6 2 55.81
    -3 6 2 47.92
    -3 6 2 67.69
    -3 6 2 67.43
    3 -6 -2 51.16
    -3 6 2 48.45
    3 -6 -2 58.28
    -3 6 3 44.41
    3 -6 -3 39.64
    -3 6 3 35.04
    3 -6 -3 31.96
    -3 6 3 30.85
    3 -6 -3 35.36
    3 -6 -3 34.07
    3 -6 -3 30.8
    -3 6 3 25.7
    -3 6 3 30.17
    3 -6 -4 15.13
    3 -6 -4 11.1
    -3 6 4 7.62
    -3 6 4 14.63
    3 -6 -4 14.63
    -3 6 4 13.13
    3 -6 -4 12.36
    -3 6 4 15.83
    -3 6 4 13
    -3 6 4 17.16
    3 -6 -5 0.76
    3 -6 -5 1.91
    -3 6 5 3.75
    3 -6 -5 -0.96
    -3 6 5 2.71
    3 -6 -5 5.58
    -3 6 5 0.53
    -3 6 5 2.06
    -3 6 5 3.59
    -3 6 6 2
    -3 6 6 2.16
    -3 6 6 -0.42
    3 -6 -6 3.61
    3 -6 -6 5.29
    3 -6 -6 3.37
    3 -6 -6 1.65
    -3 6 6 -0.11
    3 -6 -6 1.63
    3 -6 -7 195.8
    3 -6 -7 189.24
    -3 6 7 170.14
    -3 6 7 167.78
    -3 6 7 203.01
    3 -6 -7 195.28
    3 -6 -7 176.74
    3 -6 -7 201.84
    -3 6 7 226.74
    -3 6 7 161.81
    -3 6 8 7.77
    -3 6 8 1.54
    -3 6 8 0
    3 -6 -8 0.75
    3 -6 -8 0.32
    -3 6 8 2.48
    -3 6 8 0
    -3 6 8 3.99
    3 -6 -8 2.5
    3 -6 -8 2.69
    3 -6 -9 1.06
    3 -6 -9 0.95
    -3 6 9 6.34
    3 -6 -9 1.4
    3 -6 -9 -0.64
    -3 6 9 -1.3
    -3 6 9 0.58
    -3 6 9 -4.13
    -3 6 9 4.52
    3 -6 -10 6.65
    -3 6 10 6.64
    3 -6 -10 6.22
    -3 6 10 9.66
    3 -6 -10 5.71
    3 -6 -10 4.41
    -3 6 10 10.02
    -3 6 10 7.89
    -3 6 10 5.04
    -3 6 10 10.9
    -3 6 10 7.11
    -3 6 11 1.03
    -3 6 11 -1.28
    3 -6 -11 0.68
    -3 6 11 -0.29
    -3 6 11 4.71
    -3 6 11 1.27
    3 -6 -11 1.99
    3 -6 -11 1.71
    -3 6 11 0.93
    -3 6 11 7.77
    -3 6 11 -0.2
    3 -6 -11 6.03
    -3 6 12 5.46
    3 -6 -12 8.44
    -3 6 12 7.74
    -3 6 12 8.44
    -3 6 12 0.4
    -3 6 12 4.95
    3 -6 -12 0.96
    3 -6 -12 5.44
    3 -6 -12 3.14
    -3 6 12 1.62
    -3 6 12 4.62
    -3 6 12 3.73
    -3 6 13 0.19
    3 -6 -13 -0.29
    -3 6 13 2.77
    -3 6 13 -4.36
    -3 6 13 0.2
    3 -6 -13 -1.31
    3 -6 -13 0
    -3 6 13 1.96
    -3 6 13 4.01
    -3 6 13 -0.1
    -3 6 13 4.4
    3 -6 -13 7.38
    3 -6 -14 -0.81
    3 -6 -14 6.84
    -3 6 14 5.22
    3 -6 -14 5.19
    -3 6 14 0.52
    -3 6 14 2.45
    -3 6 14 2.27
    -3 6 14 6.75
    -3 6 14 0
    3 -6 -15 8.8
    3 -6 -15 3.44
    -3 6 15 3.48
    3 -6 -15 7.32
    -3 6 15 7.79
    -3 6 15 5.47
    -3 6 15 9.8
    -3 6 15 7.34
    -3 6 15 6.64
    3 -6 -16 12.13
    -3 6 16 7.45
    -3 6 16 13.12
    -3 6 16 10.12
    -3 6 16 9.77
    3 -6 -16 9.91
    3 -6 -17 31.16
    -3 6 17 25.36
    -3 6 17 20.08
    3 -6 -17 32.03
    -3 6 17 29.78
    -3 6 18 16.72
    3 -6 -18 17.98
    -3 6 18 16.46
    3 -6 -18 17.09
    -3 6 18 17.58
    -3 6 19 10.23
    3 -6 -19 2.46
    3 -6 -19 2.67
    -3 6 19 -7.72
    3 -6 -20 5.75
    -3 6 20 -1.28
    -3 6 20 7.62
    3 -6 -21 15.41
    -3 6 21 7.13
    -3 6 21 14.25
    3 -6 -22 5.96
    -3 6 22 6.02
    -3 6 22 -6.37
    -3 6 23 4.45
    3 -6 -23 -1.65
    -3 6 23 7.21
    3 -6 -24 11.83
    -3 6 25 7.68
    -3 6 25 -2.29
    3 -6 -26 -0.93
    -3 6 26 -0.7
    3 -7 0 73.85
    -3 7 0 65.1
    3 -7 0 89.38
    -3 7 0 83.26
    -3 7 0 98.42
    -3 7 0 68.36
    3 -7 0 77.4
    3 -7 0 86.65
    -3 7 0 98.61
    -3 7 0 73.73
    3 -7 0 94.81
    -3 7 1 26.81
    3 -7 -1 21.32
    -3 7 1 20.93
    -3 7 1 20.26
    -3 7 1 23.68
    3 -7 -1 28.8
    -3 7 1 14.69
    3 -7 -1 26.12
    -3 7 1 23.42
    3 -7 -1 25.74
    3 -7 -2 12.1
    -3 7 2 9.43
    -3 7 2 11.87
    -3 7 2 11.01
    -3 7 2 11.77
    3 -7 -2 10.9
    -3 7 2 12.09
    -3 7 2 18.29
    3 -7 -2 13.05
    3 -7 -2 12.79
    -3 7 3 -0.64
    3 -7 -3 -0.09
    -3 7 3 0.62
    -3 7 3 6.89
    3 -7 -3 4.25
    -3 7 3 6.39
    -3 7 3 4.84
    3 -7 -3 0.88
    3 -7 -3 4.18
    -3 7 3 8.95
    3 -7 -3 2.67
    -3 7 4 -1.52
    -3 7 4 8.63
    3 -7 -4 10.01
    3 -7 -4 5.99
    -3 7 4 11.56
    3 -7 -4 10.96
    -3 7 4 9.84
    -3 7 4 13.6
    3 -7 -4 13.63
    -3 7 4 10.98
    3 -7 -5 31.06
    3 -7 -5 32.16
    -3 7 5 25.86
    -3 7 5 25.02
    -3 7 5 25.63
    -3 7 5 27.87
    3 -7 -5 25.45
    3 -7 -5 29.68
    -3 7 5 35.49
    3 -7 -6 4.77
    -3 7 6 9.77
    3 -7 -6 4.83
    3 -7 -6 3.74
    -3 7 6 9.37
    -3 7 6 14.97
    3 -7 -6 7.67
    3 -7 -6 8.64
    -3 7 6 9.88
    3 -7 -7 51.01
    -3 7 7 63.85
    -3 7 7 47.57
    3 -7 -7 58.36
    3 -7 -7 51.55
    -3 7 7 59.26
    3 -7 -7 62.21
    -3 7 7 45.52
    3 -7 -7 68.7
    3 -7 -8 8.51
    -3 7 8 1.61
    -3 7 8 2.29
    -3 7 8 2.05
    3 -7 -8 3.37
    3 -7 -8 9.56
    -3 7 8 1.84
    3 -7 -8 7.92
    3 -7 -8 8.91
    3 -7 -9 2.08
    -3 7 9 1.12
    3 -7 -9 -1.05
    -3 7 9 -0.97
    3 -7 -9 1.18
    -3 7 9 2.47
    -3 7 9 0.38
    -3 7 9 0.5
    3 -7 -10 14.67
    3 -7 -10 13.92
    -3 7 10 11.86
    3 -7 -10 11.43
    -3 7 10 14.79
    -3 7 10 14.21
    -3 7 10 11.95
    -3 7 10 12.12
    3 -7 -10 15.75
    -3 7 10 9.46
    -3 7 11 29.61
    -3 7 11 30.65
    3 -7 -11 35.86
    -3 7 11 33.06
    3 -7 -11 30.05
    3 -7 -11 29.67
    -3 7 11 29.18
    3 -7 -11 32.88
    -3 7 11 43.56
    -3 7 11 32.86
    3 -7 -12 17.64
    3 -7 -12 11.22
    -3 7 12 10.56
    -3 7 12 10.88
    3 -7 -12 21.38
    3 -7 -12 17.7
    -3 7 12 17.3
    -3 7 12 15.32
    -3 7 12 19.92
    -3 7 12 15.97
    -3 7 13 15.87
    -3 7 13 13.52
    3 -7 -13 21.95
    -3 7 13 15.19
    3 -7 -13 17.89
    -3 7 13 5.89
    3 -7 -13 17.85
    -3 7 13 14.45
    -3 7 13 20.26
    3 -7 -14 74.8
    3 -7 -14 67.35
    -3 7 14 68.12
    -3 7 14 55.59
    -3 7 14 68.09
    -3 7 14 55.92
    3 -7 -14 74.09
    -3 7 14 71.1
    3 -7 -15 10.62
    -3 7 15 6.22
    -3 7 15 8.74
    -3 7 15 3.31
    -3 7 15 6.81
    3 -7 -15 11.7
    -3 7 15 13.46
    -3 7 16 37.13
    -3 7 16 32.15
    -3 7 16 34.73
    3 -7 -16 40.85
    -3 7 17 2.53
    3 -7 -17 5.94
    -3 7 17 8.03
    3 -7 -17 1.62
    -3 7 17 0.75
    3 -7 -18 5.59
    -3 7 18 7.05
    -3 7 18 0.6
    3 -7 -18 3.58
    -3 7 19 5.88
    -3 7 19 2.69
    3 -7 -19 -3.16
    -3 7 20 -2.69
    -3 7 20 -1.17
    3 -7 -20 6.32
    -3 7 21 -1.2
    3 -7 -21 2.04
    -3 7 21 -0.32
    -3 7 22 -6.6
    3 -7 -22 2.76
    -3 7 22 1.4
    -3 7 23 3.19
    3 -7 -23 1.02
    3 -7 -24 1.23
    -3 7 24 3.98
    -3 7 24 0.21
    3 -7 -25 3.48
    -3 7 25 -1.48
    -3 7 25 5.96
    3 -8 0 2.07
    -3 8 0 0.21
    -3 8 0 -0.92
    3 -8 0 0.41
    3 -8 0 1.29
    -3 8 0 3.74
    -3 8 0 -0.41
    -3 8 0 2.14
    -3 8 0 -1.1
    3 -8 0 -1.29
    3 -8 0 0.31
    3 -8 -1 0.96
    -3 8 1 1.74
    3 -8 -1 0.6
    3 -8 -1 1.04
    -3 8 1 -1.3
    -3 8 1 4.09
    -3 8 1 2.13
    3 -8 -1 -3.04
    -3 8 1 0.92
    -3 8 1 4.68
    -3 8 2 7.24
    3 -8 -2 10.14
    -3 8 2 2.55
    3 -8 -2 3.71
    3 -8 -2 5.09
    -3 8 2 3.48
    -3 8 2 6.79
    -3 8 2 13.43
    3 -8 -2 6.91
    3 -8 -2 3.93
    -3 8 2 7.34
    3 -8 -3 49.43
    3 -8 -3 39.22
    -3 8 3 40.91
    3 -8 -3 39.95
    -3 8 3 35.78
    3 -8 -3 46.58
    3 -8 -3 46.51
    -3 8 3 37.05
    -3 8 3 42.95
    -3 8 3 54.56
    -3 8 3 39.62
    -3 8 4 40.01
    3 -8 -4 41.51
    3 -8 -4 41.48
    3 -8 -4 48.93
    3 -8 -4 36.57
    -3 8 4 32.93
    -3 8 4 38.78
    -3 8 4 53.88
    -3 8 4 56.91
    -3 8 4 41.52
    -3 8 5 3.7
    3 -8 -5 13.21
    -3 8 5 5.19
    3 -8 -5 8.05
    3 -8 -5 9.27
    -3 8 5 9.32
    -3 8 5 8.25
    -3 8 5 6.47
    -3 8 5 7.83
    3 -8 -5 6.99
    -3 8 6 128.36
    -3 8 6 163.18
    -3 8 6 158.18
    3 -8 -6 155.17
    3 -8 -6 144.2
    -3 8 6 130.24
    -3 8 6 109.88
    -3 8 6 120.66
    3 -8 -6 126.85
    3 -8 -6 130.17
    3 -8 -6 146.55
    3 -8 -7 18.54
    3 -8 -7 10.84
    3 -8 -7 8.88
    -3 8 7 11.66
    3 -8 -7 8.62
    3 -8 -7 15.28
    -3 8 7 15.12
    -3 8 7 13.88
    -3 8 7 8.81
    -3 8 7 11.41
    3 -8 -8 14.4
    -3 8 8 19.54
    3 -8 -8 19.35
    3 -8 -8 16.19
    3 -8 -8 10.16
    3 -8 -8 18.4
    -3 8 8 14.07
    -3 8 8 22.38
    -3 8 8 18.33
    3 -8 -9 44.53
    3 -8 -9 47.93
    -3 8 9 47.12
    -3 8 9 45.97
    -3 8 9 41.99
    3 -8 -9 46.32
    3 -8 -9 42.88
    -3 8 9 38.59
    -3 8 9 60.05
    -3 8 10 18.45
    -3 8 10 8.4
    3 -8 -10 12.82
    -3 8 10 15.2
    3 -8 -10 17.77
    3 -8 -10 12.84
    -3 8 10 12.35
    -3 8 10 15.88
    3 -8 -10 18.14
    3 -8 -11 42.9
    3 -8 -11 43.48
    -3 8 11 45.43
    -3 8 11 34.74
    -3 8 11 58.51
    -3 8 11 46.73
    3 -8 -11 47.85
    3 -8 -11 37.53
    -3 8 11 38.16
    -3 8 11 43.26
    3 -8 -12 27.02
    3 -8 -12 23.88
    -3 8 12 18.75
    -3 8 12 23.05
    -3 8 12 25.5
    -3 8 12 26.31
    3 -8 -12 28.1
    -3 8 12 14.92
    3 -8 -13 141.06
    3 -8 -13 153.41
    -3 8 13 117.49
    -3 8 13 106.24
    3 -8 -13 126.69
    -3 8 13 140.88
    -3 8 13 122.7
    -3 8 13 134.74
    3 -8 -14 -1.79
    -3 8 14 1.39
    -3 8 14 3.02
    -3 8 14 4.23
    3 -8 -14 -0.1
    -3 8 14 4.61
    3 -8 -15 20.29
    -3 8 15 12.87
    -3 8 15 17.81
    -3 8 15 13.94
    -3 8 15 18.54
    -3 8 16 7.43
    3 -8 -16 4.21
    -3 8 16 19.29
    3 -8 -16 6.87
    -3 8 16 13.44
    3 -8 -17 8.65
    -3 8 17 10.43
    -3 8 17 8.68
    -3 8 18 3.75
    3 -8 -18 -2.14
    -3 8 18 1.29
    3 -8 -18 -2.02
    -3 8 19 0.1
    -3 8 19 7.5
    3 -8 -19 15.46
    -3 8 20 1.19
    -3 8 20 3.85
    3 -8 -20 7.69
    3 -8 -21 6.49
    -3 8 21 -2.03
    -3 8 21 3.87
    3 -8 -22 -6.09
    -3 8 22 -1.88
    3 -8 -23 2.95
    -3 8 23 -2.66
    -3 8 24 18.23
    -3 8 24 5.73
    3 -9 0 5.78
    3 -9 0 9.47
    3 -9 0 6.3
    -3 9 0 3.96
    -3 9 0 7.03
    -3 9 0 9.33
    -3 9 0 7.81
    3 -9 0 9.2
    -3 9 0 10.13
    -3 9 0 9.18
    3 -9 0 10.07
    3 -9 -1 0.1
    -3 9 1 5.84
    -3 9 1 -0.41
    -3 9 1 -0.31
    -3 9 1 1.91
    3 -9 -1 2.13
    3 -9 -1 -1.09
    -3 9 1 2.69
    -3 9 1 -0.32
    3 -9 -1 1.29
    -3 9 2 5.22
    -3 9 2 4.82
    -3 9 2 3.13
    3 -9 -2 2.02
    3 -9 -2 4.64
    3 -9 -2 8.24
    -3 9 2 1.59
    3 -9 -2 7.68
    3 -9 -2 2.51
    -3 9 2 2.91
    -3 9 2 1.85
    3 -9 -3 -0.72
    3 -9 -3 0
    3 -9 -3 1.6
    -3 9 3 1.44
    -3 9 3 2.37
    -3 9 3 -0.33
    -3 9 3 1.12
    -3 9 3 -3.51
    3 -9 -3 1.17
    3 -9 -3 0.53
    -3 9 3 2.54
    -3 9 4 1.34
    -3 9 4 -1.48
    -3 9 4 2.45
    -3 9 4 1.75
    3 -9 -4 0
    3 -9 -4 0.54
    3 -9 -4 -0.41
    3 -9 -4 1.55
    -3 9 4 -0.77
    -3 9 4 6.51
    3 -9 -5 25.63
    3 -9 -5 32.74
    -3 9 5 38.06
    -3 9 5 33.48
    -3 9 5 28.02
    -3 9 5 20.15
    3 -9 -5 34.03
    -3 9 5 27.99
    -3 9 5 32.48
    3 -9 -5 29.38
    3 -9 -6 9.51
    3 -9 -6 4.75
    -3 9 6 3.8
    -3 9 6 10.15
    -3 9 6 7.69
    -3 9 6 8.4
    3 -9 -6 3.45
    -3 9 6 10.8
    3 -9 -6 9.42
    3 -9 -6 11.66
    -3 9 6 4.27
    3 -9 -7 43.12
    -3 9 7 33.72
    -3 9 7 38.38
    3 -9 -7 47.08
    3 -9 -7 39.56
    -3 9 7 43.47
    -3 9 7 51.21
    -3 9 7 31.86
    3 -9 -7 42.29
    3 -9 -7 35.02
    3 -9 -8 71.6
    -3 9 8 68.14
    3 -9 -8 71.6
    -3 9 8 78.24
    -3 9 8 67.37
    3 -9 -8 68.91
    3 -9 -8 78.7
    3 -9 -8 74.23
    -3 9 8 65.02
    -3 9 8 77.14
    -3 9 9 13.7
    3 -9 -9 13.29
    3 -9 -9 14.35
    -3 9 9 13.49
    -3 9 9 11.61
    -3 9 9 11.13
    3 -9 -9 11.04
    -3 9 9 7.01
    3 -9 -9 14.35
    3 -9 -9 8.38
    3 -9 -10 -0.29
    3 -9 -10 3.63
    3 -9 -10 -1.04
    -3 9 10 2.73
    3 -9 -10 0.11
    -3 9 10 1.31
    -3 9 10 1.1
    -3 9 10 2.57
    -3 9 10 -0.65
    -3 9 10 4.53
    -3 9 11 16.61
    -3 9 11 6.03
    -3 9 11 3.99
    -3 9 11 12.35
    3 -9 -11 11.77
    -3 9 11 15.02
    3 -9 -11 14.23
    3 -9 -11 18.73
    3 -9 -12 -0.49
    -3 9 12 1.25
    -3 9 12 -2.48
    3 -9 -12 -0.96
    -3 9 12 1.64
    -3 9 12 10.64
    3 -9 -12 -0.52
    -3 9 12 -0.7
    3 -9 -13 4.73
    -3 9 13 7.01
    -3 9 13 8.92
    -3 9 13 8.41
    -3 9 13 6.3
    -3 9 13 0.32
    3 -9 -13 7.77
    -3 9 14 -3.11
    3 -9 -14 4.35
    -3 9 14 -2.35
    -3 9 14 1.55
    3 -9 -14 0
    -3 9 15 4.3
    -3 9 15 0.63
    -3 9 15 0.39
    3 -9 -15 0.31
    3 -9 -15 0.4
    -3 9 16 18
    -3 9 16 14.07
    3 -9 -16 14.61
    -3 9 17 16.32
    -3 9 17 7.91
    3 -9 -17 5.18
    3 -9 -18 -3.7
    -3 9 18 -4.3
    -3 9 18 -2.15
    -3 9 19 2.9
    3 -9 -19 8.02
    -3 9 19 9.03
    -3 9 20 0
    3 -9 -20 -2.41
    -3 9 20 0.97
    3 -9 -21 2.11
    -3 9 21 7.29
    -3 9 22 1.5
    3 -9 -22 13.2
    -3 9 23 3.65
    -3 9 23 1.17
    -3 9 24 -1.18
    3 -9 -24 4.54
    -3 10 0 42.8
    -3 10 0 58.67
    3 -10 0 51.31
    -3 10 0 40.73
    3 -10 0 50.07
    3 -10 0 34
    3 -10 0 54.52
    -3 10 0 50.93
    -3 10 0 39.26
    3 -10 0 47.1
    -3 10 0 58.62
    -3 10 1 60.91
    -3 10 1 50.09
    -3 10 1 56.55
    -3 10 1 71.99
    3 -10 -1 66
    3 -10 -1 51.05
    3 -10 -1 65.85
    -3 10 1 49.78
    -3 10 1 76.13
    3 -10 -1 71.93
    -3 10 2 110.45
    -3 10 2 99.7
    3 -10 -2 88.73
    3 -10 -2 119.32
    -3 10 2 127.45
    3 -10 -2 119.72
    3 -10 -2 102.34
    -3 10 2 115.68
    -3 10 2 90.25
    -3 10 2 132.16
    3 -10 -2 119.81
    3 -10 -3 2.13
    -3 10 3 8.55
    -3 10 3 8.9
    3 -10 -3 9.1
    3 -10 -3 9
    -3 10 3 0.97
    3 -10 -3 6.19
    -3 10 3 13.97
    -3 10 3 5.25
    -3 10 3 5.82
    -3 10 4 117.91
    3 -10 -4 112.97
    3 -10 -4 121.04
    -3 10 4 105.46
    -3 10 4 103.68
    -3 10 4 132.65
    -3 10 4 91.71
    3 -10 -4 105.92
    3 -10 -4 116.15
    -3 10 4 129.43
    -3 10 5 4.66
    3 -10 -5 9.02
    3 -10 -5 4.96
    3 -10 -5 13.98
    -3 10 5 10.66
    -3 10 5 9.05
    3 -10 -5 3.7
    -3 10 5 13.33
    -3 10 5 9.15
    -3 10 5 6.26
    -3 10 6 30.98
    -3 10 6 35.99
    -3 10 6 16.17
    3 -10 -6 23.91
    -3 10 6 26.05
    -3 10 6 24.69
    3 -10 -6 18.98
    3 -10 -6 30.45
    3 -10 -6 26.82
    -3 10 6 35.3
    3 -10 -7 -0.54
    3 -10 -7 1.94
    3 -10 -7 1.02
    -3 10 7 0.31
    3 -10 -7 -0.67
    -3 10 7 0.11
    -3 10 7 5.12
    -3 10 7 -0.65
    3 -10 -7 4.73
    -3 10 7 4.6
    -3 10 8 1.12
    -3 10 8 6.11
    3 -10 -8 6.53
    3 -10 -8 3.39
    3 -10 -8 1.43
    3 -10 -8 -0.97
    -3 10 8 5.08
    -3 10 8 4.38
    -3 10 8 -2.47
    3 -10 -8 -3.99
    -3 10 9 4.84
    3 -10 -9 12.31
    3 -10 -9 2.62
    -3 10 9 10.73
    3 -10 -9 7.28
    3 -10 -9 9.03
    3 -10 -9 9.09
    -3 10 9 3.13
    -3 10 9 2.13
    -3 10 10 26.72
    -3 10 10 30.52
    3 -10 -10 36.08
    3 -10 -10 39.37
    3 -10 -10 37.63
    3 -10 -10 34.84
    -3 10 10 32.2
    -3 10 11 4.11
    3 -10 -11 4.48
    -3 10 11 3.84
    3 -10 -11 2.3
    -3 10 11 7.76
    -3 10 11 5.81
    -3 10 12 1.18
    3 -10 -12 5
    -3 10 12 1.9
    -3 10 12 3.98
    -3 10 12 2.98
    3 -10 -12 4.78
    -3 10 12 5.18
    -3 10 13 7.94
    -3 10 13 12.12
    3 -10 -13 8.6
    -3 10 13 4.89
    -3 10 13 3.44
    3 -10 -13 5.92
    -3 10 13 8.27
    -3 10 14 33.15
    3 -10 -14 46.76
    3 -10 -14 39.02
    -3 10 14 37
    -3 10 14 36.35
    -3 10 15 6.67
    3 -10 -15 -1.77
    -3 10 15 2.31
    -3 10 16 0.68
    3 -10 -16 0.49
    -3 10 16 3.44
    -3 10 17 2.23
    3 -10 -17 8.5
    -3 10 17 14.2
    -3 10 18 -3.6
    3 -10 -18 2.28
    -3 10 18 8.28
    -3 10 19 -2.79
    3 -10 -19 2.09
    -3 10 19 1.27
    3 -10 -20 0.4
    -3 10 20 -0.29
    3 -10 -21 9.88
    -3 10 21 4.29
    -3 10 22 8.73
    -3 10 22 4.17
    -3 10 23 11
    3 -10 -23 -1.5
    -3 10 23 3.84
    -3 11 0 105.46
    -3 11 0 81.1
    3 -11 0 99.55
    3 -11 0 101.8
    3 -11 0 124.59
    3 -11 0 109.01
    3 -11 0 76.23
    -3 11 0 114.73
    -3 11 0 98.33
    -3 11 0 103.28
    -3 11 0 138.72
    3 -11 -1 3.56
    3 -11 -1 5.86
    -3 11 1 3.84
    3 -11 -1 9.94
    3 -11 -1 4.14
    -3 11 1 8.48
    -3 11 1 6.97
    -3 11 1 9.97
    -3 11 1 6.82
    -3 11 1 4.42
    3 -11 -1 -1.44
    3 -11 -2 34.82
    3 -11 -2 30.61
    -3 11 2 27.35
    3 -11 -2 35.63
    3 -11 -2 23.86
    3 -11 -2 26.48
    -3 11 2 27.38
    -3 11 2 29.49
    -3 11 2 27.98
    -3 11 2 23.72
    3 -11 -2 27.75
    -3 11 2 36.62
    3 -11 -3 11.79
    -3 11 3 8.13
    -3 11 3 -0.42
    -3 11 3 3.45
    -3 11 3 13.22
    -3 11 3 8.86
    -3 11 3 12
    3 -11 -3 3.23
    3 -11 -3 11.32
    3 -11 -3 7.12
    3 -11 -3 4.55
    -3 11 4 4.55
    -3 11 4 5.08
    3 -11 -4 6.82
    3 -11 -4 12.89
    3 -11 -4 6.95
    -3 11 4 7.84
    3 -11 -4 4.4
    -3 11 4 10.87
    -3 11 4 9.33
    -3 11 4 4.98
    3 -11 -5 5.59
    -3 11 5 2.55
    -3 11 5 4.83
    3 -11 -5 4.33
    -3 11 5 6.81
    -3 11 5 7.22
    -3 11 5 3.67
    -3 11 5 3.92
    3 -11 -5 3.2
    3 -11 -5 7.79
    3 -11 -6 13.59
    -3 11 6 12.77
    -3 11 6 18.39
    3 -11 -6 14.06
    3 -11 -6 16.12
    3 -11 -6 16.35
    -3 11 6 12.05
    -3 11 6 16.62
    -3 11 6 18.43
    -3 11 6 19.01
    3 -11 -7 1.16
    -3 11 7 9.2
    -3 11 7 7.9
    3 -11 -7 4.33
    3 -11 -7 9.37
    -3 11 7 6.41
    -3 11 7 6.98
    -3 11 7 1.83
    3 -11 -7 0.1
    3 -11 -7 11.93
    3 -11 -8 6.74
    -3 11 8 5.07
    -3 11 8 4.6
    -3 11 8 1.07
    3 -11 -8 3.99
    3 -11 -8 4.24
    3 -11 -8 2.5
    3 -11 -9 6.27
    -3 11 9 3.25
    3 -11 -9 6.69
    3 -11 -9 4.83
    -3 11 9 7.95
    -3 11 9 3.66
    3 -11 -10 11.11
    -3 11 10 14.35
    3 -11 -10 11.69
    -3 11 10 12.49
    -3 11 10 11.08
    3 -11 -10 8.15
    -3 11 11 4.06
    -3 11 11 3.02
    -3 11 11 3.44
    3 -11 -11 4.74
    -3 11 11 5.6
    -3 11 12 -0.75
    3 -11 -12 3.49
    -3 11 12 -1.29
    -3 11 12 4.67
    -3 11 12 5.1
    -3 11 12 3.9
    -3 11 13 12
    -3 11 13 21.73
    -3 11 13 21.56
    3 -11 -13 18.88
    3 -11 -13 17.18
    -3 11 14 3.34
    3 -11 -14 4.38
    -3 11 14 2.15
    -3 11 14 -0.21
    -3 11 15 5.26
    -3 11 15 3.98
    3 -11 -15 4.97
    3 -11 -16 0.78
    -3 11 16 -0.11
    -3 11 16 -0.1
    -3 11 17 3.66
    3 -11 -17 18.73
    -3 11 17 10.33
    -3 11 18 0.97
    -3 11 18 1.45
    3 -11 -18 -0.1
    -3 11 19 -2.91
    -3 11 19 18.82
    3 -11 -19 -0.2
    -3 11 20 5.26
    3 -11 -20 -4.45
    -3 11 21 0.64
    -3 11 21 3.71
    -3 11 22 22.57
    3 -11 -22 12.9
    3 -12 0 90.87
    -3 12 0 73.88
    -3 12 0 99.49
    -3 12 0 112.15
    -3 12 0 80.17
    3 -12 0 95.43
    3 -12 0 87.05
    -3 12 0 85.01
    3 -12 0 108.44
    -3 12 0 83.99
    3 -12 0 95.18
    3 -12 -1 34.98
    3 -12 -1 31.9
    -3 12 1 32.24
    -3 12 1 31.39
    3 -12 -1 38.3
    3 -12 -1 35.93
    3 -12 -1 24.45
    3 -12 -1 29.88
    3 -12 -1 29.31
    -3 12 1 39.35
    -3 12 1 32.05
    -3 12 1 45.7
    -3 12 1 25.43
    3 -12 -2 11.62
    3 -12 -2 15.26
    -3 12 2 1.69
    -3 12 2 19.34
    3 -12 -2 9.72
    3 -12 -2 19.16
    3 -12 -2 16.29
    -3 12 2 23.46
    3 -12 -2 16.57
    3 -12 -2 17.61
    -3 12 2 15.48
    -3 12 2 22.83
    -3 12 2 12.03
    3 -12 -3 104.72
    -3 12 3 92.92
    -3 12 3 119.87
    3 -12 -3 98.8
    -3 12 3 89.37
    3 -12 -3 78.95
    -3 12 3 75.69
    3 -12 -3 92.51
    3 -12 -3 97.26
    -3 12 3 110.9
    -3 12 3 78.44
    -3 12 4 35.3
    -3 12 4 56.4
    -3 12 4 51.23
    3 -12 -4 41.05
    3 -12 -4 39.91
    -3 12 4 37.58
    -3 12 4 37.83
    -3 12 4 39.9
    3 -12 -4 37.82
    3 -12 -4 48.75
    3 -12 -4 45.7
    3 -12 -5 -0.68
    -3 12 5 -2.75
    3 -12 -5 -2.69
    3 -12 -5 -2.01
    3 -12 -5 2.33
    3 -12 -5 0
    -3 12 5 -2.1
    -3 12 5 -2.34
    -3 12 5 0.31
    -3 12 5 -0.22
    3 -12 -6 3.06
    -3 12 6 8.09
    -3 12 6 3.26
    3 -12 -6 3.99
    3 -12 -6 5.26
    3 -12 -6 4.55
    3 -12 -6 0.68
    -3 12 6 3.23
    -3 12 6 7.97
    -3 12 6 3.62
    3 -12 -7 33.59
    3 -12 -7 47.05
    -3 12 7 35.24
    -3 12 7 26.69
    3 -12 -7 42.29
    3 -12 -7 35.33
    -3 12 7 32.28
    -3 12 8 4.6
    3 -12 -8 2.77
    3 -12 -8 3.36
    -3 12 8 5.24
    -3 12 8 8.17
    -3 12 9 -0.61
    3 -12 -9 0.29
    3 -12 -9 0.61
    -3 12 9 -1.18
    -3 12 9 -1.4
    3 -12 -10 6.73
    3 -12 -10 11.09
    -3 12 10 3.76
    -3 12 10 3.87
    -3 12 10 6.71
    -3 12 11 -9.03
    -3 12 11 0.61
    3 -12 -11 1.83
    -3 12 11 0.1
    -3 12 11 -1.72
    3 -12 -11 -1.2
    3 -12 -12 3.08
    -3 12 12 0.19
    -3 12 12 -4.41
    -3 12 12 -0.64
    -3 12 13 7.85
    3 -12 -13 2.31
    -3 12 13 3.42
    -3 12 13 4.6
    -3 12 14 0
    -3 12 14 4.26
    -3 12 14 2.15
    3 -12 -14 4.73
    -3 12 15 -2.15
    -3 12 15 1.14
    3 -12 -15 -4.07
    3 -12 -16 7.28
    -3 12 16 2.48
    -3 12 16 6.46
    -3 12 17 -1.25
    3 -12 -17 -2.73
    -3 12 17 -1.29
    3 -12 -18 -0.39
    -3 12 18 -2.04
    -3 12 18 -4.23
    3 -12 -19 0.1
    -3 12 19 -3.44
    -3 12 20 1.36
    3 -12 -20 -0.98
    -3 12 20 1.93
    3 -12 -21 13.47
    -3 12 21 13.19
    -3 12 21 23.71
    3 -13 0 2.34
    3 -13 0 0.82
    3 -13 0 0.1
    3 -13 0 10.67
    3 -13 0 4.24
    -3 13 0 3.72
    -3 13 0 -0.11
    -3 13 0 6.08
    -3 13 0 -0.75
    3 -13 0 7
    -3 13 0 -0.47
    -3 13 0 1.33
    -3 13 1 120.49
    3 -13 -1 119.96
    3 -13 -1 97.82
    3 -13 -1 117.46
    3 -13 -1 119.87
    3 -13 -1 125.92
    3 -13 -1 131.57
    -3 13 1 117.65
    -3 13 1 113.62
    -3 13 1 140.74
    -3 13 1 105.21
    3 -13 -1 129.09
    -3 13 1 148.12
    3 -13 -2 125.59
    3 -13 -2 144.49
    3 -13 -2 106.07
    3 -13 -2 128.74
    -3 13 2 106.54
    -3 13 2 119.23
    -3 13 2 158.87
    -3 13 2 148.55
    -3 13 2 121.47
    3 -13 -2 145.09
    3 -13 -2 108.88
    3 -13 -2 130.31
    -3 13 2 118.56
    -3 13 3 12.48
    3 -13 -3 18.07
    3 -13 -3 17.92
    3 -13 -3 21.32
    3 -13 -3 17.66
    3 -13 -3 21.77
    -3 13 3 12.29
    -3 13 3 15.95
    -3 13 3 19.76
    -3 13 3 15.44
    3 -13 -4 7.88
    -3 13 4 8.58
    -3 13 4 8.31
    3 -13 -4 1.18
    3 -13 -4 9.29
    -3 13 4 6.93
    -3 13 4 3.71
    3 -13 -4 4.26
    -3 13 5 1.93
    3 -13 -5 0.1
    -3 13 5 -1.34
    -3 13 5 -0.21
    3 -13 -5 2.52
    -3 13 5 4.38
    3 -13 -5 2.36
    -3 13 6 1.24
    -3 13 6 0.41
    3 -13 -6 1.26
    -3 13 6 1.38
    -3 13 6 7.08
    3 -13 -6 0
    -3 13 7 -1.45
    3 -13 -7 -0.19
    3 -13 -7 -0.52
    -3 13 7 -0.11
    3 -13 -7 -1.16
    -3 13 7 3.31
    3 -13 -8 0.87
    -3 13 8 -3.21
    -3 13 8 1.75
    -3 13 8 -5.58
    3 -13 -8 3.19
    3 -13 -8 2.01
    3 -13 -9 -0.57
    3 -13 -9 1.53
    -3 13 9 -0.43
    -3 13 9 1.72
    3 -13 -9 -0.29
    -3 13 9 0.31
    3 -13 -10 3.74
    -3 13 10 5.93
    3 -13 -10 7.37
    -3 13 10 5.26
    -3 13 10 5.04
    3 -13 -11 10.58
    -3 13 11 16.3
    -3 13 11 14.38
    3 -13 -11 20.57
    -3 13 12 3.43
    3 -13 -12 8.9
    -3 13 12 18.07
    -3 13 12 5.69
    -3 13 13 18.91
    -3 13 13 27.03
    -3 13 13 17.79
    3 -13 -13 24.92
    -3 13 14 11.29
    3 -13 -14 19.58
    -3 13 14 15.72
    3 -13 -15 -6.73
    -3 13 15 -4.84
    -3 13 15 1.72
    -3 13 16 3.55
    -3 13 16 1.14
    3 -13 -16 0.48
    3 -13 -17 7.35
    -3 13 17 5.26
    -3 13 18 1.51
    -3 13 19 -2.36
    -3 13 19 0.77
    3 -13 -19 3.98
    3 -13 -20 0.49
    -3 13 20 4.93
    -3 13 20 -1.4
    -3 14 0 8.62
    -3 14 0 9.65
    -3 14 0 8.1
    3 -14 0 12.03
    3 -14 0 -0.92
    3 -14 0 9.1
    -3 14 0 8.3
    3 -14 0 13.53
    3 -14 0 10.99
    3 -14 -1 15.58
    -3 14 1 15.75
    -3 14 1 14.28
    3 -14 -1 17.78
    3 -14 -1 18.1
    3 -14 -1 21.25
    3 -14 -1 12.49
    -3 14 1 15.58
    -3 14 1 11.84
    3 -14 -2 29.35
    -3 14 2 31.85
    3 -14 -2 41.41
    3 -14 -2 37.38
    -3 14 2 23.52
    -3 14 2 34.05
    3 -14 -2 42.91
    -3 14 2 34.49
    3 -14 -3 8.12
    3 -14 -3 15.7
    3 -14 -3 8.97
    -3 14 3 9.75
    3 -14 -3 8.96
    -3 14 3 12.93
    -3 14 3 8.14
    3 -14 -3 9.19
    -3 14 3 6.89
    -3 14 4 5.51
    3 -14 -4 0.52
    -3 14 4 0.21
    3 -14 -4 -0.29
    -3 14 4 -1.06
    -3 14 4 0.41
    3 -14 -4 3.97
    -3 14 5 16.62
    -3 14 5 10.73
    3 -14 -5 14.72
    -3 14 5 23.52
    3 -14 -5 17.46
    -3 14 5 10
    3 -14 -6 2.71
    3 -14 -6 1.93
    -3 14 6 3.96
    -3 14 6 4.74
    -3 14 6 -1.38
    -3 14 6 1.34
    -3 14 7 6.83
    -3 14 7 3.31
    3 -14 -7 4.68
    -3 14 7 8.16
    3 -14 -7 1.73
    3 -14 -7 -2.77
    3 -14 -8 0
    3 -14 -8 1.05
    -3 14 8 0.11
    -3 14 8 3.2
    -3 14 8 -2.67
    3 -14 -8 0.52
    3 -14 -9 2.25
    3 -14 -9 -0.29
    -3 14 9 3.64
    -3 14 9 -0.1
    -3 14 9 -1.93
    3 -14 -9 4.86
    3 -14 -10 3.09
    3 -14 -10 0.67
    -3 14 10 6.64
    -3 14 10 -1.18
    3 -14 -11 17.34
    -3 14 11 23.76
    -3 14 11 28.6
    -3 14 12 6.32
    -3 14 12 10.2
    3 -14 -12 14.3
    -3 14 12 13.58
    -3 14 13 -1.51
    -3 14 13 -1.93
    3 -14 -13 -0.86
    -3 14 13 1.92
    3 -14 -14 0.76
    -3 14 14 -9.13
    -3 14 14 -1.32
    3 -14 -15 7.94
    -3 14 15 0.38
    -3 14 15 2.36
    3 -14 -16 5.27
    -3 14 16 6.18
    -3 14 17 6.98
    3 -14 -18 2.6
    -3 14 18 -2.97
    -3 14 18 9.99
    -3 15 0 16.47
    -3 15 0 18.53
    -3 15 0 11.45
    -3 15 0 22.11
    3 -15 0 21.78
    3 -15 0 17.56
    3 -15 0 22.09
    3 -15 0 18.07
    3 -15 -1 0.8
    3 -15 -1 6.6
    3 -15 -1 2.27
    -3 15 1 2.54
    -3 15 1 1.17
    -3 15 1 0.96
    -3 15 1 -0.43
    3 -15 -1 1.07
    3 -15 -1 0.4
    -3 15 2 7.94
    3 -15 -2 9.03
    -3 15 2 9.66
    3 -15 -2 10.96
    3 -15 -2 5.19
    3 -15 -2 9.3
    -3 15 2 7.88
    -3 15 2 7.53
    3 -15 -3 0.6
    3 -15 -3 0.73
    3 -15 -3 0.77
    3 -15 -3 2.08
    -3 15 3 -1.14
    -3 15 3 2.78
    -3 15 3 8.09
    -3 15 3 3.71
    3 -15 -4 8.16
    -3 15 4 8.7
    -3 15 4 12.46
    -3 15 4 11.58
    -3 15 4 4.69
    3 -15 -4 8.78
    3 -15 -4 5.75
    3 -15 -5 0.87
    -3 15 5 2.1
    -3 15 5 2.97
    3 -15 -5 1.15
    -3 15 5 0
    -3 15 5 2.98
    -3 15 6 1.54
    3 -15 -6 0.21
    3 -15 -6 2.21
    -3 15 6 0.57
    -3 15 6 5.64
    -3 15 6 -6.71
    3 -15 -7 -1.88
    3 -15 -7 -2.95
    -3 15 7 2.24
    -3 15 7 -1.7
    3 -15 -7 1.25
    -3 15 7 0.92
    3 -15 -8 -0.76
    3 -15 -8 -1.04
    3 -15 -8 1.83
    -3 15 8 2.13
    -3 15 8 4.37
    -3 15 8 1.13
    -3 15 9 -2.67
    -3 15 9 2.24
    3 -15 -9 3.62
    3 -15 -10 3.66
    3 -15 -10 4.09
    -3 15 10 6.3
    -3 15 10 3.1
    -3 15 11 2.24
    3 -15 -11 3.23
    3 -15 -11 0.1
    -3 15 11 6.52
    -3 15 12 4.59
    3 -15 -12 0.38
    -3 15 12 7.46
    -3 15 12 -4.82
    -3 15 13 11.14
    3 -15 -13 19.38
    -3 15 13 15.01
    -3 15 14 16.74
    3 -15 -14 7.42
    -3 15 14 10.83
    -3 15 16 6.75
    -3 15 16 2.57
    3 -15 -16 2.58
    3 -15 -17 -3.35
    -3 15 17 -2.01
    -3 15 17 -1.5
    3 -16 0 12.08
    3 -16 0 8.27
    3 -16 0 10.12
    -3 16 0 11.01
    -3 16 0 14.22
    3 -16 0 8.22
    -3 16 0 9.04
    3 -16 -1 -0.78
    -3 16 1 1.04
    -3 16 1 0.38
    -3 16 1 1.7
    -3 16 1 0.74
    3 -16 -1 0.4
    -3 16 2 -0.77
    3 -16 -2 4.46
    -3 16 2 4.55
    3 -16 -2 1.24
    -3 16 2 -1.59
    -3 16 2 -2.34
    -3 16 3 2.38
    3 -16 -3 3.77
    -3 16 3 2.36
    -3 16 3 0.96
    3 -16 -3 1.25
    -3 16 3 4.24
    -3 16 4 1.52
    -3 16 4 0.6
    3 -16 -4 0.48
    -3 16 4 0.96
    -3 16 4 1.91
    -3 16 5 -0.21
    3 -16 -5 -0.48
    -3 16 5 6.37
    -3 16 5 1.01
    -3 16 5 2.96
    -3 16 6 -0.38
    3 -16 -6 0.38
    -3 16 6 -1.12
    -3 16 6 0.21
    3 -16 -6 1.83
    -3 16 6 0.53
    3 -16 -7 -5.05
    -3 16 7 0.21
    -3 16 7 2.66
    3 -16 -7 0.48
    3 -16 -8 9.71
    -3 16 8 9.47
    3 -16 -8 5.29
    -3 16 8 2.98
    3 -16 -9 4.18
    3 -16 -9 7.89
    -3 16 9 14.37
    -3 16 9 6.29
    3 -16 -10 11.1
    3 -16 -10 11.27
    -3 16 10 0.21
    -3 16 10 7.67
    3 -16 -11 0.66
    -3 16 11 3.1
    -3 16 11 0.11
    3 -16 -11 2.99
    -3 16 12 4.06
    3 -16 -12 0.28
    -3 16 12 5.88
    3 -16 -13 -3.5
    -3 16 13 3.59
    -3 16 13 -11.01
    -3 16 15 -1.33
    -3 16 15 0.54
    3 -16 -15 -1.33
    3 -16 -16 -8.36
    -3 16 16 1.93
    -3 16 16 11.73
    3 -17 0 28.3
    3 -17 0 24.48
    -3 17 0 21
    -3 17 0 20.98
    3 -17 0 28.83
    3 -17 -1 3.93
    3 -17 -1 2.53
    -3 17 1 1.8
    -3 17 1 -2.56
    -3 17 1 4.98
    3 -17 -2 9.02
    -3 17 2 10.95
    -3 17 2 -0.42
    -3 17 2 2.23
    3 -17 -3 12.68
    -3 17 3 6.39
    -3 17 3 5.3
    -3 17 3 17.92
    3 -17 -4 20.19
    -3 17 4 15.47
    -3 17 4 15.91
    -3 17 4 19.38
    3 -17 -5 0.48
    -3 17 5 -2.65
    -3 17 5 3.82
    3 -17 -6 3.63
    3 -17 -6 1.16
    -3 17 6 5.2
    -3 17 6 -0.95
    -3 17 6 3.82
    3 -17 -7 10.39
    3 -17 -7 9.52
    -3 17 7 10.72
    -3 17 7 0.64
    3 -17 -8 -2.76
    -3 17 8 5.31
    -3 17 8 2.65
    3 -17 -8 -1.54
    3 -17 -9 0.58
    3 -17 -9 0.38
    -3 17 9 0.21
    -3 17 9 4.88
    3 -17 -10 8.47
    3 -17 -10 6.54
    -3 17 10 6.81
    -3 17 10 -1.38
    3 -17 -11 12.97
    -3 17 11 3.41
    3 -17 -11 12.81
    3 -17 -12 -2.7
    -3 17 12 5.12
    3 -17 -13 -0.19
    -3 17 13 11.95
    3 -17 -14 6.05
    -3 17 14 -7.51
    -3 17 14 0.85
    -3 18 0 4.45
    -3 18 0 1.62
    3 -18 0 2.15
    3 -18 -1 0.68
    -3 18 1 2.33
    -3 18 1 1.24
    -3 18 1 0.53
    -3 18 2 16.53
    -3 18 2 15.98
    3 -18 -2 31.28
    -3 18 3 10.43
    -3 18 3 11.85
    3 -18 -3 8.04
    -3 18 4 4.21
    3 -18 -4 2.42
    -3 18 4 -0.85
    -3 18 5 -4.34
    -3 18 5 11.02
    -3 18 5 2.49
    3 -18 -5 6.46
    3 -18 -6 -2.39
    3 -18 -6 1.35
    -3 18 6 2.39
    -3 18 6 -1.59
    -3 18 6 -5.93
    -3 18 7 -0.32
    3 -18 -7 6.83
    3 -18 -7 1.72
    -3 18 7 2.44
    -3 18 8 15.35
    3 -18 -8 25.33
    3 -18 -8 20.76
    -3 18 8 23.35
    3 -18 -9 0.96
    3 -18 -9 1.52
    -3 18 9 -1.16
    -3 18 10 -0.85
    3 -18 -10 -2.02
    3 -18 -11 -3.41
    3 -18 -11 1.73
    -3 18 12 3.71
    3 -18 -12 4.63
    -3 19 0 -3.29
    -3 19 0 13.09
    -3 19 0 15.35
    3 -19 0 15.47
    -3 19 1 -0.38
    3 -19 -1 4.88
    -3 19 1 1.48
    -3 19 1 4.14
    3 -19 -2 -1.26
    -3 19 2 -3.07
    -3 19 2 1.27
    -3 19 2 -2.86
    -3 19 3 -1.34
    3 -19 -3 1.94
    -3 19 3 -3.28
    -3 19 3 7.84
    3 -19 -4 -1.64
    -3 19 4 -4.02
    -3 19 4 -1.06
    -3 19 4 2.75
    -3 19 5 0.74
    -3 19 5 -2.3
    -3 19 5 3.91
    3 -19 -5 -0.96
    3 -19 -6 -2.78
    3 -19 -6 -2.41
    3 -19 -7 -1.25
    -3 19 7 -5.09
    3 -19 -8 15.37
    3 -19 -8 16.3
    3 -19 -9 0.67
    3 -19 -9 8.84
    -3 19 9 6.16
    3 -19 -10 -2.18
    3 -19 -10 6.72
    -3 20 0 -1.27
    -3 20 0 -5.73
    -3 20 0 2.21
    -3 20 1 -1.48
    -3 20 1 1.15
    -3 20 1 0.95
    -3 20 2 -1.83
    -3 20 2 1.9
    -3 20 3 -1.69
    -3 20 3 -4.14
    -3 20 4 2.22
    -3 20 5 -3.07
    -3 20 5 7.28
    3 -20 -6 6.72
    3 -20 -7 -4.31
    -3 20 8 9.65
    3 -20 -8 12.89
    -3 21 0 4.87
    -3 21 0 6.67
    -3 21 1 -1.06
    -3 21 1 1.91
    -3 21 2 -1.8
    -3 21 2 3.67
    -3 21 2 -0.85
    -3 21 3 6.48
    -3 21 4 13.33
    3 -21 -5 -2.7
    -3 21 5 0.39
    -3 22 0 5.52
    -3 22 1 -1.55
    -3 22 2 7.86
    -2 -23 3 1.07
    -2 -23 3 8.29
    -2 -23 3 2.31
    2 23 -4 12.41
    -2 -23 4 -1.36
    -2 -23 4 14.89
    -2 -23 4 1.57
    -2 -23 5 2.46
    2 23 -5 0.41
    -2 -23 5 5.59
    -2 -23 5 -2.36
    -2 -23 6 0.99
    -2 -23 6 -3.85
    2 23 -6 -2.56
    -2 -23 6 -1.03
    2 23 -7 5.08
    -2 -23 7 0
    2 23 -7 2.65
    -2 -23 7 4.26
    -2 -23 8 15.76
    2 23 -8 13.58
    -2 -23 8 25.18
    2 23 -8 21.94
    -2 -23 9 -1.19
    2 23 -9 0.21
    2 23 -9 -3.51
    -2 -23 9 5.48
    2 23 -10 9.86
    -2 -23 10 5.45
    -2 -23 10 8.48
    2 23 -10 -1.24
    2 23 -11 4.45
    2 23 -11 0.89
    -2 -23 11 -2.89
    2 23 -12 -3.72
    -2 -23 12 1.4
    -2 -23 13 8.85
    2 23 -13 2.68
    2 23 -14 -5.14
    -2 -23 14 3.07
    2 22 -1 3.22
    2 22 -1 3.1
    -2 -22 1 1.45
    2 22 -2 1.77
    2 22 -2 -2.17
    -2 -22 2 -0.19
    2 22 -3 -0.93
    2 22 -3 1.66
    2 22 -4 0.52
    2 22 -4 0.41
    2 22 -5 -0.83
    2 22 -5 3.29
    2 22 -6 6.43
    2 22 -6 4.09
    -2 -22 6 3.56
    2 22 -7 11.59
    -2 -22 7 1.88
    2 22 -7 4.56
    2 22 -8 4.03
    2 22 -8 6.43
    -2 -22 8 2.58
    -2 -22 9 9.91
    2 22 -9 5.4
    -2 -22 10 8.11
    2 22 -10 10.53
    -2 -22 11 1.18
    2 22 -11 1.78
    2 22 -12 27.02
    -2 -22 12 12.34
    -2 -22 12 17.01
    2 22 -12 23.75
    -2 -22 13 -0.1
    2 22 -13 5.86
    -2 -22 13 3.67
    -2 -22 14 22.94
    2 22 -14 7.59
    2 22 -14 15.64
    -2 -22 15 4.63
    2 22 -15 -6.14
    2 22 -16 -7.55
    -2 -22 16 -5.5
    2 22 -17 6.32
    -2 -22 17 2.35
    2 22 -17 -2.85
    -2 -22 18 1.56
    -2 -21 1 1.93
    2 21 -1 4.66
    -2 -21 1 3.38
    -2 -21 1 -3.58
    2 21 -1 -0.93
    -2 -21 2 0.84
    -2 -21 2 4.75
    2 21 -2 10.79
    -2 -21 2 0.39
    2 21 -2 -3.83
    2 21 -3 4.66
    -2 -21 3 -0.42
    -2 -21 3 0.68
    2 21 -3 -0.52
    -2 -21 3 0.68
    -2 -21 4 6.87
    2 21 -4 -3.92
    2 21 -4 -1.66
    -2 -21 4 3.54
    -2 -21 4 6.02
    -2 -21 5 7
    -2 -21 5 -2.27
    2 21 -5 -1.14
    2 21 -5 7.2
    -2 -21 5 -4.15
    2 21 -6 23.12
    -2 -21 6 21.95
    -2 -21 6 16.38
    2 21 -6 21.56
    -2 -21 7 11.36
    -2 -21 7 3.66
    2 21 -7 3.63
    2 21 -7 8.62
    -2 -21 8 10.78
    2 21 -8 8.5
    -2 -21 8 13.47
    2 21 -8 5.13
    -2 -21 9 2.67
    -2 -21 9 2.9
    2 21 -9 -8.08
    2 21 -9 -0.7
    2 21 -10 5.48
    -2 -21 10 9.07
    -2 -21 10 6.99
    2 21 -10 3.96
    2 21 -11 3.54
    -2 -21 11 10.02
    -2 -21 11 1.89
    2 21 -11 1.45
    -2 -21 12 29.59
    2 21 -12 32.45
    -2 -21 12 23.87
    2 21 -12 28.6
    2 21 -13 -2.77
    -2 -21 13 6.04
    -2 -21 13 2.67
    2 21 -13 0.59
    2 21 -14 -3.42
    -2 -21 14 3.79
    -2 -21 15 9.2
    2 21 -15 8.63
    2 21 -16 0.79
    -2 -21 16 5.32
    -2 -21 17 1.36
    2 21 -17 1.22
    -2 -21 17 -4.76
    2 21 -17 0.99
    -2 -21 18 12.69
    2 21 -18 10.11
    2 21 -18 4.75
    2 21 -19 4.34
    -2 -21 19 3.28
    2 21 -20 1.73
    2 21 -20 2.51
    -2 -21 20 -0.87
    2 21 -21 16.25
    2 21 -21 18.94
    -2 -21 21 23
    2 20 -1 14.91
    -2 -20 1 14.18
    -2 -20 1 18.48
    -2 -20 1 17.76
    2 20 -1 11.08
    -2 -20 2 5.86
    2 20 -2 3.94
    -2 -20 2 -5.24
    2 20 -2 8.49
    -2 -20 2 -3.88
    -2 -20 3 13.97
    2 20 -3 11.27
    -2 -20 3 10.07
    -2 -20 3 17.92
    2 20 -3 9.02
    2 20 -4 37.43
    -2 -20 4 50.51
    -2 -20 4 45.95
    2 20 -4 46.03
    -2 -20 4 41.27
    2 20 -5 -1.76
    2 20 -5 0
    -2 -20 5 2.18
    -2 -20 5 2.27
    2 20 -6 -6.95
    2 20 -6 0.31
    -2 -20 6 0.89
    -2 -20 6 3.36
    2 20 -7 3.03
    2 20 -7 -0.83
    -2 -20 7 -3.49
    -2 -20 7 7.52
    2 20 -8 9.33
    -2 -20 8 5.49
    2 20 -8 6.94
    -2 -20 8 5.53
    2 20 -9 -0.72
    2 20 -9 9.95
    -2 -20 9 9.98
    -2 -20 9 7.79
    2 20 -10 1.86
    2 20 -10 11.96
    -2 -20 10 12.05
    -2 -20 10 12.76
    2 20 -11 11
    2 20 -11 5.47
    -2 -20 11 8.44
    -2 -20 11 8.01
    2 20 -12 12.04
    -2 -20 12 6.43
    2 20 -12 15.27
    -2 -20 12 10.6
    2 20 -13 0.2
    -2 -20 13 -0.39
    2 20 -13 0.51
    -2 -20 13 0.78
    2 20 -14 1.84
    2 20 -14 0
    -2 -20 14 3.82
    -2 -20 14 0.19
    2 20 -15 -1.67
    2 20 -15 15.51
    -2 -20 15 5.35
    -2 -20 15 5.98
    2 20 -16 2.48
    2 20 -16 0.92
    -2 -20 16 0.78
    -2 -20 16 -0.77
    2 20 -17 -3.8
    -2 -20 17 -6.1
    2 20 -17 -2.53
    -2 -20 18 2.14
    -2 -20 18 -2.03
    2 20 -18 6.26
    2 20 -19 4.49
    -2 -20 19 9.59
    -2 -20 19 4.82
    2 20 -20 -2.68
    2 20 -20 5.02
    -2 -20 20 8.86
    -2 -20 20 4.41
    -2 -20 21 -3.54
    2 20 -21 3.2
    2 20 -21 -1.35
    -2 -20 21 -4.69
    2 20 -22 3.56
    2 20 -22 -2.39
    -2 -20 22 1.82
    2 20 -23 6.37
    -2 -20 23 4.32
    2 19 -1 -0.41
    -2 -19 1 3.37
    2 19 -1 0
    -2 -19 1 5.02
    -2 -19 1 2.8
    -2 -19 2 -1.07
    2 19 -2 1.86
    2 19 -2 6.12
    -2 -19 2 0.39
    -2 -19 2 4.17
    2 19 -3 42.2
    -2 -19 3 38.25
    -2 -19 3 36.73
    2 19 -3 45.6
    -2 -19 3 42.38
    -2 -19 4 68.19
    2 19 -4 65.54
    -2 -19 4 60.77
    2 19 -4 63.87
    2 19 -5 37.85
    -2 -19 5 32.71
    2 19 -5 28.65
    -2 -19 5 30.88
    -2 -19 6 9.05
    2 19 -6 17.53
    2 19 -6 12.3
    -2 -19 6 20.35
    2 19 -7 0.31
    -2 -19 7 -3.06
    -2 -19 7 1.79
    2 19 -7 5.15
    -2 -19 8 7.18
    2 19 -8 6.94
    -2 -19 8 6.89
    2 19 -8 3.5
    2 19 -9 -1.66
    -2 -19 9 2.69
    2 19 -9 -1.39
    -2 -19 9 -7.16
    2 19 -10 41.54
    -2 -19 10 58.44
    -2 -19 10 41.48
    2 19 -10 53.38
    2 19 -11 7.66
    -2 -19 11 12.35
    -2 -19 11 10.42
    -2 -19 11 8.06
    2 19 -11 8.87
    2 19 -12 -1.03
    -2 -19 12 2.42
    -2 -19 12 3.05
    2 19 -12 -0.49
    -2 -19 12 1.06
    -2 -19 13 11.76
    2 19 -13 13.14
    -2 -19 13 9.97
    2 19 -13 10.16
    -2 -19 13 6.37
    2 19 -14 -2.35
    -2 -19 14 3.85
    -2 -19 14 2.02
    -2 -19 14 -2.53
    2 19 -14 -0.1
    2 19 -15 4.49
    2 19 -15 1.88
    -2 -19 15 4.92
    -2 -19 15 -2.8
    -2 -19 15 -1.93
    2 19 -16 -3.15
    -2 -19 16 4.62
    -2 -19 16 1.16
    2 19 -16 -7.39
    -2 -19 16 -5.22
    2 19 -17 2.62
    -2 -19 17 1.26
    -2 -19 17 0.86
    -2 -19 17 -0.29
    2 19 -17 5.87
    2 19 -18 8.68
    -2 -19 18 7.14
    -2 -19 18 2.69
    -2 -19 18 4.59
    2 19 -18 10.5
    2 19 -19 6.49
    -2 -19 19 10.35
    -2 -19 19 11.83
    2 19 -19 6.64
    -2 -19 19 9.76
    2 19 -20 3.02
    -2 -19 20 -2.39
    2 19 -20 2.5
    -2 -19 20 2.19
    -2 -19 21 5.31
    -2 -19 21 0.67
    2 19 -21 10.59
    -2 -19 22 0
    2 19 -22 4.18
    -2 -19 22 3.71
    -2 -19 22 -0.57
    2 19 -22 -7.28
    2 19 -23 3.18
    -2 -19 23 -6.27
    2 19 -23 0.99
    -2 -19 23 -2.29
    2 19 -24 0.3
    -2 -19 24 -0.29
    2 19 -24 4.14
    -2 -19 24 6.36
    -2 -18 1 2.91
    2 18 -1 0.93
    -2 -18 1 0.48
    -2 -18 1 -1.74
    2 18 -1 2.88
    2 18 -2 38.51
    -2 -18 2 40.28
    -2 -18 2 34.03
    2 18 -2 39.41
    -2 -18 2 42.72
    2 18 -3 6.48
    2 18 -3 3.01
    -2 -18 3 3.61
    -2 -18 3 5
    -2 -18 3 -1.86
    2 18 -4 12
    2 18 -4 14.25
    -2 -18 4 4.54
    -2 -18 4 15.25
    2 18 -4 10.79
    -2 -18 5 12.42
    2 18 -5 5.71
    2 18 -5 7.79
    2 18 -5 4.49
    -2 -18 5 10.11
    2 18 -6 13.08
    -2 -18 6 12.33
    2 18 -6 10.58
    -2 -18 6 8.78
    2 18 -6 18.49
    2 18 -7 12.05
    2 18 -7 8.92
    -2 -18 7 11.52
    -2 -18 7 8.76
    2 18 -7 8.86
    -2 -18 8 6.18
    2 18 -8 3.52
    2 18 -8 4.73
    -2 -18 8 10.94
    -2 -18 8 2.5
    2 18 -8 0.1
    2 18 -9 4.45
    -2 -18 9 7.8
    -2 -18 9 6.22
    -2 -18 9 7.63
    2 18 -9 3.47
    2 18 -9 8.8
    2 18 -10 6.78
    2 18 -10 8.78
    -2 -18 10 6.11
    2 18 -10 10.96
    -2 -18 10 10.26
    -2 -18 10 13.08
    -2 -18 10 8.31
    2 18 -11 8.05
    -2 -18 11 10.85
    -2 -18 11 13.42
    -2 -18 11 4.5
    2 18 -11 8.64
    2 18 -11 13.96
    -2 -18 11 10.3
    -2 -18 12 0
    2 18 -12 10.09
    -2 -18 12 10.2
    -2 -18 12 6.78
    2 18 -12 5.55
    2 18 -12 9.04
    -2 -18 12 8.09
    -2 -18 13 4.67
    2 18 -13 3.84
    -2 -18 13 -3.94
    2 18 -13 -0.82
    -2 -18 13 1.63
    -2 -18 13 -2.33
    -2 -18 14 2.17
    2 18 -14 1.19
    -2 -18 14 -0.77
    -2 -18 14 2.31
    2 18 -14 -2.56
    -2 -18 14 2.69
    2 18 -15 6.49
    2 18 -15 4.79
    -2 -18 15 5.85
    -2 -18 15 3.67
    -2 -18 15 7.58
    -2 -18 16 3.69
    2 18 -16 0.6
    2 18 -16 0.61
    -2 -18 16 2.11
    -2 -18 16 5.26
    2 18 -17 0.51
    -2 -18 17 0.38
    -2 -18 17 -0.98
    -2 -18 17 2.1
    2 18 -17 3.77
    -2 -18 18 2.66
    -2 -18 18 2.48
    2 18 -18 -3.91
    2 18 -18 2.22
    -2 -18 18 0.69
    2 18 -19 0.9
    -2 -18 19 -2.39
    -2 -18 19 -3.62
    -2 -18 19 3.7
    -2 -18 20 7.22
    -2 -18 20 6.14
    2 18 -20 5.51
    -2 -18 20 6.84
    2 18 -21 6.45
    -2 -18 21 7.68
    -2 -18 21 4.18
    -2 -18 21 9.55
    2 18 -21 8.59
    -2 -18 21 4.18
    -2 -18 22 -0.47
    -2 -18 22 0
    2 18 -22 1.49
    -2 -18 22 -1.04
    2 18 -22 -1
    2 18 -23 6.39
    -2 -18 23 4.56
    -2 -18 23 5.67
    -2 -18 23 8.36
    -2 -18 24 -0.19
    -2 -18 24 1.24
    2 18 -24 1.71
    -2 -18 25 3.71
    2 18 -25 5.84
    2 18 -25 16.19
    -2 -18 25 -2.95
    -2 -18 25 6.21
    2 18 -26 -1.09
    -2 -18 26 1.05
    -2 -18 26 -3.16
    -2 -18 26 -2.1
    -2 -17 1 80.97
    -2 -17 1 81.37
    2 17 -1 88.04
    -2 -17 1 97.11
    2 17 -1 93.86
    -2 -17 1 75.51
    2 17 -1 90.72
    2 17 -2 16.82
    -2 -17 2 18.55
    2 17 -2 11.41
    2 17 -2 16.36
    -2 -17 2 13.95
    -2 -17 2 21.42
    -2 -17 2 14.22
    2 17 -3 33.19
    -2 -17 3 28.21
    2 17 -3 22.2
    2 17 -3 35.83
    -2 -17 3 39.73
    -2 -17 4 0.89
    -2 -17 4 -2.95
    -2 -17 4 -1
    2 17 -4 -4.88
    2 17 -4 1.43
    2 17 -4 0.38
    2 17 -5 30.43
    -2 -17 5 31.6
    2 17 -5 21.38
    -2 -17 5 25.76
    -2 -17 5 27.38
    2 17 -5 34.58
    2 17 -6 20.02
    2 17 -6 12.98
    -2 -17 6 7.57
    -2 -17 6 13.54
    2 17 -6 5.29
    -2 -17 6 13.9
    2 17 -7 5.68
    -2 -17 7 2.98
    -2 -17 7 6.84
    -2 -17 7 7.19
    -2 -17 7 2.85
    -2 -17 7 9.31
    2 17 -7 11.2
    2 17 -7 5.02
    2 17 -8 18.02
    -2 -17 8 20.78
    -2 -17 8 16.61
    -2 -17 8 6.48
    -2 -17 8 8.39
    -2 -17 8 13.85
    2 17 -8 11.09
    2 17 -8 12.27
    -2 -17 9 -0.39
    -2 -17 9 0.21
    -2 -17 9 -2.17
    -2 -17 9 -0.97
    2 17 -9 2.18
    -2 -17 9 0.19
    2 17 -9 3.57
    2 17 -9 -0.73
    -2 -17 10 6.39
    2 17 -10 12.72
    -2 -17 10 8.93
    -2 -17 10 12.06
    -2 -17 10 11.56
    -2 -17 10 7.24
    2 17 -10 8.4
    2 17 -10 4.74
    -2 -17 11 -3.65
    -2 -17 11 0.63
    2 17 -11 0.58
    2 17 -11 2.89
    -2 -17 11 0
    2 17 -11 5.72
    -2 -17 11 -0.29
    2 17 -12 9.27
    -2 -17 12 12.95
    2 17 -12 14.16
    -2 -17 12 15.97
    -2 -17 12 7.42
    -2 -17 12 15.44
    2 17 -12 17.87
    2 17 -13 25.36
    2 17 -13 22.51
    2 17 -13 14.89
    -2 -17 13 19.66
    -2 -17 13 16.89
    -2 -17 13 22.22
    -2 -17 13 19.06
    -2 -17 14 13.87
    -2 -17 14 22.3
    2 17 -14 23.56
    -2 -17 14 15.61
    2 17 -14 20.07
    -2 -17 14 22.16
    -2 -17 15 4.59
    2 17 -15 2.65
    -2 -17 15 2.58
    -2 -17 15 6.21
    -2 -17 15 0.76
    2 17 -15 4.13
    -2 -17 16 4.09
    -2 -17 16 1.05
    2 17 -16 0.1
    2 17 -16 -1.12
    -2 -17 16 1.08
    -2 -17 17 1.52
    -2 -17 17 7.61
    -2 -17 17 8.16
    2 17 -17 6.38
    2 17 -17 0.71
    -2 -17 18 4.47
    2 17 -18 2.83
    -2 -17 18 6.16
    -2 -17 18 4.4
    -2 -17 18 5.12
    2 17 -19 -3.22
    -2 -17 19 0.19
    2 17 -19 -0.21
    -2 -17 19 -3.32
    -2 -17 19 -1.11
    -2 -17 19 1.99
    -2 -17 20 5.98
    -2 -17 20 3.27
    -2 -17 20 3.89
    -2 -17 20 9.2
    2 17 -20 3.71
    2 17 -21 21.19
    -2 -17 21 17.09
    -2 -17 21 15.28
    -2 -17 21 15.46
    -2 -17 21 20.51
    -2 -17 22 4.66
    -2 -17 22 7.7
    2 17 -22 -2.13
    -2 -17 22 11.31
    2 17 -22 4.78
    -2 -17 23 3.43
    2 17 -23 5.45
    2 17 -23 -0.4
    -2 -17 23 3.05
    -2 -17 23 5.81
    2 17 -24 0.1
    -2 -17 24 0.67
    2 17 -24 1.28
    -2 -17 24 -0.48
    -2 -17 25 3.73
    2 17 -25 9.16
    -2 -17 25 3.44
    2 17 -26 0.96
    -2 -17 26 3.64
    -2 -17 26 3.55
    -2 -17 26 8.62
    2 17 -27 10.49
    -2 -17 27 26.38
    -2 -17 27 18.12
    -2 -17 27 19.17
    2 16 -1 113.99
    -2 -16 1 124.35
    -2 -16 1 129.19
    2 16 -1 140
    2 16 -1 131.32
    -2 -16 1 123.03
    -2 -16 1 130.95
    -2 -16 1 126.29
    2 16 -2 9.37
    2 16 -2 4.49
    -2 -16 2 7.41
    2 16 -2 9.75
    -2 -16 2 8.29
    -2 -16 2 6.14
    -2 -16 2 14.52
    -2 -16 2 2.62
    -2 -16 3 1.67
    2 16 -3 1.82
    -2 -16 3 1.51
    -2 -16 3 -1.18
    2 16 -3 -1.35
    2 16 -3 -1.33
    2 16 -4 39.88
    -2 -16 4 25.24
    2 16 -4 28.24
    2 16 -4 47
    -2 -16 4 40.17
    -2 -16 4 42.55
    -2 -16 4 48.33
    -2 -16 5 -1.58
    2 16 -5 0.96
    2 16 -5 5.4
    -2 -16 5 7.44
    -2 -16 5 -0.1
    -2 -16 5 4.16
    2 16 -5 1.11
    2 16 -6 1.35
    2 16 -6 4.03
    -2 -16 6 6.21
    -2 -16 6 5.88
    2 16 -6 0.81
    -2 -16 6 2.37
    -2 -16 6 6.66
    -2 -16 6 4.05
    2 16 -7 2.28
    -2 -16 7 7.72
    -2 -16 7 5.46
    2 16 -7 3.31
    2 16 -7 5.09
    -2 -16 7 7.21
    -2 -16 7 9.97
    -2 -16 7 7.3
    2 16 -8 0.93
    2 16 -8 1.73
    -2 -16 8 1.75
    -2 -16 8 4.27
    -2 -16 8 0
    2 16 -8 0.7
    -2 -16 8 1.48
    -2 -16 8 -1.99
    2 16 -9 7.15
    2 16 -9 2.6
    -2 -16 9 2.32
    -2 -16 9 0.58
    -2 -16 9 4.58
    -2 -16 9 6.46
    -2 -16 9 2.1
    2 16 -9 7.25
    2 16 -10 3.07
    2 16 -10 -3
    2 16 -10 -2.31
    -2 -16 10 -1.44
    -2 -16 10 -2.69
    -2 -16 10 -0.77
    -2 -16 10 1.17
    -2 -16 10 -0.1
    2 16 -11 -1.86
    2 16 -11 5.02
    -2 -16 11 -0.77
    -2 -16 11 3.55
    -2 -16 11 2.78
    -2 -16 11 -0.77
    -2 -16 11 -1.47
    2 16 -11 7.53
    2 16 -12 17.29
    -2 -16 12 9.83
    2 16 -12 7.74
    2 16 -12 7.26
    -2 -16 12 12.05
    -2 -16 12 13.71
    -2 -16 12 15.11
    -2 -16 12 13.74
    2 16 -13 3.5
    2 16 -13 -1.13
    2 16 -13 -3.88
    -2 -16 13 3.16
    -2 -16 13 2.98
    -2 -16 13 -0.29
    -2 -16 13 4.69
    -2 -16 13 0.42
    2 16 -14 -2.15
    2 16 -14 -0.68
    -2 -16 14 0.67
    -2 -16 14 2.71
    -2 -16 14 0.48
    -2 -16 14 1.52
    -2 -16 14 1.66
    2 16 -14 15.41
    2 16 -15 23.19
    2 16 -15 9.81
    -2 -16 15 17.12
    -2 -16 15 13.91
    -2 -16 15 9.68
    -2 -16 15 10.55
    2 16 -16 3.67
    -2 -16 16 -2.37
    -2 -16 16 5.15
    -2 -16 16 0.19
    2 16 -16 6.89
    -2 -16 16 3.8
    2 16 -17 13.92
    2 16 -17 13.29
    -2 -16 17 9.82
    -2 -16 17 11.3
    -2 -16 17 8.71
    -2 -16 17 9.96
    2 16 -18 1.72
    -2 -16 18 -2.94
    -2 -16 18 1.72
    -2 -16 18 0.85
    -2 -16 18 -0.95
    -2 -16 19 19.08
    -2 -16 19 27.2
    -2 -16 19 24.87
    -2 -16 19 19.44
    2 16 -19 21.76
    2 16 -20 1.28
    -2 -16 20 -0.48
    -2 -16 20 2.47
    -2 -16 20 -2.19
    2 16 -20 -1.91
    2 16 -21 11
    2 16 -21 9.21
    -2 -16 21 5.24
    -2 -16 21 -2
    -2 -16 21 0.19
    -2 -16 22 12.21
    2 16 -22 13.26
    2 16 -22 15.38
    -2 -16 22 18.8
    -2 -16 22 15.84
    2 16 -23 1.99
    -2 -16 23 -1.43
    -2 -16 23 1.63
    -2 -16 23 6.41
    2 16 -23 -2.03
    2 16 -24 5.12
    -2 -16 24 -2.4
    -2 -16 24 -2.59
    -2 -16 24 3.83
    2 16 -24 2.19
    2 16 -25 0.21
    -2 -16 25 3.46
    -2 -16 25 6.05
    2 16 -25 3.97
    2 16 -26 -1.8
    -2 -16 26 1.15
    -2 -16 26 3.08
    2 16 -26 9.91
    2 16 -27 1.58
    -2 -16 27 -1.16
    -2 -16 27 -4.14
    -2 -16 27 0.77
    -2 -16 28 -3.76
    -2 -16 28 -0.19
    -2 -15 1 11.79
    2 15 -1 10.54
    2 15 -1 10.27
    2 15 -1 17.36
    -2 -15 1 10.08
    -2 -15 1 16.85
    -2 -15 1 17.49
    -2 -15 1 15.67
    2 15 -1 19.32
    2 15 -2 20.61
    2 15 -2 21.09
    2 15 -2 21.83
    -2 -15 2 19.62
    -2 -15 2 19.2
    -2 -15 2 20.07
    -2 -15 2 21.64
    -2 -15 2 17
    2 15 -3 -4.67
    2 15 -3 0.29
    2 15 -3 2.83
    -2 -15 3 -5.6
    -2 -15 3 3.23
    -2 -15 3 0.41
    -2 -15 3 -0.59
    -2 -15 3 -3.31
    2 15 -4 26.64
    2 15 -4 16.93
    2 15 -4 25.98
    -2 -15 4 28.29
    -2 -15 4 23.98
    -2 -15 4 26.76
    -2 -15 4 28.64
    2 15 -4 21.62
    2 15 -5 -0.1
    2 15 -5 5.15
    2 15 -5 0.29
    -2 -15 5 -0.3
    -2 -15 5 -4.78
    -2 -15 5 -2.25
    -2 -15 5 1.08
    2 15 -6 0.2
    2 15 -6 5.17
    -2 -15 6 0.98
    -2 -15 6 -0.21
    -2 -15 6 2.34
    -2 -15 6 2.62
    -2 -15 6 4.43
    2 15 -6 4.79
    2 15 -7 2.7
    2 15 -7 0.42
    2 15 -7 4.31
    -2 -15 7 -0.1
    -2 -15 7 5.22
    -2 -15 7 4.08
    -2 -15 7 1.57
    -2 -15 7 4.29
    2 15 -7 8.18
    2 15 -8 2.89
    2 15 -8 5.09
    2 15 -8 1.53
    -2 -15 8 1.26
    -2 -15 8 1.54
    -2 -15 8 0.88
    -2 -15 8 0.2
    -2 -15 8 1.35
    2 15 -9 15.73
    2 15 -9 19.11
    2 15 -9 22.29
    -2 -15 9 19.51
    -2 -15 9 13.36
    -2 -15 9 19.28
    -2 -15 9 18.84
    -2 -15 9 16.43
    2 15 -10 4.38
    2 15 -10 4.46
    2 15 -10 7.41
    -2 -15 10 7.98
    -2 -15 10 7.28
    -2 -15 10 4.69
    -2 -15 10 5.6
    -2 -15 10 7.08
    2 15 -11 -0.3
    2 15 -11 0.83
    2 15 -11 2.02
    -2 -15 11 -3.25
    -2 -15 11 5.46
    -2 -15 11 5.26
    -2 -15 11 4.49
    -2 -15 11 5.76
    -2 -15 12 64.24
    2 15 -12 52.24
    2 15 -12 38.55
    2 15 -12 53
    -2 -15 12 25.44
    -2 -15 12 59.83
    -2 -15 12 51.91
    -2 -15 12 44.8
    -2 -15 13 10.62
    2 15 -13 7.96
    2 15 -13 5.98
    2 15 -13 6
    -2 -15 13 6.16
    -2 -15 13 11.24
    -2 -15 13 8.5
    -2 -15 13 2.95
    2 15 -14 8.03
    2 15 -14 5.14
    2 15 -14 6.97
    -2 -15 14 -0.77
    -2 -15 14 3.52
    -2 -15 14 4.89
    -2 -15 14 6.48
    -2 -15 14 4.65
    -2 -15 14 3.23
    -2 -15 15 2.19
    2 15 -15 0.1
    2 15 -15 1.54
    2 15 -15 -0.39
    -2 -15 15 5.67
    -2 -15 15 1.25
    -2 -15 15 0.1
    -2 -15 15 0.57
    -2 -15 15 0.09
    -2 -15 16 3.72
    2 15 -16 3.63
    -2 -15 16 5.3
    -2 -15 16 -0.42
    -2 -15 16 0
    -2 -15 16 2.09
    -2 -15 16 1.14
    2 15 -16 1.53
    2 15 -17 18.12
    2 15 -17 10.38
    -2 -15 17 10.52
    -2 -15 17 16.43
    -2 -15 17 14.71
    -2 -15 17 18.11
    -2 -15 17 15.98
    -2 -15 18 52.09
    -2 -15 18 58.81
    -2 -15 18 50.82
    2 15 -18 58.39
    -2 -15 19 27.52
    -2 -15 19 26.46
    -2 -15 19 26.08
    2 15 -19 29.2
    2 15 -20 28.38
    -2 -15 20 37.22
    -2 -15 20 31.96
    -2 -15 20 32.35
    2 15 -20 24.77
    2 15 -21 -2.78
    2 15 -21 0.4
    -2 -15 21 3.54
    -2 -15 21 3.35
    -2 -15 21 1.24
    2 15 -22 31.62
    2 15 -22 24.32
    -2 -15 22 31.75
    -2 -15 22 29.74
    -2 -15 22 23.6
    2 15 -23 1.3
    -2 -15 23 0.87
    -2 -15 23 0
    -2 -15 23 -0.29
    2 15 -23 2.13
    2 15 -24 4.03
    2 15 -24 2.29
    -2 -15 24 0
    -2 -15 24 8.96
    -2 -15 24 -3.76
    2 15 -25 3.06
    2 15 -25 4.18
    -2 -15 25 4.34
    -2 -15 25 2.7
    -2 -15 25 4.44
    2 15 -26 -3.68
    -2 -15 26 2.22
    2 15 -26 -2.88
    2 15 -27 1.67
    2 15 -27 -4.16
    -2 -15 27 6.09
    -2 -15 27 0.39
    -2 -15 27 0.39
    2 15 -28 -1.88
    -2 -15 28 0.58
    -2 -15 28 6
    2 14 -1 47.97
    2 14 -1 49.16
    2 14 -1 53.79
    -2 -14 1 50.19
    -2 -14 1 43.03
    -2 -14 1 54.46
    -2 -14 1 45.99
    -2 -14 1 49.82
    -2 -14 1 53.03
    2 14 -1 52.1
    2 14 -1 54.53
    2 14 -2 26.74
    2 14 -2 28.46
    -2 -14 2 21.66
    -2 -14 2 28.15
    2 14 -2 23.66
    -2 -14 2 20.07
    -2 -14 2 23.11
    2 14 -2 24.38
    -2 -14 2 26.06
    -2 -14 3 10.09
    2 14 -3 8.17
    2 14 -3 10.48
    2 14 -3 12.19
    2 14 -3 17.61
    -2 -14 3 13.7
    -2 -14 3 16.24
    -2 -14 3 8.7
    -2 -14 3 11.06
    2 14 -4 8.29
    -2 -14 4 2.44
    2 14 -4 7.36
    -2 -14 4 9.22
    2 14 -4 4.78
    2 14 -4 6.52
    -2 -14 4 7.89
    -2 -14 4 10.22
    -2 -14 5 1.61
    2 14 -5 -0.5
    2 14 -5 4.99
    -2 -14 5 0.73
    2 14 -5 1.81
    2 14 -5 -4.67
    -2 -14 5 -0.98
    -2 -14 5 -3.32
    -2 -14 5 -2.55
    -2 -14 6 2.93
    -2 -14 6 -0.58
    2 14 -6 1.21
    -2 -14 6 3.61
    2 14 -6 8.21
    2 14 -6 2.13
    -2 -14 6 2.6
    -2 -14 6 2.01
    2 14 -6 -0.57
    2 14 -7 0.38
    2 14 -7 -1.55
    2 14 -7 -1.7
    -2 -14 7 -1.26
    -2 -14 7 1.15
    -2 -14 7 4.74
    -2 -14 7 -0.78
    -2 -14 7 -0.2
    2 14 -7 4.37
    2 14 -8 1.5
    -2 -14 8 3.17
    -2 -14 8 -0.77
    2 14 -8 5.51
    2 14 -8 2.2
    2 14 -8 3.85
    -2 -14 8 0.52
    -2 -14 8 0.48
    -2 -14 8 0.97
    2 14 -9 7.59
    -2 -14 9 10.18
    2 14 -9 2.97
    -2 -14 9 12.06
    2 14 -9 10.2
    2 14 -9 9.69
    -2 -14 9 8.06
    -2 -14 9 10.63
    -2 -14 9 15.33
    2 14 -10 6.44
    2 14 -10 6.5
    2 14 -10 0.1
    2 14 -10 -0.1
    -2 -14 10 5.16
    -2 -14 10 9.01
    -2 -14 10 7.64
    -2 -14 10 7.99
    -2 -14 10 11.03
    2 14 -11 18.27
    2 14 -11 20.03
    -2 -14 11 17.9
    2 14 -11 13.39
    -2 -14 11 21.03
    -2 -14 11 12.13
    -2 -14 11 20.76
    -2 -14 11 12.5
    -2 -14 12 56.51
    -2 -14 12 43.99
    2 14 -12 44.69
    2 14 -12 43.83
    2 14 -12 47.66
    -2 -14 12 44.34
    -2 -14 12 42.74
    -2 -14 12 52.56
    -2 -14 12 44.63
    2 14 -13 47.64
    -2 -14 13 35.15
    -2 -14 13 55.58
    2 14 -13 42.38
    -2 -14 13 39.32
    2 14 -13 44.97
    -2 -14 13 39.29
    -2 -14 13 42.39
    -2 -14 13 42.08
    -2 -14 14 5.5
    -2 -14 14 1.43
    -2 -14 14 5.11
    -2 -14 14 2.19
    2 14 -14 4
    2 14 -14 6.48
    -2 -14 14 10.71
    -2 -14 14 5.71
    2 14 -14 2.78
    2 14 -15 8.94
    -2 -14 15 21.11
    -2 -14 15 16.06
    2 14 -15 13.86
    -2 -14 15 11.62
    -2 -14 15 13.63
    -2 -14 15 17
    2 14 -15 15.01
    -2 -14 15 16.9
    2 14 -16 23.29
    2 14 -16 24.17
    -2 -14 16 20.55
    -2 -14 16 32.73
    -2 -14 16 27.76
    2 14 -16 37.1
    -2 -14 16 20.01
    -2 -14 16 29.64
    2 14 -17 12.75
    -2 -14 17 17.31
    -2 -14 17 10.43
    -2 -14 17 11.85
    2 14 -17 11.02
    -2 -14 17 5.72
    -2 -14 17 7.15
    -2 -14 18 1.81
    -2 -14 18 3.15
    2 14 -18 1.63
    -2 -14 18 3.01
    -2 -14 18 3.06
    2 14 -19 45.48
    -2 -14 19 48.67
    2 14 -19 35.07
    -2 -14 19 32.56
    -2 -14 19 44.61
    -2 -14 19 40.24
    -2 -14 20 83.16
    -2 -14 20 81.89
    2 14 -20 77.19
    2 14 -20 83.46
    -2 -14 20 79.97
    -2 -14 21 -1.54
    2 14 -21 5.55
    -2 -14 21 2.6
    2 14 -21 -0.6
    -2 -14 21 7.98
    2 14 -22 1.06
    2 14 -22 -3.51
    -2 -14 22 -0.29
    -2 -14 22 3.86
    -2 -14 22 7.23
    -2 -14 23 -1.36
    2 14 -23 1.2
    -2 -14 23 6.09
    -2 -14 23 2.32
    2 14 -23 -1.27
    -2 -14 24 8.04
    -2 -14 24 13.36
    -2 -14 24 6.31
    2 14 -24 11.92
    2 14 -24 5.09
    -2 -14 25 -1.07
    -2 -14 25 0.68
    2 14 -25 7.34
    2 14 -25 -1.2
    -2 -14 25 0.19
    2 14 -26 10.95
    -2 -14 26 14.46
    -2 -14 26 12.35
    -2 -14 26 15.12
    2 14 -26 14.62
    2 14 -27 23.85
    2 14 -27 17.47
    -2 -14 27 24.02
    2 14 -28 8.76
    -2 -14 28 10.18
    -2 -14 28 3.5
    2 14 -28 10.7
    -2 -14 28 12.39
    2 14 -29 3.36
    -2 -14 29 -1.36
    -2 -14 29 5.41
    -2 -14 29 2.62
    2 13 -1 26.13
    -2 -13 1 24.6
    -2 -13 1 31.79
    -2 -13 1 26.06
    -2 -13 1 27.56
    -2 -13 1 25.63
    2 13 -1 36
    -2 -13 1 31.8
    2 13 -1 31.8
    2 13 -1 25.18
    2 13 -1 34.46
    2 13 -2 17.94
    2 13 -2 19.44
    -2 -13 2 14.95
    -2 -13 2 15.05
    -2 -13 2 16.82
    2 13 -2 14.13
    -2 -13 2 22.59
    -2 -13 2 21.38
    2 13 -2 19.84
    2 13 -3 33.54
    -2 -13 3 24.38
    -2 -13 3 31.12
    -2 -13 3 25.93
    -2 -13 3 26.43
    2 13 -3 23.66
    2 13 -3 34.15
    -2 -13 3 25.08
    2 13 -3 25.98
    2 13 -4 29.11
    -2 -13 4 25.26
    2 13 -4 25.55
    -2 -13 4 28.98
    -2 -13 4 23.98
    2 13 -4 26.39
    -2 -13 4 28.18
    2 13 -4 27.6
    2 13 -5 37.75
    2 13 -5 37.73
    2 13 -5 35.61
    -2 -13 5 24.54
    -2 -13 5 46.29
    -2 -13 5 39.09
    -2 -13 5 27.77
    2 13 -5 34.77
    -2 -13 5 33.14
    2 13 -6 5.42
    2 13 -6 2.67
    -2 -13 6 0.68
    -2 -13 6 2.29
    -2 -13 6 3.97
    -2 -13 6 6.41
    2 13 -6 3.64
    -2 -13 6 5.77
    2 13 -6 -0.87
    2 13 -7 0.94
    2 13 -7 0
    2 13 -7 3.07
    -2 -13 7 -1.05
    -2 -13 7 1.64
    -2 -13 7 0.58
    -2 -13 7 -0.87
    2 13 -7 1.1
    -2 -13 7 -1.25
    2 13 -8 0.3
    2 13 -8 0.57
    -2 -13 8 0.77
    -2 -13 8 4.42
    -2 -13 8 -1.05
    -2 -13 8 2.6
    -2 -13 8 1.15
    2 13 -8 -0.57
    2 13 -8 1.35
    2 13 -9 0.6
    2 13 -9 6.77
    2 13 -9 2.57
    -2 -13 9 0.96
    -2 -13 9 2.84
    -2 -13 9 2.58
    -2 -13 9 4.51
    -2 -13 9 4.99
    2 13 -9 1.54
    2 13 -10 3.23
    2 13 -10 3.27
    2 13 -10 2.09
    -2 -13 10 4.73
    -2 -13 10 13.49
    -2 -13 10 7.64
    -2 -13 10 6.99
    -2 -13 10 5.45
    2 13 -10 3.43
    -2 -13 10 7.28
    2 13 -11 6.27
    2 13 -11 3.54
    2 13 -11 -0.95
    -2 -13 11 1.15
    -2 -13 11 -1.89
    -2 -13 11 0.19
    -2 -13 11 -1.43
    -2 -13 11 0.1
    -2 -13 11 -2.39
    2 13 -11 -1.54
    -2 -13 12 4.86
    2 13 -12 1.45
    2 13 -12 5.41
    2 13 -12 8.16
    -2 -13 12 3.99
    -2 -13 12 5.82
    -2 -13 12 5.29
    -2 -13 12 6.57
    -2 -13 12 7.89
    2 13 -12 32.33
    2 13 -13 4.92
    2 13 -13 3.94
    2 13 -13 12.06
    -2 -13 13 6.5
    -2 -13 13 3.87
    -2 -13 13 3.04
    -2 -13 13 2.47
    2 13 -13 1.84
    -2 -13 13 3.09
    -2 -13 13 0.48
    2 13 -14 11.57
    2 13 -14 11.59
    -2 -13 14 9.13
    -2 -13 14 8.08
    -2 -13 14 10.86
    -2 -13 14 6.48
    2 13 -14 9.4
    -2 -13 14 9.03
    2 13 -15 20.74
    2 13 -15 21.77
    -2 -13 15 21.73
    -2 -13 15 24.42
    -2 -13 15 20.14
    -2 -13 15 23.2
    -2 -13 15 14.98
    2 13 -15 21.73
    -2 -13 16 0.67
    2 13 -16 10.61
    2 13 -16 2.78
    -2 -13 16 4.79
    -2 -13 16 4.9
    -2 -13 16 3.54
    -2 -13 16 4.02
    2 13 -16 2.82
    -2 -13 17 48.97
    2 13 -17 46.86
    2 13 -17 54.32
    -2 -13 17 48.28
    -2 -13 17 50.99
    2 13 -17 40.58
    -2 -13 17 50.45
    2 13 -18 -0.32
    2 13 -18 -0.43
    -2 -13 18 2.16
    -2 -13 18 -0.43
    -2 -13 18 2.11
    -2 -13 18 2.6
    -2 -13 18 -3.55
    2 13 -18 1.53
    -2 -13 19 119.69
    2 13 -19 100.76
    2 13 -19 97.82
    -2 -13 19 89.81
    -2 -13 19 111.12
    -2 -13 19 98.4
    2 13 -19 101.27
    2 13 -20 3.09
    -2 -13 20 10.92
    -2 -13 20 2.32
    -2 -13 20 6.3
    2 13 -20 1.62
    2 13 -21 4.67
    2 13 -21 0.51
    -2 -13 21 3.58
    -2 -13 21 1.56
    -2 -13 21 -0.87
    2 13 -22 12.38
    -2 -13 22 8.55
    -2 -13 22 7.5
    2 13 -22 7.46
    -2 -13 22 10.96
    2 13 -23 0.8
    -2 -13 23 -1.36
    -2 -13 23 -0.1
    2 13 -23 -0.21
    -2 -13 23 0.29
    2 13 -24 2.7
    2 13 -24 -1.26
    -2 -13 24 5.16
    -2 -13 24 0.87
    -2 -13 24 -0.78
    2 13 -25 5.83
    2 13 -25 0.4
    -2 -13 25 2.43
    -2 -13 25 7.63
    -2 -13 25 5.46
    2 13 -26 1.86
    2 13 -26 0.8
    -2 -13 26 -0.88
    -2 -13 26 7.05
    -2 -13 26 -0.78
    -2 -13 27 28.76
    2 13 -27 21.29
    2 13 -27 15.99
    -2 -13 27 23.76
    2 13 -28 25.8
    2 13 -28 20.5
    -2 -13 28 33.45
    -2 -13 28 24.69
    2 13 -29 -0.1
    -2 -13 29 -2.91
    -2 -13 29 -0.68
    2 12 -1 65.7
    2 12 -1 55.24
    -2 -12 1 56.67
    2 12 -1 52.91
    2 12 -1 59.11
    2 12 -1 41.74
    -2 -12 1 60.31
    -2 -12 1 55.59
    -2 -12 1 52.03
    -2 -12 1 55.8
    -2 -12 2 3.88
    -2 -12 2 4.14
    2 12 -2 3.29
    2 12 -2 2.07
    -2 -12 2 1.76
    -2 -12 2 2.04
    -2 -12 2 3.29
    2 12 -2 4.23
    2 12 -2 3.41
    2 12 -3 19.14
    -2 -12 3 18.29
    -2 -12 3 11.4
    2 12 -3 20.09
    -2 -12 3 20.62
    -2 -12 3 19.12
    2 12 -3 18.04
    2 12 -3 19.36
    -2 -12 3 17.33
    -2 -12 4 8.26
    -2 -12 4 5.76
    2 12 -4 7.42
    2 12 -4 5.7
    2 12 -4 2.18
    2 12 -4 8.16
    -2 -12 4 5.91
    -2 -12 4 4.15
    -2 -12 4 5.62
    -2 -12 4 6.5
    -2 -12 5 -0.1
    2 12 -5 -0.2
    2 12 -5 3.53
    2 12 -5 0.57
    -2 -12 5 3.71
    -2 -12 5 -0.94
    -2 -12 5 3.97
    -2 -12 5 -2.52
    2 12 -5 -0.38
    -2 -12 6 8.89
    -2 -12 6 8.78
    2 12 -6 7.18
    2 12 -6 9.55
    2 12 -6 7.36
    2 12 -6 7.93
    -2 -12 6 11.26
    -2 -12 6 12.46
    -2 -12 6 9.36
    2 12 -7 26.78
    2 12 -7 27.73
    -2 -12 7 24.78
    -2 -12 7 23.61
    2 12 -7 23.29
    2 12 -7 19.54
    -2 -12 7 24.27
    -2 -12 7 33.71
    -2 -12 7 26.74
    2 12 -8 4.32
    -2 -12 8 3.57
    2 12 -8 5.66
    2 12 -8 7.8
    -2 -12 8 4.69
    -2 -12 8 8.37
    -2 -12 8 5.08
    -2 -12 8 7.38
    -2 -12 9 82.13
    2 12 -9 84.22
    2 12 -9 90.38
    2 12 -9 100.6
    -2 -12 9 84.3
    -2 -12 9 78.77
    -2 -12 9 95.6
    -2 -12 9 112.81
    -2 -12 9 81.5
    -2 -12 10 3.83
    -2 -12 10 4.51
    2 12 -10 9.43
    2 12 -10 6.26
    2 12 -10 3.86
    2 12 -10 7.88
    -2 -12 10 2.74
    -2 -12 10 5.27
    -2 -12 10 4.56
    -2 -12 10 1.81
    -2 -12 11 6.5
    2 12 -11 10.79
    2 12 -11 3.86
    2 12 -11 5.22
    2 12 -11 6.46
    -2 -12 11 2.9
    -2 -12 11 4.95
    -2 -12 11 7.46
    -2 -12 11 3.91
    -2 -12 11 3.63
    -2 -12 12 12.27
    2 12 -12 7.24
    -2 -12 12 11.66
    -2 -12 12 15.47
    2 12 -12 8.44
    2 12 -12 10.75
    -2 -12 12 11.26
    2 12 -12 8.6
    -2 -12 12 13.81
    -2 -12 12 6.41
    2 12 -13 4.23
    2 12 -13 1.36
    2 12 -13 4.97
    -2 -12 13 0.63
    -2 -12 13 7.55
    -2 -12 13 6.66
    -2 -12 13 2.11
    2 12 -13 3.54
    -2 -12 13 3.12
    2 12 -14 25.05
    2 12 -14 17.55
    2 12 -14 16.41
    -2 -12 14 21.66
    -2 -12 14 12.03
    -2 -12 14 21.42
    -2 -12 14 21.6
    2 12 -14 15.45
    -2 -12 14 25.83
    2 12 -15 135.55
    2 12 -15 123.13
    -2 -12 15 128.01
    -2 -12 15 120.1
    -2 -12 15 137.38
    -2 -12 15 113.43
    2 12 -15 114.48
    -2 -12 15 161.47
    2 12 -15 127.79
    2 12 -16 15.8
    2 12 -16 17.33
    2 12 -16 22.9
    -2 -12 16 18.17
    -2 -12 16 23.75
    -2 -12 16 22.62
    -2 -12 16 21.39
    -2 -12 16 22.13
    2 12 -16 19.09
    2 12 -17 2.68
    2 12 -17 -0.49
    -2 -12 17 -1.09
    -2 -12 17 -2.41
    -2 -12 17 0.19
    -2 -12 17 2.16
    -2 -12 17 1.15
    2 12 -17 0.43
    2 12 -17 -2.22
    -2 -12 18 93.61
    2 12 -18 83.57
    -2 -12 18 98.76
    -2 -12 18 90.57
    -2 -12 18 76.31
    -2 -12 18 96.09
    2 12 -18 86.97
    2 12 -18 80.92
    2 12 -19 21.05
    -2 -12 19 23.56
    -2 -12 19 24.7
    -2 -12 19 22.71
    -2 -12 19 11.13
    2 12 -19 23.64
    -2 -12 20 52.56
    2 12 -20 52.98
    2 12 -20 51.97
    2 12 -20 49.49
    -2 -12 20 45.94
    -2 -12 20 52.62
    2 12 -21 2.22
    -2 -12 21 -4.28
    -2 -12 21 -0.98
    -2 -12 21 3.41
    2 12 -21 -2.33
    2 12 -21 -0.85
    2 12 -22 4.04
    -2 -12 22 4.59
    -2 -12 22 4.77
    2 12 -22 -1.16
    -2 -12 22 3.93
    -2 -12 23 3.72
    2 12 -23 3.32
    -2 -12 23 4.97
    -2 -12 23 1.28
    2 12 -23 5.43
    -2 -12 24 5.45
    -2 -12 24 5.61
    -2 -12 24 5.38
    2 12 -24 5.92
    2 12 -24 -0.9
    2 12 -25 -0.41
    -2 -12 25 0.2
    -2 -12 25 0
    -2 -12 25 0
    2 12 -25 -0.3
    2 12 -26 5.18
    2 12 -26 1.44
    -2 -12 26 5.12
    -2 -12 26 4.59
    -2 -12 26 5.92
    2 12 -27 -2.38
    -2 -12 27 -1.17
    -2 -12 27 -0.98
    -2 -12 27 -0.58
    2 12 -27 -4.8
    -2 -12 28 8.15
    2 12 -28 10.38
    -2 -12 28 11.71
    2 12 -28 10.97
    2 12 -29 0.61
    2 12 -29 4.33
    -2 -12 29 -3.4
    -2 -12 30 0.48
    -2 -11 1 10.3
    -2 -11 1 10.64
    -2 -11 1 9.43
    2 11 -1 6.1
    2 11 -1 9.02
    -2 -11 1 5.29
    2 11 -1 8.31
    2 11 -1 6.42
    2 11 -1 11.53
    -2 -11 1 6.93
    2 11 -2 1.38
    2 11 -2 0.76
    -2 -11 2 4.76
    -2 -11 2 2.33
    2 11 -2 1.03
    -2 -11 2 -0.39
    -2 -11 2 2.49
    -2 -11 2 1.24
    2 11 -2 0.38
    -2 -11 3 69.85
    2 11 -3 84.4
    -2 -11 3 76.53
    2 11 -3 85.7
    2 11 -3 80.5
    2 11 -3 82.6
    -2 -11 3 63.11
    -2 -11 3 72.99
    -2 -11 3 75.25
    2 11 -4 9.46
    -2 -11 4 5.61
    -2 -11 4 5.01
    -2 -11 4 7.36
    -2 -11 4 6.14
    -2 -11 4 9.31
    -2 -11 4 8.87
    2 11 -4 5.82
    -2 -11 4 8.92
    2 11 -4 5.43
    2 11 -4 6.94
    2 11 -5 47.79
    2 11 -5 41.32
    2 11 -5 43.03
    -2 -11 5 55.3
    -2 -11 5 39.24
    -2 -11 5 34.74
    -2 -11 5 40.05
    -2 -11 5 38.55
    2 11 -5 46.02
    -2 -11 6 8.57
    -2 -11 6 9.13
    -2 -11 6 9.66
    -2 -11 6 9.06
    -2 -11 6 14.56
    2 11 -6 9.31
    2 11 -6 9.89
    2 11 -6 10.18
    2 11 -7 -1.73
    2 11 -7 0
    -2 -11 7 0.52
    -2 -11 7 1.15
    2 11 -7 1.22
    -2 -11 7 0.96
    -2 -11 7 -0.1
    -2 -11 7 2.11
    -2 -11 7 1.92
    -2 -11 8 5.67
    -2 -11 8 0.38
    -2 -11 8 1.35
    2 11 -8 7.34
    2 11 -8 3.25
    2 11 -8 0
    -2 -11 8 5.76
    -2 -11 8 3.88
    2 11 -8 5.6
    -2 -11 8 2.11
    2 11 -9 41.63
    2 11 -9 41.99
    2 11 -9 44.62
    -2 -11 9 41.45
    -2 -11 9 50.74
    -2 -11 9 46.27
    -2 -11 9 45.65
    -2 -11 9 38.63
    -2 -11 9 45.66
    2 11 -9 40.33
    2 11 -10 0.95
    2 11 -10 2.45
    2 11 -10 -1.16
    -2 -11 10 1.92
    -2 -11 10 1.24
    -2 -11 10 1.48
    -2 -11 10 4.45
    -2 -11 10 -1.82
    -2 -11 10 2.85
    2 11 -10 3.35
    2 11 -11 5.64
    -2 -11 11 10.37
    -2 -11 11 10.25
    -2 -11 11 14.5
    -2 -11 11 5.85
    -2 -11 11 12.01
    2 11 -11 6.9
    2 11 -11 9.31
    2 11 -11 9.1
    2 11 -12 25.72
    -2 -11 12 26.98
    -2 -11 12 28.12
    -2 -11 12 33.25
    -2 -11 12 33.03
    -2 -11 12 17.27
    2 11 -12 23.02
    2 11 -12 28.82
    2 11 -12 31.87
    2 11 -13 9.85
    2 11 -13 9.74
    2 11 -13 13.79
    -2 -11 13 8.21
    -2 -11 13 9.56
    -2 -11 13 11.42
    -2 -11 13 10.12
    2 11 -13 7.1
    2 11 -14 65.53
    -2 -11 14 68.96
    -2 -11 14 60.91
    -2 -11 14 75.87
    -2 -11 14 63.51
    2 11 -14 69.45
    2 11 -14 64.52
    2 11 -14 80.15
    2 11 -14 64.03
    2 11 -15 108.62
    2 11 -15 117.88
    -2 -11 15 109.56
    2 11 -15 114.12
    -2 -11 15 130.27
    -2 -11 15 103.55
    -2 -11 15 106.64
    2 11 -15 116.72
    -2 -11 15 115.34
    -2 -11 16 222.9
    -2 -11 16 247.52
    2 11 -16 230.77
    -2 -11 16 217.02
    -2 -11 16 239.12
    -2 -11 16 212.06
    -2 -11 16 224.81
    2 11 -16 235.24
    2 11 -16 210.1
    2 11 -16 217.13
    2 11 -17 28.15
    -2 -11 17 28.34
    2 11 -17 23.4
    -2 -11 17 26.78
    -2 -11 17 24.99
    -2 -11 17 27.21
    -2 -11 17 29.09
    2 11 -17 29.24
    -2 -11 18 23.68
    2 11 -18 26.33
    -2 -11 18 24.18
    -2 -11 18 20.37
    -2 -11 18 25.09
    2 11 -18 31.92
    2 11 -18 17.3
    -2 -11 19 43.39
    2 11 -19 49.24
    2 11 -19 50.72
    -2 -11 19 37.04
    2 11 -19 50.06
    -2 -11 19 38.33
    -2 -11 19 51.46
    2 11 -20 56
    2 11 -20 59.99
    -2 -11 20 66.79
    -2 -11 20 63.53
    -2 -11 20 60.51
    2 11 -20 68.84
    -2 -11 20 73.16
    -2 -11 21 16.38
    -2 -11 21 15.32
    2 11 -21 15
    -2 -11 21 11.62
    2 11 -21 18.96
    2 11 -21 16.29
    2 11 -22 5.27
    -2 -11 22 3.24
    -2 -11 22 4.45
    2 11 -22 6.25
    2 11 -22 4.1
    -2 -11 22 8.1
    2 11 -23 7.45
    -2 -11 23 6.58
    -2 -11 23 0
    2 11 -23 -2.62
    -2 -11 23 6.93
    2 11 -24 3.09
    2 11 -24 5.33
    -2 -11 24 2.28
    -2 -11 24 1.66
    -2 -11 24 -0.98
    2 11 -25 1.54
    -2 -11 25 2.55
    -2 -11 25 2.47
    -2 -11 25 1.75
    2 11 -25 3.2
    2 11 -26 -5.91
    -2 -11 26 3.88
    -2 -11 26 2.74
    -2 -11 26 1.58
    2 11 -26 -1.49
    -2 -11 27 7.5
    2 11 -27 7.72
    -2 -11 27 -0.78
    -2 -11 27 4.84
    2 11 -27 3.77
    2 11 -28 10.53
    -2 -11 28 1.64
    2 11 -28 2.86
    -2 -11 28 7.49
    2 11 -29 3.43
    -2 -11 29 1.75
    2 11 -29 6.37
    -2 -11 30 6.5
    -2 -11 30 6.83
    2 10 -1 -1.96
    2 10 -1 0.57
    2 10 -1 9.09
    2 10 -1 0.38
    -2 -10 1 0.21
    -2 -10 1 -0.63
    -2 -10 1 0.29
    -2 -10 1 0.39
    -2 -10 1 1.26
    2 10 -1 2.58
    2 10 -2 16.19
    2 10 -2 14.23
    2 10 -2 19.56
    -2 -10 2 16.88
    -2 -10 2 16.42
    -2 -10 2 15.34
    2 10 -2 19.8
    -2 -10 2 18.23
    -2 -10 2 15.2
    2 10 -3 19.13
    2 10 -3 18.32
    -2 -10 3 16.63
    -2 -10 3 17.65
    -2 -10 3 17.83
    -2 -10 3 15.55
    2 10 -3 15.49
    2 10 -3 18.81
    -2 -10 3 17.5
    -2 -10 4 27.62
    2 10 -4 31.76
    2 10 -4 30.4
    2 10 -4 28.37
    -2 -10 4 36.21
    -2 -10 4 21.81
    -2 -10 4 25.53
    -2 -10 4 24.19
    -2 -10 4 26.56
    -2 -10 4 27.7
    2 10 -4 26.99
    2 10 -5 12.8
    -2 -10 5 18.59
    2 10 -5 15.66
    2 10 -5 13.05
    2 10 -5 15.92
    -2 -10 5 13.83
    -2 -10 5 11.52
    -2 -10 5 17.56
    -2 -10 5 12.22
    2 10 -6 19.27
    2 10 -6 21.49
    2 10 -6 20.3
    -2 -10 6 23.05
    -2 -10 6 27.77
    -2 -10 6 24.12
    -2 -10 6 29.09
    -2 -10 6 19.97
    -2 -10 6 16.74
    2 10 -6 23.26
    2 10 -7 45.14
    2 10 -7 49.53
    -2 -10 7 40.96
    -2 -10 7 36.87
    -2 -10 7 45.5
    -2 -10 7 54.12
    -2 -10 7 41.02
    2 10 -7 48.25
    -2 -10 7 42.43
    2 10 -8 30.61
    2 10 -8 28.54
    2 10 -8 27.99
    -2 -10 8 29.91
    -2 -10 8 36.82
    -2 -10 8 28.12
    -2 -10 8 41.6
    -2 -10 8 30.11
    -2 -10 8 31.32
    2 10 -9 7.1
    2 10 -9 13.47
    2 10 -9 10.44
    -2 -10 9 12.24
    -2 -10 9 11.06
    -2 -10 9 8.74
    -2 -10 9 8.27
    -2 -10 9 8.19
    2 10 -9 12.01
    -2 -10 9 10.51
    2 10 -10 1.86
    -2 -10 10 -0.21
    2 10 -10 5.32
    2 10 -10 3.98
    -2 -10 10 2.76
    -2 -10 10 1.45
    -2 -10 10 1.96
    -2 -10 10 0
    2 10 -10 2.49
    -2 -10 11 1.54
    -2 -10 11 2.19
    2 10 -11 1.13
    2 10 -11 -1.26
    2 10 -11 -0.98
    -2 -10 11 0.79
    -2 -10 11 3.16
    -2 -10 11 0.78
    2 10 -11 0.1
    -2 -10 12 42.72
    2 10 -12 42.6
    2 10 -12 45.31
    2 10 -12 44.41
    -2 -10 12 36.82
    -2 -10 12 49.99
    -2 -10 12 47.72
    -2 -10 12 43.34
    2 10 -12 49.55
    2 10 -13 5.82
    2 10 -13 2.72
    2 10 -13 4.41
    2 10 -13 2.63
    -2 -10 13 1.59
    -2 -10 13 4.25
    -2 -10 13 0.67
    -2 -10 13 4.1
    2 10 -13 2.55
    -2 -10 13 2.76
    2 10 -14 102.88
    2 10 -14 101.32
    2 10 -14 92.79
    -2 -10 14 103.61
    -2 -10 14 89.45
    -2 -10 14 114.01
    -2 -10 14 96.17
    -2 -10 14 107.43
    2 10 -14 102.67
    -2 -10 15 3.74
    2 10 -15 -1.58
    2 10 -15 3.24
    2 10 -15 0.54
    -2 -10 15 0.6
    -2 -10 15 -1.17
    -2 -10 15 0.78
    -2 -10 15 0
    2 10 -15 1.36
    -2 -10 15 1.84
    2 10 -16 546.83
    2 10 -16 640.32
    2 10 -16 569.98
    -2 -10 16 621
    -2 -10 16 546.59
    -2 -10 16 649.03
    -2 -10 16 569.39
    2 10 -16 614.9
    -2 -10 16 599.26
    2 10 -17 7.67
    2 10 -17 9.7
    2 10 -17 13.09
    -2 -10 17 13.18
    -2 -10 17 15.94
    -2 -10 17 19.29
    -2 -10 17 9.79
    2 10 -17 8.05
    -2 -10 17 18.71
    -2 -10 18 51.63
    2 10 -18 58.48
    -2 -10 18 62.39
    2 10 -18 54.54
    2 10 -18 60.72
    2 10 -18 58.46
    -2 -10 18 51.34
    -2 -10 18 58.67
    -2 -10 18 64.23
    2 10 -19 24.59
    2 10 -19 21.29
    -2 -10 19 25.17
    -2 -10 19 21.26
    -2 -10 19 21.54
    -2 -10 19 16.07
    2 10 -20 40.19
    -2 -10 20 38.72
    -2 -10 20 36.62
    -2 -10 20 41.72
    -2 -10 20 45.56
    2 10 -20 34.12
    2 10 -21 10.07
    2 10 -21 11.42
    -2 -10 21 14.08
    -2 -10 21 18.7
    -2 -10 21 7.95
    2 10 -21 13.23
    2 10 -22 0.81
    2 10 -22 -1.99
    -2 -10 22 -0.3
    -2 -10 22 -1.89
    2 10 -22 -2.48
    -2 -10 22 0.98
    2 10 -23 2.98
    2 10 -23 0.51
    -2 -10 23 4.33
    -2 -10 23 4.59
    -2 -10 23 5.76
    2 10 -23 -0.42
    2 10 -24 0.1
    2 10 -24 -2.91
    -2 -10 24 3.05
    -2 -10 24 -2.08
    -2 -10 24 2.44
    -2 -10 25 7.44
    2 10 -25 3.3
    -2 -10 25 3.34
    -2 -10 25 4.57
    2 10 -25 8.95
    2 10 -26 -0.89
    2 10 -26 -1.82
    -2 -10 26 0.39
    -2 -10 26 1.36
    -2 -10 26 2.77
    -2 -10 27 4.69
    2 10 -27 -5.26
    2 10 -27 0.99
    -2 -10 27 -6
    -2 -10 27 -1.68
    2 10 -28 4.14
    2 10 -28 -3.24
    -2 -10 28 0.69
    -2 -10 28 -2.41
    2 10 -29 8.47
    -2 -10 29 14.48
    2 10 -29 10.25
    -2 -10 29 6.13
    -2 -10 30 -0.78
    -2 -10 30 0.86
    2 9 -1 2.73
    2 9 -1 4.91
    -2 -9 1 4.94
    -2 -9 1 3.91
    2 9 -1 9.54
    2 9 -1 0.82
    -2 -9 1 3.43
    -2 -9 1 2.12
    2 9 -1 4.02
    -2 -9 2 48.48
    2 9 -2 45.01
    -2 -9 2 53.29
    -2 -9 2 44.83
    -2 -9 2 52.3
    2 9 -2 45.08
    2 9 -2 56.8
    -2 -9 2 47.84
    2 9 -2 42.65
    -2 -9 3 0.97
    -2 -9 3 1.18
    2 9 -3 -1.75
    -2 -9 3 1.34
    -2 -9 3 -0.31
    2 9 -3 -0.29
    2 9 -3 1.32
    -2 -9 3 -1.24
    2 9 -3 1.55
    2 9 -4 12.68
    2 9 -4 11.5
    2 9 -4 14.11
    -2 -9 4 14.29
    -2 -9 4 15.81
    -2 -9 4 11.12
    -2 -9 4 11.79
    -2 -9 4 12.12
    -2 -9 4 16.71
    2 9 -4 10.99
    -2 -9 4 12.15
    2 9 -5 28.43
    2 9 -5 24.8
    -2 -9 5 26.79
    -2 -9 5 22.5
    -2 -9 5 30
    -2 -9 5 35.27
    -2 -9 5 23.31
    -2 -9 5 20.2
    -2 -9 5 26.12
    -2 -9 5 26.24
    2 9 -5 24.1
    2 9 -5 25.3
    2 9 -6 -0.72
    2 9 -6 -1.14
    2 9 -6 1.76
    -2 -9 6 1.35
    -2 -9 6 1.24
    -2 -9 6 2.31
    -2 -9 6 3.75
    -2 -9 6 2.24
    -2 -9 6 0.29
    -2 -9 6 1.57
    -2 -9 6 -1.27
    2 9 -6 2.66
    2 9 -7 191.11
    2 9 -7 202.45
    -2 -9 7 193.24
    -2 -9 7 199.44
    -2 -9 7 219.59
    -2 -9 7 178.93
    -2 -9 7 176.89
    -2 -9 7 197.36
    2 9 -7 189.44
    2 9 -7 196.71
    -2 -9 8 2.86
    -2 -9 8 1.16
    2 9 -8 1.58
    2 9 -8 3.96
    2 9 -8 0
    -2 -9 8 3.8
    -2 -9 8 -0.42
    -2 -9 8 4.24
    -2 -9 8 1.38
    2 9 -8 -0.19
    2 9 -9 5.74
    2 9 -9 0
    -2 -9 9 1.58
    -2 -9 9 -1.15
    -2 -9 9 -2.34
    -2 -9 9 2.5
    2 9 -9 0.79
    -2 -9 9 0.2
    2 9 -9 1.03
    2 9 -10 17.77
    -2 -9 10 15.78
    2 9 -10 10.66
    2 9 -10 11.92
    -2 -9 10 12.73
    -2 -9 10 15.26
    -2 -9 10 18.66
    2 9 -10 15.57
    -2 -9 10 11.19
    -2 -9 11 86.85
    2 9 -11 77.96
    2 9 -11 75.98
    2 9 -11 81.82
    2 9 -11 77.44
    2 9 -11 71.75
    -2 -9 11 87.29
    -2 -9 11 72.63
    -2 -9 11 72.45
    -2 -9 11 92.04
    2 9 -12 77.59
    2 9 -12 71.3
    -2 -9 12 59.36
    -2 -9 12 77.06
    -2 -9 12 81.31
    -2 -9 12 80.59
    -2 -9 12 72.54
    2 9 -12 71.47
    2 9 -12 71.84
    2 9 -13 6.92
    2 9 -13 8.28
    -2 -9 13 5.91
    -2 -9 13 6.23
    -2 -9 13 11.13
    -2 -9 13 5.04
    -2 -9 13 8.34
    2 9 -13 3.34
    2 9 -13 9
    2 9 -14 1.82
    -2 -9 14 2.49
    -2 -9 14 0.2
    -2 -9 14 5.54
    2 9 -14 0
    -2 -9 14 -1.66
    -2 -9 14 1.4
    2 9 -14 3.76
    2 9 -14 3.95
    2 9 -15 2.07
    2 9 -15 0.94
    -2 -9 15 0.11
    -2 -9 15 3.63
    -2 -9 15 -3.05
    -2 -9 15 2.88
    2 9 -15 0.86
    -2 -9 15 2.6
    -2 -9 15 -3.56
    2 9 -15 1.16
    2 9 -16 313.44
    2 9 -16 287.82
    -2 -9 16 341.52
    -2 -9 16 329.87
    -2 -9 16 313.09
    2 9 -16 335.96
    -2 -9 16 341.66
    -2 -9 16 333.23
    2 9 -16 325.98
    2 9 -17 82.91
    2 9 -17 75.83
    -2 -9 17 90.43
    -2 -9 17 83.74
    -2 -9 17 79.04
    -2 -9 17 80.34
    -2 -9 17 88.33
    -2 -9 17 90.84
    2 9 -17 84.25
    2 9 -17 87.74
    2 9 -18 2.28
    2 9 -18 1.18
    2 9 -18 2.33
    -2 -9 18 -1.28
    -2 -9 18 0.1
    -2 -9 18 -2.59
    -2 -9 18 -0.42
    -2 -9 18 1.7
    -2 -9 18 0.49
    2 9 -19 -0.62
    2 9 -19 4.95
    -2 -9 19 4.45
    -2 -9 19 5.58
    -2 -9 19 3.39
    -2 -9 19 2.36
    -2 -9 19 0.8
    2 9 -19 6
    -2 -9 19 3.86
    2 9 -20 -3.42
    2 9 -20 -1.15
    -2 -9 20 2.79
    -2 -9 20 0.59
    -2 -9 20 -0.89
    -2 -9 20 1.79
    -2 -9 20 1.18
    2 9 -20 -1.54
    -2 -9 21 0.2
    2 9 -21 -1.13
    2 9 -21 1.05
    -2 -9 21 -1.38
    -2 -9 21 1.37
    2 9 -21 -1.63
    -2 -9 21 -4.02
    -2 -9 21 4.69
    2 9 -22 2.56
    2 9 -22 -0.41
    2 9 -22 3.23
    -2 -9 22 0.1
    -2 -9 22 5.37
    -2 -9 22 4.54
    -2 -9 23 7.16
    2 9 -23 -6.52
    2 9 -23 0.41
    -2 -9 23 -1.56
    -2 -9 23 -3.74
    2 9 -23 2.52
    2 9 -24 3.96
    2 9 -24 1.55
    -2 -9 24 1.17
    2 9 -24 -1.81
    -2 -9 24 5.51
    -2 -9 24 -0.6
    2 9 -25 12.07
    -2 -9 25 10.5
    -2 -9 25 14.28
    2 9 -25 9.92
    -2 -9 25 14.58
    -2 -9 26 5.04
    -2 -9 26 0.39
    -2 -9 26 2.67
    2 9 -26 7.83
    2 9 -26 -1.72
    -2 -9 27 17.69
    2 9 -27 19.88
    -2 -9 27 12.3
    -2 -9 27 14.14
    2 9 -27 14.22
    2 9 -28 3.12
    -2 -9 28 3.75
    -2 -9 28 -1.06
    2 9 -28 1.08
    -2 -9 28 -2.53
    -2 -9 29 -4.53
    2 9 -29 1.61
    -2 -9 29 0.68
    -2 -9 30 2.59
    -2 -9 30 2.81
    2 8 -1 30.02
    2 8 -1 29.28
    2 8 -1 26.48
    2 8 -1 27.58
    -2 -8 1 26.84
    -2 -8 1 32.46
    -2 -8 1 28.83
    -2 -8 1 23.8
    2 8 -1 29.33
    2 8 -2 -0.1
    2 8 -2 1.08
    -2 -8 2 -1.77
    -2 -8 2 1.33
    2 8 -2 2.08
    -2 -8 2 -0.29
    -2 -8 2 -3.09
    2 8 -2 0.41
    2 8 -3 3.31
    2 8 -3 -1.64
    2 8 -3 2.96
    -2 -8 3 1.27
    -2 -8 3 2.32
    -2 -8 3 3.72
    -2 -8 3 2.91
    -2 -8 3 3.62
    -2 -8 3 2.77
    2 8 -3 3.69
    -2 -8 4 -2.52
    -2 -8 4 -1.83
    2 8 -4 -2.19
    2 8 -4 0.2
    2 8 -4 1.09
    -2 -8 4 -1.07
    -2 -8 4 -0.5
    -2 -8 4 0.58
    2 8 -4 2.77
    -2 -8 4 -0.1
    -2 -8 5 0.1
    2 8 -5 0.62
    2 8 -5 2.68
    -2 -8 5 1.23
    -2 -8 5 2.13
    -2 -8 5 -2.54
    -2 -8 5 0.9
    -2 -8 5 0.19
    2 8 -5 -2.1
    -2 -8 5 2.68
    2 8 -5 1.12
    -2 -8 6 22.24
    2 8 -6 26.72
    2 8 -6 25.25
    2 8 -6 25.27
    -2 -8 6 23.71
    -2 -8 6 21.54
    -2 -8 6 26.48
    -2 -8 6 26.67
    -2 -8 6 22.34
    -2 -8 6 22.84
    2 8 -6 24.54
    -2 -8 7 40.24
    -2 -8 7 42.76
    -2 -8 7 53.07
    2 8 -7 46.1
    2 8 -7 40.11
    2 8 -7 48.19
    -2 -8 7 43.34
    -2 -8 7 39.53
    -2 -8 7 42.13
    -2 -8 7 43.85
    2 8 -7 48.61
    2 8 -8 35.48
    2 8 -8 36.49
    2 8 -8 32.35
    -2 -8 8 36.32
    -2 -8 8 34.93
    -2 -8 8 35.75
    -2 -8 8 36.43
    -2 -8 8 34.01
    -2 -8 8 30.83
    2 8 -8 33.61
    2 8 -9 14.63
    2 8 -9 20.45
    2 8 -9 15.5
    -2 -8 9 17.97
    -2 -8 9 18.11
    -2 -8 9 17.93
    -2 -8 9 13.19
    -2 -8 9 16.75
    2 8 -9 17.57
    2 8 -10 -2.46
    2 8 -10 1.67
    2 8 -10 -0.8
    2 8 -10 0.59
    -2 -8 10 0.9
    -2 -8 10 0.95
    -2 -8 10 2.38
    -2 -8 10 1.09
    -2 -8 10 -0.97
    2 8 -10 1.07
    2 8 -11 12.32
    2 8 -11 12.96
    2 8 -11 13.27
    -2 -8 11 14.59
    -2 -8 11 14.83
    -2 -8 11 12.59
    -2 -8 11 12.88
    2 8 -11 14.12
    -2 -8 11 14.56
    2 8 -12 -0.83
    2 8 -12 2.79
    2 8 -12 0.65
    -2 -8 12 0.2
    -2 -8 12 2.45
    -2 -8 12 1.54
    -2 -8 12 0.79
    -2 -8 12 0.53
    2 8 -12 1.67
    2 8 -13 1.46
    2 8 -13 4.91
    2 8 -13 1.61
    -2 -8 13 1.2
    -2 -8 13 0.43
    -2 -8 13 1.02
    -2 -8 13 -0.1
    2 8 -13 -1
    -2 -8 13 -1.87
    2 8 -14 18.18
    2 8 -14 13.13
    2 8 -14 18.06
    -2 -8 14 16.94
    -2 -8 14 13.84
    -2 -8 14 13.81
    -2 -8 14 20.83
    -2 -8 14 19.98
    2 8 -14 16.8
    2 8 -15 30.69
    -2 -8 15 32.26
    2 8 -15 25.01
    2 8 -15 32.66
    -2 -8 15 30.93
    -2 -8 15 32.92
    -2 -8 15 33.32
    2 8 -15 24.24
    2 8 -16 587.94
    2 8 -16 540.7
    2 8 -16 524.45
    -2 -8 16 594.83
    -2 -8 16 542.04
    -2 -8 16 599.8
    2 8 -16 565.07
    -2 -8 16 537.38
    2 8 -17 128.52
    2 8 -17 129.84
    -2 -8 17 127.35
    -2 -8 17 125.97
    -2 -8 17 128.59
    2 8 -17 115.18
    -2 -8 17 118.17
    2 8 -18 10.28
    2 8 -18 15.51
    2 8 -18 14.34
    -2 -8 18 18.46
    -2 -8 18 11.99
    -2 -8 18 12.27
    -2 -8 18 5.67
    2 8 -19 0.3
    2 8 -19 -1.44
    2 8 -19 5.88
    -2 -8 19 2.19
    -2 -8 19 3.96
    -2 -8 19 4.06
    -2 -8 19 0.8
    -2 -8 19 4.19
    2 8 -20 23.82
    2 8 -20 18.93
    -2 -8 20 12.15
    -2 -8 20 14.45
    -2 -8 20 15.47
    -2 -8 20 24.5
    -2 -8 20 28.57
    2 8 -20 19.26
    2 8 -21 13.96
    2 8 -21 1.87
    -2 -8 21 6.76
    -2 -8 21 5.54
    -2 -8 21 4.54
    -2 -8 21 8.46
    2 8 -21 8.99
    2 8 -22 1.02
    2 8 -22 -0.71
    -2 -8 22 -0.59
    -2 -8 22 3.54
    -2 -8 22 -1.89
    2 8 -22 0.83
    2 8 -23 2.03
    2 8 -23 1.91
    2 8 -23 1.45
    -2 -8 23 5.61
    -2 -8 23 4.07
    -2 -8 23 1.76
    2 8 -24 2.53
    2 8 -24 -2.8
    -2 -8 24 3.64
    -2 -8 24 0.1
    -2 -8 24 -0.89
    2 8 -24 1.85
    2 8 -25 20.38
    2 8 -25 15.09
    -2 -8 25 26.57
    -2 -8 25 14.65
    -2 -8 25 13.31
    2 8 -26 4.13
    2 8 -26 3.75
    -2 -8 26 4.99
    -2 -8 26 4.46
    -2 -8 26 4.74
    2 8 -27 -3.12
    -2 -8 27 2.73
    -2 -8 27 2.13
    -2 -8 27 2.76
    2 8 -27 -0.2
    2 8 -28 5.34
    2 8 -28 3.02
    -2 -8 28 1.83
    -2 -8 28 3.45
    -2 -8 28 3.02
    2 8 -29 -3.84
    -2 -8 29 2.86
    -2 -8 30 -6.98
    -2 -8 30 1.82
    2 8 -30 0.51
    2 8 -31 7.09
    2 7 -1 36.24
    2 7 -1 35.64
    -2 -7 1 33.5
    -2 -7 1 25.92
    -2 -7 1 33.78
    2 7 -1 34.88
    2 7 -1 34.38
    2 7 -1 26.52
    2 7 -2 36.3
    -2 -7 2 16.99
    2 7 -2 26.49
    -2 -7 2 40.07
    -2 -7 2 35.79
    2 7 -2 8.55
    2 7 -2 33.34
    2 7 -3 19.78
    -2 -7 3 20.35
    -2 -7 3 23.31
    -2 -7 3 14.1
    -2 -7 3 22.55
    -2 -7 3 25.03
    2 7 -3 20.68
    2 7 -3 18.77
    2 7 -3 17.63
    2 7 -4 421.58
    2 7 -4 418.93
    -2 -7 4 398.86
    -2 -7 4 372.98
    -2 -7 4 475.15
    -2 -7 4 419.26
    -2 -7 4 407.88
    -2 -7 4 443.5
    2 7 -4 394.65
    2 7 -4 419.99
    2 7 -5 64.3
    2 7 -5 68.39
    2 7 -5 76.72
    2 7 -5 68.53
    -2 -7 5 59.04
    -2 -7 5 69.74
    -2 -7 5 65.5
    -2 -7 5 72.8
    -2 -7 5 65.48
    2 7 -6 564.28
    -2 -7 6 488.58
    2 7 -6 549.55
    2 7 -6 521.59
    2 7 -6 511.37
    -2 -7 6 551.44
    -2 -7 6 525.92
    -2 -7 6 550.88
    -2 -7 6 493.65
    2 7 -7 213.45
    2 7 -7 223.28
    -2 -7 7 201.22
    2 7 -7 215.95
    2 7 -7 226.51
    -2 -7 7 214.1
    -2 -7 7 219.45
    -2 -7 7 226.29
    -2 -7 7 197.02
    2 7 -8 16.84
    2 7 -8 15.1
    -2 -7 8 14.35
    -2 -7 8 12.46
    -2 -7 8 11.96
    -2 -7 8 13.09
    -2 -7 8 13.77
    2 7 -8 13.8
    2 7 -8 12.47
    2 7 -9 25.85
    2 7 -9 24.64
    -2 -7 9 26.17
    -2 -7 9 25.85
    -2 -7 9 29.73
    -2 -7 9 31.99
    -2 -7 9 27.07
    2 7 -9 25.69
    2 7 -9 24.41
    2 7 -9 26.44
    2 7 -10 81.2
    -2 -7 10 83.76
    -2 -7 10 78.82
    -2 -7 10 78.87
    -2 -7 10 82.52
    2 7 -10 80.02
    2 7 -10 78.44
    -2 -7 10 85.12
    2 7 -10 86.5
    2 7 -11 92.79
    2 7 -11 85.04
    -2 -7 11 94.3
    -2 -7 11 86.19
    -2 -7 11 75.25
    -2 -7 11 81.5
    2 7 -11 89.07
    2 7 -11 83.23
    -2 -7 11 88.39
    2 7 -12 1.46
    2 7 -12 2.21
    -2 -7 12 2.38
    -2 -7 12 2.3
    2 7 -12 4.27
    -2 -7 12 0.99
    2 7 -12 1.72
    -2 -7 12 3.21
    2 7 -13 92.38
    2 7 -13 83.77
    2 7 -13 94.13
    -2 -7 13 75.46
    -2 -7 13 92.69
    -2 -7 13 85.68
    -2 -7 13 102.46
    -2 -7 13 93.02
    -2 -7 13 97.72
    -2 -7 13 80.71
    2 7 -13 93.13
    -2 -7 14 13.39
    -2 -7 14 9.77
    -2 -7 14 11.53
    -2 -7 14 8.95
    -2 -7 14 11.19
    2 7 -14 13.85
    2 7 -14 12.69
    2 7 -14 11.9
    2 7 -14 9.06
    2 7 -15 8.08
    -2 -7 15 10.68
    -2 -7 15 10.45
    -2 -7 15 9.01
    -2 -7 15 8.42
    2 7 -15 14.35
    2 7 -15 12.34
    2 7 -15 9.38
    -2 -7 15 13.68
    2 7 -16 4.77
    -2 -7 16 0.9
    -2 -7 16 6.19
    -2 -7 16 5.29
    -2 -7 16 1.99
    2 7 -16 1.99
    2 7 -16 4.36
    2 7 -17 52.98
    2 7 -17 56.08
    -2 -7 17 63.01
    -2 -7 17 54.24
    -2 -7 17 66.15
    -2 -7 17 63.58
    2 7 -17 58.66
    2 7 -18 27.1
    2 7 -18 25.78
    -2 -7 18 26.53
    -2 -7 18 22.17
    -2 -7 18 22.61
    2 7 -18 23.9
    2 7 -18 27.28
    -2 -7 18 27.67
    2 7 -19 126.9
    -2 -7 19 137.06
    -2 -7 19 130.39
    2 7 -19 108.55
    2 7 -19 129.26
    -2 -7 19 121.67
    -2 -7 19 117.23
    2 7 -19 124.71
    2 7 -20 23.78
    -2 -7 20 29.36
    -2 -7 20 30.27
    -2 -7 20 20.02
    -2 -7 20 21.34
    -2 -7 20 17.93
    2 7 -20 25.37
    2 7 -20 24.76
    -2 -7 21 2.09
    2 7 -21 2.94
    2 7 -21 -0.31
    -2 -7 21 1.19
    -2 -7 21 0.5
    -2 -7 21 0.79
[truncated: 1,043,438 more chars]
