# Supplementary material for: Crystal structure of 4′-{[4-(2,2′:6′,2′′-terpyrid­yl-4′-yl)phen­yl]ethyn­yl}biphenyl-4-yl (2,2,5,5-tetra­methyl-1-oxyl-3-pyrrolin-3-yl)formate benzene 2.5-solvate
Source: Acta Crystallogr E Crystallogr Commun. 2015 Sep 26;71(Pt 10):1245–9. doi: 10.1107/S2056989015017697 (PMC4647389; doi:10.1107/S2056989015017697)
Supplement: Supplementary file 2 [file e-71-01245-Isup2.hkl]

#
# h,k,l, Fc-squared, Fo-squared, sigma(Fo-squared), status flag
#
data_I
_shelx_title ' '
_shelx_refln_list_code          4
_shelx_F_calc_maximum      263.85
_exptl_crystal_F_000       912.00
_reflns_d_resolution_high  0.7570

loop_
 _space_group_symop_operation_xyz
 'x, y, z'
 '-x, -y, -z'

_cell_length_a     5.7578
_cell_length_b    18.0559
_cell_length_c    23.3716
_cell_angle_alpha 105.587
_cell_angle_beta   93.741
_cell_angle_gamma  92.600

_shelx_F_squared_multiplier     1.000

loop_
 _refln_index_h
 _refln_index_k
 _refln_index_l
 _refln_F_squared_calc
 _refln_F_squared_meas
 _refln_F_squared_sigma
 _refln_observed_status
   1   0   0       1935.05       1497.43        49.40 o
   2   0   0         34.10         56.17         6.83 o
   3   0   0        119.39        173.62        12.49 o
   4   0   0          6.63         -4.71         7.83 o
   5   0   0        292.22        308.33        21.26 o
   6   0   0        310.29        317.85        19.49 o
   7   0   0        160.44        117.39        22.40 o
  -7   1   0          8.88         22.89        17.88 o
  -6   1   0        139.22        128.21        12.94 o
  -5   1   0         23.62         12.76         9.76 o
  -4   1   0          6.15         21.65         5.33 o
  -3   1   0       1569.47       1492.48        56.71 o
  -2   1   0        255.35        196.77         6.45 o
  -1   1   0          5.61         31.89         2.75 o
   1   1   0       1143.20       1048.55        24.53 o
   2   1   0       3858.29       3582.22       138.32 o
   3   1   0        127.46        117.72         8.25 o
   4   1   0        373.63        336.49        17.13 o
   5   1   0        205.78        224.74        13.21 o
   6   1   0         14.19          2.86        10.35 o
   7   1   0         52.71         38.80        17.91 o
  -7   2   0         35.11         22.64        16.96 o
  -6   2   0        429.89        375.81        20.04 o
  -5   2   0        341.39        360.26        23.48 o
  -4   2   0          2.96          5.90         5.41 o
  -3   2   0         10.56          0.35         5.02 o
  -2   2   0       1182.83       1058.97        20.03 o
  -1   2   0       8007.35       6866.03       141.24 o
   0   2   0       2103.30        320.56       143.34 o
   1   2   0       5812.27       5276.02        93.29 o
   2   2   0         58.88         35.84         3.25 o
   3   2   0        726.95        742.04        34.18 o
   4   2   0        243.41        241.83        14.20 o
   5   2   0       1125.06       1186.78        55.89 o
   6   2   0          7.38         16.47         9.92 o
   7   2   0         19.43         -5.47        18.73 o
  -7   3   0         40.93         37.29        21.34 o
  -6   3   0         24.65         28.27        12.77 o
  -5   3   0         52.55         57.77         7.68 o
  -4   3   0        320.41        316.79        16.95 o
  -3   3   0        538.73        563.58        20.29 o
  -2   3   0         17.18          7.79         4.11 o
  -1   3   0      69618.01      63888.54      1732.13 o
   0   3   0       1220.75        985.29        23.40 o
   1   3   0          5.79          9.19         4.45 o
   2   3   0        241.07        226.79         6.47 o
   3   3   0         15.10         21.42         3.00 o
   4   3   0         22.39         16.12         7.08 o
   5   3   0       2680.30       2672.12       117.14 o
   6   3   0        202.44        198.27        14.23 o
   7   3   0        108.43         73.65        21.73 o
  -7   4   0         16.18         13.41        22.09 o
  -6   4   0         53.62         50.50         8.73 o
  -5   4   0        155.86        155.49         9.82 o
  -4   4   0          0.70         -0.10         5.76 o
  -3   4   0          0.01          3.32         4.79 o
  -2   4   0        652.14        658.91        17.06 o
  -1   4   0      36612.75      33903.15       734.28 o
   0   4   0         40.34        227.86       149.32 o
   1   4   0         10.87         28.45         4.06 o
   2   4   0        147.83        238.61         6.74 o
   3   4   0         29.90         21.81         4.66 o
   4   4   0        172.20        172.03        11.56 o
   5   4   0         89.59         86.55         9.95 o
   6   4   0         99.27        108.96        12.49 o
   7   4   0          1.58          0.11        18.08 o
  -7   5   0        185.57        171.17        39.88 o
  -6   5   0         14.69         28.71         7.82 o
  -5   5   0         15.76         10.60         5.93 o
  -4   5   0        208.37        196.52         8.56 o
  -3   5   0        402.24        371.16        16.77 o
  -2   5   0         77.60         92.75         5.44 o
  -1   5   0      11418.70      12799.37       202.66 o
   0   5   0        924.58        869.33        16.67 o
   1   5   0         96.58        137.26         7.33 o
   2   5   0         15.76        233.92        70.54 o
   3   5   0        131.02        144.13         5.98 o
   4   5   0        453.56        434.64        16.19 o
   5   5   0        177.03        181.93        11.96 o
   6   5   0          0.59         -4.29        14.72 o
   7   5   0          1.77          7.34        21.79 o
  -7   6   0         63.31         65.15        47.76 o
  -6   6   0         26.63         19.96         8.05 o
  -5   6   0        288.57        280.65        10.56 o
  -4   6   0        242.21        241.43        15.05 o
  -3   6   0        345.92        332.94        18.57 o
  -1   6   0         12.72         -4.40         4.63 o
   0   6   0       1756.58       1591.24        32.92 o
   1   6   0        151.40        167.02         9.15 o
   2   6   0       1504.65       1438.78        24.74 o
   3   6   0         60.80         51.59         5.35 o
   4   6   0       2501.98       2494.36        70.48 o
   5   6   0         52.64         56.64        11.59 o
   6   6   0        267.41        238.94        21.52 o
   7   6   0          1.47          8.44        24.05 o
  -6   7   0        201.05        216.67        25.33 o
  -5   7   0         48.38         49.00         6.10 o
  -4   7   0        110.01         99.02         8.39 o
  -3   7   0        674.24        709.37        26.79 o
  -2   7   0         91.99        110.35         5.99 o
  -1   7   0         27.90         24.92         5.77 o
   0   7   0         60.07         83.87         5.74 o
   1   7   0        481.26        418.34        12.04 o
   2   7   0        203.11        530.90        31.64 o
   3   7   0          7.49         -5.91         6.99 o
   4   7   0       4007.28       4108.22       106.51 o
   5   7   0         51.46         44.55        11.34 o
   6   7   0         13.16          8.63        14.87 o
   7   7   0         25.94         30.37        22.71 o
  -7   8   0        147.36        112.84        56.84 o
  -6   8   0         19.27         28.57        15.84 o
  -5   8   0          7.04         10.83        11.04 o
  -4   8   0        152.42        163.23        10.15 o
  -3   8   0          3.03          3.80         4.69 o
  -2   8   0      10247.44      10296.01       285.58 o
  -1   8   0       1299.67       1348.38        39.43 o
   0   8   0        143.78        136.42         7.04 o
   1   8   0         85.13         90.26         6.14 o
   2   8   0         54.71         87.71         6.96 o
   3   8   0        168.90        161.00        10.32 o
   4   8   0         91.37         83.91         9.59 o
   5   8   0         88.51         68.96        19.24 o
   6   8   0         86.29         78.09        17.06 o
  -7   9   0          1.55        -47.92        47.92 o
  -6   9   0        153.17        176.63        41.26 o
  -5   9   0         71.82         68.68        14.67 o
  -4   9   0        714.09        716.35        29.98 o
  -3   9   0         72.03         63.18         6.22 o
  -2   9   0        204.80        369.37        16.91 o
  -1   9   0       1916.60       1891.89        89.76 o
   0   9   0        238.96        214.92         8.10 o
   1   9   0        148.12        393.31        17.24 o
   2   9   0        502.76        486.60        13.47 o
   3   9   0        213.05        167.16        10.72 o
   4   9   0       1481.21       1460.91        34.40 o
   5   9   0        112.12         99.98        21.03 o
   6   9   0         21.06         22.69        15.65 o
  -6  10   0         77.51         59.08        23.27 o
  -5  10   0          8.48         31.33        15.08 o
  -4  10   0         11.38         16.40         7.31 o
  -3  10   0        408.03        411.15        17.55 o
  -2  10   0         66.69         36.81         6.52 o
  -1  10   0        424.83        488.10        13.25 o
   0  10   0        316.67        294.62         9.81 o
   1  10   0       1271.94       1248.84        39.94 o
   2  10   0         13.39         16.07         6.11 o
   3  10   0       3148.16       3143.16        75.55 o
   4  10   0        288.80        296.74        14.75 o
   5  10   0         20.79         12.92         9.25 o
   6  10   0          5.62         17.10        18.10 o
  -6  11   0          6.03         -0.57        20.75 o
  -5  11   0          2.16          1.27        14.57 o
  -4  11   0        239.87        224.81        13.50 o
  -3  11   0        872.18        899.25        33.90 o
  -2  11   0          5.91          4.71         6.76 o
  -1  11   0         13.74          2.85         6.55 o
   0  11   0        276.30        270.98        10.30 o
   1  11   0         91.30        101.10         7.43 o
   2  11   0        132.84        163.90         9.01 o
   3  11   0        668.01        671.35        22.69 o
   4  11   0         71.80         61.43         9.88 o
   5  11   0          3.99         15.19        18.32 o
   6  11   0        140.03        102.37        25.63 o
  -6  12   0        131.36        169.72        26.90 o
  -5  12   0          3.31         15.19        17.35 o
  -4  12   0          0.59         -5.12         8.33 o
  -3  12   0        780.13        788.19        25.03 o
  -2  12   0        259.49        296.77        14.63 o
  -1  12   0         93.47         76.72         7.74 o
   0  12   0         17.04         17.30         6.78 o
   1  12   0        105.65        127.71         8.31 o
   2  12   0        148.81        129.71         9.08 o
   3  12   0       2375.72       2459.68        43.97 o
   4  12   0        439.26        483.78        19.35 o
   5  12   0          2.56         13.87        17.57 o
   6  12   0        259.92        256.38        47.25 o
  -6  13   0          5.45          6.53        29.56 o
  -5  13   0        133.93        125.95        24.98 o
  -4  13   0         16.92         13.97         9.68 o
  -3  13   0          5.32         17.70         7.07 o
  -2  13   0          0.69          2.97         8.77 o
  -1  13   0         94.86         84.89         8.85 o
   0  13   0          8.33          8.56         7.58 o
   1  13   0          0.07         -0.73         6.12 o
   2  13   0        179.24        192.63        10.96 o
   3  13   0        105.55        125.31         8.93 o
   4  13   0          0.86         13.46        10.09 o
   5  13   0         13.89         -1.01        17.99 o
  -6  14   0          5.75         35.94        44.86 o
  -5  14   0          0.14         31.64        20.93 o
  -4  14   0          0.40         14.83        11.30 o
  -3  14   0          2.93         80.04         8.92 o
  -2  14   0        604.01        627.44        22.44 o
  -1  14   0        519.79        541.40        17.24 o
   0  14   0        128.33        150.72        11.36 o
   1  14   0        285.54        322.15        11.79 o
   2  14   0        332.14        288.87        14.00 o
   3  14   0          7.18         17.53         7.63 o
   4  14   0         20.46         15.27        13.54 o
   5  14   0        173.72        191.88        26.98 o
  -6  15   0         15.48          6.53        32.91 o
  -5  15   0         43.10         55.40        26.36 o
  -4  15   0        190.94        199.75        26.55 o
  -3  15   0        151.41        160.99        11.48 o
  -2  15   0        138.62        144.29        13.32 o
  -1  15   0         84.89         88.95        10.05 o
   0  15   0         52.16         34.67        11.67 o
   1  15   0         84.05         80.57         8.67 o
   2  15   0       3205.38       3429.44        80.35 o
   3  15   0         18.97          9.65        10.41 o
   4  15   0         74.60         59.40        18.83 o
   5  15   0         12.15          8.22        28.84 o
  -5  16   0          3.97         12.94        29.41 o
  -4  16   0         89.98         51.84        25.69 o
  -3  16   0         84.25         85.51        10.27 o
  -2  16   0         22.96         30.59        10.89 o
  -1  16   0          4.05         -0.01        11.24 o
   0  16   0         51.34         72.10        11.56 o
   1  16   0        341.60        359.56        22.51 o
   2  16   0         19.22          7.23        10.67 o
   3  16   0        166.22        164.52        19.62 o
   4  16   0          8.06          5.20        15.59 o
   5  16   0         85.93         79.15        36.89 o
  -5  17   0          4.77         64.47        37.99 o
  -4  17   0         43.06         14.11        23.73 o
  -3  17   0        192.48        216.48        17.89 o
  -2  17   0          4.34         -3.88        10.94 o
  -1  17   0          5.76          6.74         9.94 o
   0  17   0        240.51        250.52        15.60 o
   1  17   0         32.65         38.41        10.09 o
   2  17   0          0.73        -16.94        16.94 o
   3  17   0         43.26         41.68        17.78 o
   4  17   0          5.39         -5.68        17.42 o
  -5  18   0         77.32         55.04        37.46 o
  -4  18   0         41.58         26.25        30.60 o
  -3  18   0         37.32         21.73        19.79 o
  -2  18   0          0.93          6.41        13.06 o
  -1  18   0         60.38         48.64        12.27 o
   0  18   0        109.68        101.41        12.54 o
   1  18   0       1780.68       1856.57        55.16 o
   2  18   0          2.26         -0.46        17.87 o
   3  18   0         39.24         30.46        21.29 o
   4  18   0         17.06          7.01        17.10 o
  -4  19   0          7.70         12.03        31.46 o
  -3  19   0        146.34         99.05        29.29 o
  -2  19   0        133.35        123.51        17.53 o
  -1  19   0          6.27         16.92        11.89 o
   0  19   0          4.53          9.86        12.65 o
   1  19   0        218.38        231.75        26.43 o
   2  19   0          7.23         20.09        21.26 o
   3  19   0          0.04         -2.41        19.82 o
  -4  20   0         20.78         19.06        49.46 o
  -3  20   0          4.36        -12.19        31.49 o
  -2  20   0         16.83         32.91        17.78 o
  -1  20   0          0.81         10.17        19.74 o
   0  20   0        207.62        195.67        20.71 o
   1  20   0         15.89          5.47        20.59 o
   2  20   0         71.98         64.33        20.47 o
   3  20   0          9.77         31.15        20.58 o
  -3  21   0         78.64         50.56        43.42 o
  -2  21   0         23.59          5.00        22.19 o
  -1  21   0         11.25         17.00        19.65 o
   0  21   0        308.35        323.69        30.94 o
   1  21   0         31.96         41.55        21.10 o
   2  21   0         71.87         62.54        24.81 o
  -2  22   0         21.05         -2.63        44.14 o
  -1  22   0          8.25         59.79        30.04 o
   0  22   0         69.79         47.62        22.73 o
   1  22   0          4.40         48.86        28.22 o
   0 -23   1          2.58         -5.97        22.52 o
   1 -23   1          0.39        -16.54        27.10 o
  -1 -22   1          4.37         -1.59        22.59 o
   0 -22   1         23.16         41.34        26.34 o
   1 -22   1          0.08        -30.30        32.45 o
   2 -22   1         23.92         24.73        41.97 o
  -2 -21   1         22.30          9.98        21.81 o
  -1 -21   1         17.63         16.21        19.21 o
   0 -21   1         71.73         50.31        19.25 o
   1 -21   1         36.97         38.52        18.15 o
   2 -21   1          2.69          5.84        21.41 o
   3 -21   1         15.03         28.80        37.81 o
  -3 -20   1          2.66         13.74        24.66 o
  -2 -20   1        142.56        127.96        25.64 o
  -1 -20   1         58.63         45.47        23.15 o
   0 -20   1        151.46        138.14        18.00 o
   1 -20   1          0.00         15.32        15.33 o
   2 -20   1          1.94          3.65        15.01 o
   3 -20   1         25.72          0.29        29.21 o
   4 -20   1         11.95         40.35        31.54 o
  -3 -19   1         65.76         39.31        22.46 o
  -2 -19   1          1.91         17.46        19.61 o
  -1 -19   1        135.00        120.44        19.64 o
   0 -19   1         21.87         14.51        16.18 o
   1 -19   1        101.14         86.44        14.28 o
   2 -19   1         70.32         58.93        14.65 o
   3 -19   1         90.81        131.65        20.28 o
   4 -19   1          6.56        -22.51        40.23 o
  -4 -18   1         41.79         44.32        25.00 o
  -3 -18   1         24.24          8.28        18.06 o
  -2 -18   1          4.12          9.22        20.00 o
  -1 -18   1         23.69         30.25        11.63 o
   0 -18   1         85.25         82.11        11.22 o
   1 -18   1        100.70        106.43        15.83 o
   2 -18   1         64.36         63.28        12.71 o
   3 -18   1          4.69         21.56        17.21 o
   4 -18   1        164.33        174.61        33.44 o
   5 -18   1         20.36        -34.07        34.07 o
  -4 -17   1        263.85        233.41        25.72 o
  -3 -17   1        300.67        302.67        25.77 o
  -2 -17   1        706.40        735.06        26.64 o
  -1 -17   1        592.87        684.98        30.90 o
   0 -17   1          2.27          4.02         9.62 o
   1 -17   1        159.97        136.85        12.57 o
   2 -17   1         93.75         97.96        15.79 o
   3 -17   1        235.39        329.38        23.07 o
   4 -17   1         16.21          9.25        17.91 o
   5 -17   1          6.54         21.88        33.60 o
  -5 -16   1         25.44         15.15        27.46 o
  -4 -16   1        117.20        117.62        22.46 o
  -3 -16   1         12.16         24.52        15.30 o
  -2 -16   1       1097.27       1081.19        29.48 o
  -1 -16   1          0.71         11.41         8.19 o
   0 -16   1         28.38         20.33         9.69 o
   1 -16   1          8.34         -2.37         9.25 o
   2 -16   1         59.56         61.50        12.91 o
   3 -16   1          0.81          5.21         9.86 o
   4 -16   1         42.29         28.74        19.09 o
   5 -16   1          3.95          4.72        21.48 o
  -5 -15   1          9.52         14.04        25.03 o
  -4 -15   1         40.32         32.71        16.26 o
  -3 -15   1        307.07        302.25        14.41 o
  -2 -15   1         97.97        122.04        10.85 o
  -1 -15   1        205.65        184.09        11.85 o
   0 -15   1        239.45        240.06        12.08 o
   1 -15   1        106.48        102.07         9.67 o
   2 -15   1         38.12         25.55        10.69 o
   3 -15   1        199.71        194.88        13.51 o
   4 -15   1        358.32        275.60        32.18 o
   5 -15   1          2.39        -11.99        23.56 o
   6 -15   1          0.60         23.43        32.52 o
  -5 -14   1         43.25         33.28        22.04 o
  -4 -14   1         34.25         36.18        13.20 o
  -3 -14   1       1063.26       1148.08        29.64 o
  -2 -14   1        431.14        421.94        14.47 o
  -1 -14   1         89.55         97.21         8.47 o
   0 -14   1         75.13        140.07        10.35 o
   1 -14   1         21.14         28.73         7.79 o
   2 -14   1        115.55        146.57        14.84 o
   3 -14   1        161.95        196.05        11.11 o
   4 -14   1         85.15        103.79        23.79 o
   5 -14   1          6.20         11.42        19.67 o
   6 -14   1          3.42          9.69        40.53 o
  -6 -13   1          3.98         48.52        54.72 o
  -5 -13   1          3.24         15.11        16.08 o
  -4 -13   1          8.60         -0.58         9.91 o
  -3 -13   1        141.91        128.46         9.94 o
  -2 -13   1        254.62        250.40        11.43 o
  -1 -13   1        152.61        163.16         9.22 o
   0 -13   1         17.13         49.55         8.52 o
   1 -13   1         33.70         27.61         7.59 o
   2 -13   1        325.31        307.69        14.38 o
   3 -13   1        400.59        403.71        15.53 o
   4 -13   1         25.94         13.76        14.68 o
   5 -13   1          2.45         10.72        20.14 o
   6 -13   1          1.70         24.98        21.80 o
  -6 -12   1         20.45         11.84        28.90 o
  -5 -12   1          8.21         -3.87        17.05 o
  -4 -12   1        525.53        554.99        20.11 o
  -3 -12   1        469.38        458.97        15.17 o
  -2 -12   1        480.88        479.72        16.30 o
  -1 -12   1         10.06          7.65         5.93 o
   0 -12   1         50.55         43.94         6.99 o
   1 -12   1        115.06        137.64         8.95 o
   2 -12   1         68.84        135.45        10.37 o
   3 -12   1        212.95        213.33        10.62 o
   4 -12   1          8.16         22.52        13.47 o
   5 -12   1         60.05         55.40        19.73 o
   6 -12   1          0.97          6.43        21.68 o
  -6 -11   1         26.39         28.11        17.48 o
  -5 -11   1         16.11         19.12        13.21 o
  -4 -11   1          5.15         -0.52         9.01 o
  -3 -11   1          0.00          0.20         5.75 o
  -2 -11   1         77.39         77.58         7.81 o
  -1 -11   1        476.68        516.63        16.86 o
   0 -11   1        224.92        267.78        10.36 o
   1 -11   1          2.50          8.25         6.51 o
   2 -11   1        124.72        107.57         8.60 o
   3 -11   1        970.82        954.69        34.61 o
   4 -11   1         88.87         84.42        15.10 o
   5 -11   1         42.21         37.83        15.96 o
   6 -11   1          3.55         -8.05        21.67 o
  -6 -10   1         14.53         -3.86        18.29 o
  -5 -10   1          2.04         -7.02        11.27 o
  -4 -10   1         26.32         28.73         9.21 o
  -3 -10   1       1555.32       1454.60        28.77 o
  -2 -10   1          6.17          6.63         6.37 o
  -1 -10   1        786.08        802.65        21.10 o
   0 -10   1        324.04        392.53        14.03 o
   1 -10   1        512.31        434.26        14.54 o
   2 -10   1         58.30        297.80        40.49 o
   3 -10   1          2.53         22.69         6.05 o
   4 -10   1        269.17        289.45        17.32 o
   5 -10   1         52.94         83.22        15.98 o
   6 -10   1         22.47         21.10        21.93 o
  -6  -9   1         46.67         39.14        18.25 o
  -5  -9   1         10.95         16.35        14.93 o
  -4  -9   1         24.01         35.17         8.40 o
  -3  -9   1         42.75         43.23         7.95 o
  -2  -9   1         29.94         31.60         7.02 o
  -1  -9   1          1.22        136.67         9.00 o
   0  -9   1          0.50         -1.36         4.94 o
   1  -9   1       2020.08       2087.34        69.86 o
   2  -9   1         89.08        157.54         9.12 o
   3  -9   1          0.53         11.12         5.90 o
   4  -9   1         49.00         74.49         8.28 o
   5  -9   1          5.62         27.40        13.33 o
   6  -9   1          1.10          7.72        17.83 o
   7  -9   1          5.36          7.82        63.64 o
  -6  -8   1        158.42        201.87        19.50 o
  -5  -8   1        102.50        115.22        10.90 o
  -4  -8   1        601.76        576.26        19.33 o
  -3  -8   1        148.91        107.68         9.42 o
  -2  -8   1        173.50        244.46         9.64 o
  -1  -8   1         10.65         19.86         6.59 o
   0  -8   1         90.75        103.93         6.47 o
   1  -8   1        281.45        402.19        11.51 o
   2  -8   1       3836.30       3972.58       118.81 o
   3  -8   1         29.17         28.40         5.49 o
   4  -8   1         44.03         56.59         7.60 o
   5  -8   1         10.16         41.78        14.01 o
   6  -8   1        114.49        145.19        19.35 o
   7  -8   1         28.25         10.45        48.09 o
  -7  -7   1          1.10          0.47        20.13 o
  -6  -7   1          7.18          2.93        15.20 o
  -5  -7   1        267.01        244.35        18.11 o
  -4  -7   1        562.95        567.62        22.98 o
  -3  -7   1        952.67        924.44        21.74 o
  -2  -7   1        293.49        282.08        10.55 o
  -1  -7   1        602.81        512.76        15.91 o
   0  -7   1         13.61         53.46         5.58 o
   1  -7   1        167.25        133.27         7.07 o
   2  -7   1       1609.11       1615.60        53.82 o
   3  -7   1        321.76        345.33        12.71 o
   4  -7   1          6.07          2.56         3.31 o
   5  -7   1         13.90         15.97        11.05 o
   6  -7   1        148.65        140.29        14.63 o
   7  -7   1         19.60        -31.44        62.03 o
  -7  -6   1         48.12         44.04        20.98 o
  -6  -6   1          0.70         -6.01        13.46 o
  -5  -6   1         14.79          6.19         6.28 o
  -4  -6   1        347.93        306.64        12.44 o
  -3  -6   1         19.23         27.17         4.63 o
  -2  -6   1       2490.40       2405.34        40.62 o
  -1  -6   1       1232.39       1358.90        49.52 o
   0  -6   1         13.99          5.41         3.94 o
   1  -6   1          1.52         -4.47         4.47 o
   3  -6   1       1530.13       1462.88        47.27 o
   4  -6   1        243.13        218.03        10.25 o
   5  -6   1          7.34         27.21         5.77 o
   6  -6   1        136.95        124.47        10.06 o
   7  -6   1         83.82         62.52        45.46 o
  -7  -5   1        134.58        141.37        25.78 o
  -6  -5   1          4.10          2.37        15.02 o
  -5  -5   1          1.93         -5.69         7.65 o
  -4  -5   1        239.11        286.54        17.76 o
  -3  -5   1          0.00          9.25         4.29 o
  -2  -5   1        133.21        192.62        26.72 o
  -1  -5   1         52.51        113.38        39.76 o
   0  -5   1       5726.49       5176.22       107.04 o
   1  -5   1       6572.32       8389.95       378.67 o
   2  -5   1          1.13          3.27         3.92 o
   3  -5   1         98.34         89.34         6.64 o
   4  -5   1          0.60         35.77         5.18 o
   5  -5   1        126.71        122.22         7.64 o
   6  -5   1         75.02         76.18        12.68 o
   7  -5   1        205.84        160.92        44.37 o
  -7  -4   1         41.79         41.75        25.79 o
  -6  -4   1          2.33          5.96         9.80 o
  -5  -4   1        500.02        510.87        22.53 o
  -4  -4   1        449.12        434.57        23.90 o
  -3  -4   1        125.62        154.34         6.11 o
  -2  -4   1        620.46        598.65        12.23 o
  -1  -4   1         23.17         26.30         2.70 o
   0  -4   1         11.55         44.67        13.70 o
   1  -4   1       8357.43       8128.98       157.69 o
   2  -4   1       1383.00       1262.10        32.97 o
   3  -4   1         25.27         19.16         4.85 o
   4  -4   1         46.75         45.77         6.59 o
   5  -4   1        222.44        223.40        12.33 o
   6  -4   1         28.90         33.92         8.36 o
   7  -4   1        125.35         94.99        31.74 o
  -7  -3   1         24.44         38.94        20.27 o
  -6  -3   1         81.72         75.37        11.98 o
  -5  -3   1        250.03        239.97        13.90 o
  -4  -3   1        560.24        532.46        15.89 o
  -3  -3   1        109.31        111.30         8.04 o
  -2  -3   1       1209.19       1223.21        24.79 o
  -1  -3   1         15.15         36.73         9.35 o
   0  -3   1       1430.76       1274.24        39.46 o
   1  -3   1        308.72        311.62        11.23 o
   2  -3   1          0.56         -0.13         4.13 o
   3  -3   1       1315.64       1243.06        29.53 o
   4  -3   1        310.13        361.32        16.16 o
   5  -3   1        590.90        640.87        37.94 o
   6  -3   1         48.01         46.62        11.14 o
   7  -3   1          6.36          3.04        20.64 o
  -7  -2   1          4.82          5.67        18.44 o
  -6  -2   1          4.89         13.38        10.21 o
  -5  -2   1       1038.48        979.10        52.68 o
  -4  -2   1          1.96         32.01         7.69 o
  -3  -2   1        482.58        508.43        21.34 o
  -2  -2   1        192.87        202.06         9.16 o
  -1  -2   1       5428.09       5215.61        62.99 o
   0  -2   1        309.79         42.98        17.73 o
   1  -2   1         69.81         94.84        38.90 o
   2  -2   1          1.34         76.12        26.04 o
   3  -2   1        935.24       1028.66        34.11 o
   4  -2   1        163.34        212.15        12.36 o
   5  -2   1         53.21         53.35         6.28 o
   6  -2   1        156.44        162.05        13.84 o
   7  -2   1          8.95         -0.87        16.28 o
  -7  -1   1          2.40          4.24        16.82 o
  -6  -1   1         60.28         49.76        11.22 o
  -5  -1   1        429.80        415.24        22.69 o
  -4  -1   1        126.90        155.95        10.51 o
  -3  -1   1        214.02        172.33        10.16 o
  -2  -1   1       1444.88       1362.63        67.93 o
  -1  -1   1       2633.05       2179.40        37.57 o
   1  -1   1        311.06        339.43         8.24 o
   2  -1   1        243.33        199.19         7.12 o
   3  -1   1        414.96        446.89        23.79 o
   4  -1   1         62.69         64.88         6.15 o
   5  -1   1         55.40         51.06         9.40 o
   6  -1   1        530.40        563.47        37.69 o
   7  -1   1          0.66          1.93        17.01 o
  -7   0   1          2.53         14.19        14.99 o
  -6   0   1        113.84        105.84        12.65 o
  -5   0   1        240.37        223.83        15.52 o
  -4   0   1        306.02        272.74        16.82 o
  -3   0   1        252.25        265.82        11.60 o
  -2   0   1       1953.65       1873.35        68.32 o
  -1   0   1       1242.83       1013.82        25.38 o
   1   0   1        411.33        395.75        10.50 o
   2   0   1          0.09          6.38         3.97 o
   3   0   1        691.57        644.99        31.41 o
   4   0   1         63.54         56.54         4.80 o
   5   0   1         79.43         72.73         9.65 o
   6   0   1        256.17        231.83        15.01 o
   7   0   1         15.34          9.29        17.77 o
  -7   1   1         14.47         28.61        13.96 o
  -6   1   1        360.77        335.87        22.31 o
  -5   1   1        133.15        141.36        13.74 o
  -4   1   1         25.19         21.56         4.71 o
  -3   1   1        194.35        243.10        22.96 o
  -2   1   1        162.57        170.60         6.74 o
  -1   1   1        536.04        430.30        10.86 o
   1   1   1       2646.44       2338.64        49.98 o
   2   1   1        558.93        786.53        29.94 o
   3   1   1        391.55        367.75        15.16 o
   4   1   1          0.04          6.46         7.96 o
   5   1   1         10.32         14.73         7.59 o
   6   1   1          0.01         -1.51        10.07 o
   7   1   1         45.99         31.05        18.22 o
  -7   2   1         34.86         14.56        16.49 o
  -6   2   1        870.33        903.99        42.86 o
  -5   2   1        740.52        825.11        40.16 o
  -4   2   1          2.79         -2.04         5.74 o
  -3   2   1        406.90        454.92        13.60 o
  -2   2   1       2246.12       2105.46        48.78 o
  -1   2   1       1420.14       1137.94        17.56 o
   0   2   1       2663.62       1647.73       257.77 o
   2   2   1       1067.89        965.67        33.49 o
   3   2   1          4.91          6.99         4.45 o
   4   2   1        428.04        437.04        26.89 o
   5   2   1        360.18        334.63        14.03 o
   6   2   1         81.78         66.84        10.85 o
   7   2   1          0.11         -5.87        18.59 o
  -7   3   1         95.91         81.85        20.17 o
  -6   3   1        311.84        302.30        21.87 o
  -5   3   1         29.36         46.58         7.03 o
  -4   3   1        900.91        847.03        34.41 o
  -3   3   1        274.94        316.60        19.12 o
  -2   3   1        469.71        498.12        12.36 o
  -1   3   1       4630.08       4066.94        65.30 o
   0   3   1        294.43        301.94        36.98 o
   1   3   1        625.58        450.43         9.56 o
   2   3   1        103.19         86.24         4.98 o
   3   3   1        785.82       1106.60        32.97 o
   4   3   1         38.72         42.54         6.63 o
   5   3   1       1897.69       1910.10        77.01 o
   6   3   1          0.02         -1.86         8.59 o
   7   3   1          1.90         -2.58        18.74 o
  -7   4   1          1.60         16.17        20.62 o
  -6   4   1         32.79         30.31         8.62 o
  -5   4   1         25.23         37.31         6.93 o
  -4   4   1         91.29        107.20         7.91 o
  -3   4   1       1739.97       1669.56        52.19 o
  -2   4   1        699.70        684.78        16.28 o
  -1   4   1      19004.35      16998.61       368.56 o
   0   4   1       9919.92       9669.10       321.87 o
   1   4   1        748.78        644.33        12.99 o
   2   4   1          1.33        114.92         6.02 o
   3   4   1         10.49         18.47        13.10 o
   4   4   1         86.41         85.34         8.11 o
   5   4   1        214.88        231.86        13.22 o
   6   4   1          9.37          1.67        12.87 o
   7   4   1          7.56          7.69        22.30 o
  -7   5   1         70.63         69.49        38.90 o
  -6   5   1        119.10        123.21        11.45 o
  -5   5   1         57.21         59.20         7.81 o
  -4   5   1        646.10        722.08        25.53 o
  -3   5   1        172.27        196.11         8.03 o
  -2   5   1        146.82        158.60         7.86 o
  -1   5   1      11681.34      11095.33       262.69 o
   0   5   1       1744.10       1629.10        31.13 o
   1   5   1        142.77        286.96        16.45 o
   2   5   1        177.73        181.77         8.10 o
   3   5   1          0.76          4.35         4.63 o
   4   5   1        225.47        226.23         8.66 o
   5   5   1         95.61         97.23        12.61 o
   6   5   1         46.44         57.34        13.66 o
   7   5   1          0.47          3.88        17.44 o
  -7   6   1        213.77        197.79        50.29 o
  -6   6   1          4.65          5.99         8.02 o
  -5   6   1         94.11        104.55         7.82 o
  -4   6   1          0.03          8.09         5.62 o
  -3   6   1          2.67          1.00         6.14 o
  -2   6   1        250.28        352.96         9.51 o
  -1   6   1          0.98         -5.04         5.04 o
   0   6   1       1396.47       1200.08        27.86 o
   1   6   1        113.00        136.18        18.72 o
   2   6   1         97.93         69.97         7.14 o
   3   6   1        152.63        247.34        10.85 o
   4   6   1       1037.03       1019.80        38.18 o
   5   6   1        971.69       1019.20        62.88 o
   6   6   1          4.45         -5.96        13.48 o
   7   6   1          2.03         15.51        20.75 o
  -7   7   1        162.44        117.26        51.66 o
  -6   7   1        257.23        270.86        25.48 o
  -5   7   1        252.48        245.94        12.29 o
  -4   7   1          1.65         -0.89         6.97 o
  -3   7   1        236.68        203.84        10.53 o
  -2   7   1         71.64         50.99         6.76 o
  -1   7   1       1777.65       1663.71        60.72 o
   0   7   1         16.70         23.19         5.35 o
   1   7   1        449.41        433.56        13.30 o
   2   7   1          1.44        118.75        15.17 o
   3   7   1         76.50         85.50         8.02 o
   4   7   1       2241.37       2230.82        51.01 o
   5   7   1         16.68         20.76         9.85 o
   6   7   1         21.85         11.96        15.04 o
   7   7   1          0.01         -5.77        24.67 o
  -7   8   1          7.33        119.89        64.75 o
  -6   8   1         52.56         53.00        17.48 o
  -5   8   1          7.34          5.81         6.41 o
  -4   8   1        815.06        786.13        29.68 o
  -3   8   1         20.50          9.12         6.91 o
  -2   8   1       4598.44       4604.63        98.93 o
  -1   8   1        782.30        787.44        18.49 o
   0   8   1       1320.78       1393.11        28.06 o
   1   8   1          1.67         10.72         5.27 o
   2   8   1         85.98        110.01         7.20 o
   3   8   1        265.96        246.71        12.01 o
   4   8   1       1140.05       1122.93        30.58 o
   5   8   1         90.01        121.24        20.84 o
   6   8   1          3.93          0.96        14.59 o
  -7   9   1          6.90        -35.83        47.22 o
  -6   9   1         29.53         41.69        21.09 o
  -5   9   1        316.07        287.49        12.91 o
  -4   9   1         69.95         94.78        10.13 o
  -3   9   1          0.19          7.56         6.81 o
  -2   9   1       1778.54       1744.46        56.02 o
  -1   9   1       1308.56       1378.46        52.74 o
   0   9   1        424.98        406.46        14.18 o
   1   9   1        108.39        127.60         6.74 o
   2   9   1        336.61        316.60        10.85 o
   3   9   1        244.82        249.87        11.67 o
   4   9   1        775.03        759.73        23.41 o
   5   9   1         10.32          6.37         8.55 o
   6   9   1         67.29         70.36        20.87 o
  -6  10   1         14.75         17.56        20.40 o
  -5  10   1         73.04         52.10         6.84 o
  -4  10   1         31.53         54.41         9.46 o
  -3  10   1        519.01        530.30        23.66 o
  -2  10   1        333.75        349.89        14.80 o
  -1  10   1        504.19        465.47        15.34 o
   0  10   1        435.04        422.53        12.79 o
   1  10   1        243.06        219.80         9.52 o
   2  10   1         75.20         57.10         6.90 o
   3  10   1       1225.78       1193.03        28.05 o
   4  10   1        261.30        267.86        14.59 o
   5  10   1         13.88          5.10        10.53 o
   6  10   1         11.60         14.36        20.33 o
  -6  11   1          6.54         34.00        25.47 o
  -5  11   1         75.06         61.49        19.13 o
  -4  11   1         34.52         22.40         9.48 o
  -3  11   1         18.12         47.52         6.82 o
  -2  11   1         67.81         49.51         8.13 o
  -1  11   1        118.92         98.19         8.72 o
   0  11   1         15.64          4.03         6.38 o
   1  11   1         15.57         18.25         6.22 o
   2  11   1          2.90          3.09         7.04 o
   3  11   1       3409.57       3334.32        69.20 o
   4  11   1         42.79         43.56        10.49 o
   5  11   1         58.90         97.46        22.01 o
   6  11   1          0.01         11.86        20.55 o
  -6  12   1         74.78         34.59        28.22 o
  -5  12   1         90.16         85.60        20.55 o
  -4  12   1          2.69         10.15         9.66 o
  -3  12   1        303.82        288.65        11.23 o
  -2  12   1         55.35         68.27         9.44 o
  -1  12   1          1.13         26.27         7.60 o
   0  12   1       1041.36       1065.63        24.87 o
   1  12   1        276.65        346.50        11.84 o
   2  12   1        779.36        753.96        19.40 o
   3  12   1          1.87         -2.38         9.04 o
   4  12   1        159.24        163.04        13.76 o
   5  12   1        116.03         97.50        21.33 o
   6  12   1         19.03          3.31        31.59 o
  -6  13   1          7.53         -9.69        26.55 o
  -5  13   1          5.69          8.04        20.27 o
  -4  13   1          6.17          3.83        11.51 o
  -3  13   1       1013.79       1035.58        24.34 o
  -2  13   1          0.43          4.80         6.71 o
  -1  13   1         21.43         19.79         8.21 o
   0  13   1        113.06         89.93         9.21 o
   1  13   1         17.50         15.47         6.44 o
   2  13   1         54.87         60.83         8.92 o
   3  13   1         29.94         29.00        10.88 o
   4  13   1         12.05         -4.38        10.54 o
   5  13   1         20.34         35.53        20.89 o
  -6  14   1          0.22        -23.79        38.58 o
  -5  14   1          7.46         -1.99        22.59 o
  -4  14   1          3.98          4.07        12.43 o
  -3  14   1         76.78        141.01         9.77 o
  -2  14   1        888.81        831.64        23.05 o
  -1  14   1         22.90          7.48         8.18 o
   0  14   1        238.01        264.10        12.91 o
   1  14   1        307.26        317.39        13.48 o
   2  14   1       2032.57       2135.46        46.80 o
   3  14   1        182.73        190.31        10.66 o
   4  14   1          0.77         -9.49        13.80 o
   5  14   1          1.36        -14.11        18.08 o
  -6  15   1          1.97        -14.60        29.65 o
  -5  15   1          4.84        -11.40        32.59 o
  -4  15   1        178.98        189.57        27.81 o
  -3  15   1         10.67         11.18         6.76 o
  -2  15   1         37.44         34.85         9.15 o
  -1  15   1       1071.22       1146.11        28.93 o
   0  15   1        451.12        429.69        18.16 o
   1  15   1        123.81        139.79         9.45 o
   2  15   1         14.98          9.35         9.03 o
   3  15   1         37.70         47.38        12.47 o
   4  15   1         28.49         17.16        15.75 o
   5  15   1          5.75         15.15        31.35 o
  -5  16   1         40.78         62.49        39.13 o
  -4  16   1        543.87        455.67        70.23 o
  -3  16   1          3.95          3.28         9.58 o
  -2  16   1         67.98         95.17        12.86 o
  -1  16   1          0.43         -9.23         9.58 o
   0  16   1          0.92         -9.56         9.56 o
   1  16   1        222.95        221.83        22.96 o
   2  16   1       1193.56       1276.76        35.50 o
   3  16   1        740.75        776.10        33.51 o
   4  16   1         17.21         39.60        18.66 o
  -5  17   1          0.22         20.66        38.62 o
  -4  17   1        144.83        108.87        38.02 o
  -3  17   1          6.59         22.23        12.08 o
  -2  17   1        139.53        135.33        15.62 o
  -1  17   1        122.56         90.28        13.69 o
   0  17   1         13.02         28.96         9.58 o
   1  17   1         18.07         21.65        10.10 o
   2  17   1         68.80         70.92        16.35 o
   3  17   1         74.12         83.81        21.55 o
   4  17   1         40.25         39.75        22.50 o
  -5  18   1         74.93         94.75        44.96 o
  -4  18   1         15.18         37.46        28.53 o
  -3  18   1          7.25          9.38        18.63 o
  -2  18   1        376.67        347.08        23.60 o
  -1  18   1         49.63         50.85        12.34 o
   0  18   1         58.27         64.33        11.41 o
   1  18   1          3.87          8.67        12.78 o
   2  18   1         87.21         91.67        20.96 o
   3  18   1         10.46          7.99        19.45 o
   4  18   1          0.39          1.90        20.11 o
  -4  19   1          1.96        -24.51        26.86 o
  -3  19   1         50.22         25.50        20.43 o
  -2  19   1         14.51         25.53        15.95 o
  -1  19   1         82.29         75.85        13.98 o
   0  19   1         92.22         88.76        16.83 o
   1  19   1        411.71        395.32        30.90 o
   2  19   1         24.19         12.79        15.03 o
   3  19   1          2.08         22.28        22.74 o
  -3  20   1          1.97          3.75        28.68 o
  -2  20   1          0.43         16.16        42.44 o
  -1  20   1          2.11          3.77        16.98 o
   0  20   1         72.57         58.17        16.92 o
   1  20   1         47.33         77.46        23.23 o
   2  20   1        202.51        177.04        27.18 o
   3  20   1          2.43        -21.53        21.53 o
  -3  21   1         14.81          1.53        40.88 o
  -2  21   1          0.03         11.54        26.67 o
  -1  21   1         79.87         75.22        20.57 o
   0  21   1          0.09         12.22        20.46 o
   1  21   1         12.61         27.44        22.86 o
   2  21   1         58.01         36.48        27.21 o
  -2  22   1         13.10          6.18        35.58 o
  -1  22   1          1.63          0.07        23.48 o
   0  22   1         34.37         45.02        24.29 o
   1  22   1          3.88        -24.58        31.28 o
   0 -23   2        228.89        153.29        28.18 o
   1 -23   2          2.51        -17.99        24.48 o
  -2 -22   2         33.73         -1.95        31.47 o
  -1 -22   2         73.95         64.14        23.16 o
   0 -22   2         38.04         70.92        24.92 o
   1 -22   2          1.09          8.26        30.64 o
   2 -22   2         37.95         18.01        40.19 o
  -2 -21   2         23.40         20.08        20.41 o
  -1 -21   2         28.46         62.25        24.51 o
   0 -21   2        118.07        141.94        30.13 o
   1 -21   2          5.99          6.63        19.86 o
   2 -21   2          3.71         13.29        18.43 o
   3 -21   2          1.75         23.31        38.30 o
  -3 -20   2         25.54         15.24        23.14 o
  -2 -20   2          0.32         15.37        21.75 o
  -1 -20   2        524.47        517.91        35.72 o
   0 -20   2         13.39         13.54        14.55 o
   1 -20   2          3.75          0.34        15.52 o
   2 -20   2        301.44        266.30        27.96 o
   3 -20   2          0.50          4.42        22.87 o
   4 -20   2         23.78         55.06        37.52 o
  -4 -19   2         63.18         49.50        30.35 o
  -3 -19   2         18.42         20.47        18.47 o
  -2 -19   2         14.76         17.10        19.34 o
  -1 -19   2         14.29         27.88        16.27 o
   0 -19   2         35.21         36.89        14.16 o
   1 -19   2        206.52        209.60        17.79 o
   2 -19   2          0.70          3.33        15.63 o
   3 -19   2         79.12         54.39        26.83 o
   4 -19   2         88.48         61.46        28.55 o
  -4 -18   2         10.56         -6.11        22.66 o
  -3 -18   2         27.64         22.59        20.00 o
  -2 -18   2        317.68        331.37        28.54 o
  -1 -18   2          1.32         -7.93        10.85 o
   0 -18   2         95.90         98.08        15.15 o
   1 -18   2         54.56         47.93        12.24 o
   2 -18   2         35.89         34.19        14.67 o
   3 -18   2         31.66         21.14        15.95 o
   4 -18   2          1.00         -7.53        26.21 o
   5 -18   2         85.03         36.26        26.59 o
  -4 -17   2          2.82         -8.08        16.92 o
  -3 -17   2         71.70         65.27        20.19 o
  -2 -17   2        139.96        130.45        12.73 o
  -1 -17   2         78.54         76.29        10.95 o
   0 -17   2         36.86         25.47         9.92 o
   1 -17   2        109.47         88.95        13.43 o
   2 -17   2        242.04        260.98        19.98 o
   3 -17   2          1.87         46.27        16.54 o
   4 -17   2         64.76         27.06        19.54 o
   5 -17   2         13.76        -13.62        37.43 o
  -5 -16   2         73.56        119.23        38.49 o
  -4 -16   2          0.13          8.52        18.12 o
  -3 -16   2          0.00         -8.96        16.04 o
  -2 -16   2         47.63         63.90        10.53 o
  -1 -16   2        344.10        331.78        14.01 o
   0 -16   2        129.65        162.77        11.46 o
   1 -16   2         88.29         82.14        12.29 o
   2 -16   2         39.26         45.99        11.66 o
   3 -16   2          9.06          8.15         9.30 o
   4 -16   2        131.42         95.75        29.13 o
   5 -16   2          5.12        -21.42        21.42 o
  -5 -15   2         11.74          8.56        22.57 o
  -4 -15   2         26.06         41.22        13.80 o
  -3 -15   2        493.58        487.90        19.52 o
  -2 -15   2        201.89        172.33        12.24 o
  -1 -15   2          4.28          6.38         6.82 o
   0 -15   2         16.38         23.55         7.32 o
   1 -15   2        643.41        599.90        20.86 o
   2 -15   2        245.96        235.22        14.60 o
   3 -15   2        108.97        160.42        20.16 o
   4 -15   2          2.04          4.70        25.01 o
   5 -15   2          6.87          9.47        20.83 o
   6 -15   2         10.92          7.77        28.58 o
  -5 -14   2         28.01         41.81        23.44 o
  -4 -14   2          3.05         10.77        16.53 o
  -3 -14   2        856.82        932.47        26.14 o
  -2 -14   2        221.31        210.83        12.33 o
  -1 -14   2        107.33         90.15         8.82 o
   0 -14   2        100.32        103.29         8.75 o
   1 -14   2         96.84         66.80         9.55 o
   2 -14   2         36.08         39.39         8.37 o
   3 -14   2          6.75         71.11         8.66 o
   4 -14   2        290.52        278.12        18.40 o
   5 -14   2         31.42         36.73        18.83 o
   6 -14   2         29.95         28.89        38.49 o
  -6 -13   2        105.02         89.30        59.56 o
  -5 -13   2          5.65         13.27        16.57 o
  -4 -13   2          0.01          8.96        10.04 o
  -3 -13   2         13.22         20.55         8.36 o
  -2 -13   2        146.38        153.41        10.45 o
  -1 -13   2        137.46        156.78         8.80 o
   0 -13   2        190.96        209.75        10.83 o
   1 -13   2          7.66         -1.33         7.13 o
   2 -13   2        239.10        268.03        12.17 o
   3 -13   2        946.56        941.76        40.56 o
   4 -13   2         55.64         50.06        10.10 o
   5 -13   2         13.86         62.05        24.98 o
   6 -13   2         36.58         62.64        43.05 o
  -6 -12   2         16.99         -5.51        19.58 o
  -5 -12   2          8.52         11.19        17.58 o
  -4 -12   2         58.11         51.32         9.62 o
  -3 -12   2        128.62        124.96         9.46 o
  -2 -12   2         25.24         28.13         7.84 o
  -1 -12   2        369.77        540.24        19.04 o
   0 -12   2         25.04         13.62         6.08 o
   1 -12   2         50.57         76.62         8.28 o
   2 -12   2         27.43         65.76         7.95 o
   3 -12   2        416.71        415.34        20.79 o
   4 -12   2        189.42        250.01        15.65 o
   5 -12   2          0.80          2.78        14.84 o
   6 -12   2          0.08         21.46        22.72 o
  -6 -11   2          0.44        -10.06        19.62 o
  -5 -11   2         38.70         42.55        16.97 o
  -4 -11   2        535.96        529.34        19.77 o
  -3 -11   2        419.88        417.15        14.78 o
  -2 -11   2         18.03         13.08         6.78 o
  -1 -11   2         91.59         89.33         6.51 o
   0 -11   2        244.78        257.60         9.97 o
   1 -11   2        433.65        417.28        13.07 o
   2 -11   2        323.55        302.66        11.39 o
   3 -11   2        102.39        125.31        12.39 o
   4 -11   2        126.75        130.83        11.59 o
   5 -11   2        165.07        165.55        17.88 o
   6 -11   2        203.72        217.05        28.55 o
  -6 -10   2         14.41         21.44        18.54 o
  -5 -10   2         10.24         -8.46        14.19 o
  -4 -10   2        255.82        257.97        14.53 o
  -3 -10   2         28.89         35.92         6.83 o
  -2 -10   2        128.21        146.48         9.19 o
  -1 -10   2        534.65        507.82        15.09 o
   0 -10   2        122.50        132.93         7.35 o
   1 -10   2         51.43         55.73         6.85 o
   2 -10   2        470.18        691.93        42.29 o
   3 -10   2        238.15        251.27        13.62 o
   4 -10   2        436.71        397.17        16.26 o
   5 -10   2        250.34        286.04        24.17 o
   6 -10   2         67.35         69.69        21.28 o
  -6  -9   2          6.97          5.93        14.23 o
  -5  -9   2         46.70         65.37        17.98 o
  -4  -9   2         33.65         27.60         8.38 o
  -3  -9   2          1.52         -4.46         5.70 o
  -2  -9   2        536.70        419.89        13.12 o
  -1  -9   2        494.09        557.90        15.61 o
   0  -9   2          4.49          0.97         5.06 o
   1  -9   2       4718.95       4424.54       116.53 o
   2  -9   2       1511.67       1569.64        44.82 o
   3  -9   2        770.29        791.34        25.39 o
   4  -9   2        518.84        581.39        28.41 o
   5  -9   2        415.89        468.87        27.72 o
   6  -9   2          3.38        -17.01        24.21 o
  -7  -8   2          1.94          7.05        18.51 o
  -6  -8   2         42.11         40.83        16.22 o
  -5  -8   2          0.09          9.32         9.13 o
  -4  -8   2        215.11        205.16        12.01 o
  -3  -8   2        171.68        121.80         7.57 o
  -2  -8   2          1.48          0.50         5.39 o
  -1  -8   2        129.36        150.14         8.88 o
   0  -8   2        442.41        429.32        13.24 o
   1  -8   2        113.61        146.58         8.24 o
   2  -8   2       9214.56       9597.39       220.63 o
   3  -8   2        116.54        137.19         9.78 o
   4  -8   2        122.15        141.49        10.38 o
   5  -8   2        376.95        403.98        19.00 o
   6  -8   2         74.12         98.21        20.67 o
   7  -8   2         22.22         26.46        36.21 o
  -7  -7   2         91.79         63.58        29.79 o
  -6  -7   2         17.49         32.78        15.06 o
  -5  -7   2        586.38        627.63        51.52 o
  -4  -7   2         32.00         37.26         5.76 o
  -3  -7   2        150.28        137.71         6.50 o
  -2  -7   2          8.20        271.95        30.46 o
  -1  -7   2       1007.65        924.31        20.83 o
   0  -7   2        123.01        167.79         6.47 o
   1  -7   2        607.79        564.96        16.32 o
   2  -7   2        569.94        563.16        15.85 o
   3  -7   2         20.28         49.99         7.31 o
   4  -7   2         83.37         73.34         7.77 o
   5  -7   2          0.16          0.26         8.13 o
   6  -7   2         13.31         24.74        14.78 o
   7  -7   2          0.60        -20.14        37.69 o
  -7  -6   2         11.79         19.15        30.57 o
  -6  -6   2          4.19         -4.87        13.27 o
  -5  -6   2         88.30        101.69        10.34 o
  -4  -6   2         41.93         41.77         7.83 o
  -3  -6   2        200.82        214.61         7.79 o
  -2  -6   2        219.02        231.66         6.49 o
  -1  -6   2       2329.95       2118.23        30.55 o
   0  -6   2       1385.90       1216.28        26.52 o
   1  -6   2         89.12         92.57         5.91 o
   2  -6   2       3770.06       3602.53       105.23 o
   3  -6   2        273.57        285.84        14.23 o
   4  -6   2        462.26        490.75        15.29 o
   5  -6   2        117.89        133.36         6.75 o
   6  -6   2         23.37         17.84        10.73 o
   7  -6   2         22.41         19.02        25.91 o
  -7  -5   2          1.97        -14.15        21.86 o
  -6  -5   2        159.02        156.83        14.08 o
  -5  -5   2         13.77          8.26         8.19 o
  -4  -5   2          5.63         30.98         8.37 o
  -3  -5   2         78.07         73.64         5.13 o
  -2  -5   2        245.84        298.03        12.22 o
  -1  -5   2         79.99         98.10         4.93 o
   0  -5   2       7205.26       6330.89       123.39 o
   1  -5   2      35228.27      33072.90       723.04 o
   2  -5   2        657.05        585.46        15.75 o
   3  -5   2       1014.92       1042.41        28.00 o
   4  -5   2        401.72        467.57        15.39 o
   5  -5   2          0.07          3.67         6.18 o
   6  -5   2          0.15          1.72         7.12 o
   7  -5   2         14.80         12.65        22.45 o
  -7  -4   2         53.22         45.98        25.90 o
  -6  -4   2         35.06         18.36        10.80 o
  -5  -4   2         22.81         38.58         9.80 o
  -4  -4   2         70.53         64.06         8.43 o
  -3  -4   2        615.12        589.17        18.00 o
  -2  -4   2       2964.68       3198.33        44.78 o
  -1  -4   2        358.43        346.57         8.40 o
   0  -4   2       3164.14       2953.69        55.43 o
   1  -4   2       2131.10       2531.93       316.31 o
   2  -4   2          0.58         -4.41         5.33 o
   3  -4   2        144.42        303.21        12.56 o
   4  -4   2        141.82        146.01         7.91 o
   5  -4   2          0.31          0.61         5.98 o
   6  -4   2         42.61         42.91         9.26 o
   7  -4   2          6.44         49.17        44.31 o
  -7  -3   2          0.25         13.86        20.20 o
  -6  -3   2         16.79         28.85        10.79 o
  -5  -3   2         16.98         11.53         8.69 o
  -4  -3   2        563.23        481.02        20.13 o
  -3  -3   2       1066.06       1103.11        32.83 o
  -2  -3   2        559.05        608.60        13.52 o
  -1  -3   2       4030.37       3709.94        51.23 o
   0  -3   2       1810.01       1513.80        29.87 o
   1  -3   2       1816.05       1703.30        37.62 o
   2  -3   2        379.02        301.65         8.97 o
   3  -3   2          2.11         14.92         5.04 o
   4  -3   2        242.15        246.51        13.06 o
   5  -3   2        156.37        184.00        10.58 o
   6  -3   2          2.57          7.19         9.53 o
   7  -3   2         43.18         39.68        21.91 o
  -7  -2   2         91.67         69.05        18.21 o
  -6  -2   2        306.07        303.10        17.09 o
  -5  -2   2        155.54        156.42        11.60 o
  -4  -2   2         54.27         52.32         8.16 o
  -3  -2   2        231.15        267.16        10.58 o
  -2  -2   2       6610.99       6205.42       178.41 o
  -1  -2   2       1399.32       1969.62        37.28 o
   0  -2   2       8169.24       3476.65       877.03 o
   1  -2   2         27.90         59.16         6.23 o
   2  -2   2        202.56        156.39         6.21 o
   3  -2   2        701.94        709.31        28.41 o
   4  -2   2         24.46         96.88         8.29 o
   5  -2   2         91.01        110.32         8.31 o
   6  -2   2        282.73        284.14        21.83 o
   7  -2   2         20.22         23.19        16.07 o
  -7  -1   2          1.63         -7.90        15.80 o
  -6  -1   2        107.11        107.92        13.10 o
  -5  -1   2        165.20        171.63        11.88 o
  -4  -1   2        470.58        475.71        25.43 o
  -3  -1   2        891.48        971.56        42.67 o
  -2  -1   2       1499.60       1695.42        91.63 o
  -1  -1   2      12558.63      10807.26       173.47 o
   1  -1   2        153.85        713.28       104.57 o
   2  -1   2          0.59         -1.35         4.02 o
   3  -1   2        104.62        184.21        21.77 o
   4  -1   2         19.68         35.22         6.17 o
   5  -1   2        317.90        314.00        14.70 o
   6  -1   2         64.49         64.20        11.77 o
   7  -1   2         50.11         36.72        21.96 o
  -7   0   2         70.00         78.28        15.35 o
  -6   0   2         80.48         85.11        12.93 o
  -5   0   2         45.35         62.52        10.22 o
  -4   0   2         21.40         24.80         9.30 o
  -3   0   2        710.70        720.94        36.98 o
  -2   0   2       1083.57       1025.34        52.88 o
  -1   0   2        321.31        266.91         7.38 o
   0   0   2          3.47          5.01         3.31 o
   1   0   2      24966.62      21767.18       438.92 o
   2   0   2        257.27        225.30         7.16 o
   3   0   2        100.74        169.98         9.24 o
   4   0   2        192.66        187.65         9.04 o
   5   0   2          7.15         17.12         8.93 o
   6   0   2         16.63         14.86         9.70 o
   7   0   2         29.26          6.65        21.68 o
  -7   1   2        115.34         97.33        16.89 o
  -6   1   2          7.66         34.30        11.77 o
  -5   1   2         25.53         39.17        10.88 o
  -4   1   2        289.61        362.25        22.06 o
  -3   1   2        374.59        438.83        24.21 o
  -2   1   2       8120.65       7425.56       225.10 o
  -1   1   2       8540.61       7347.22       127.37 o
   0   1   2          4.46         -1.31         1.31 o
   1   1   2         38.62         47.17        87.82 o
   2   1   2       1675.17       2944.49        81.36 o
   3   1   2        481.08        452.45        21.52 o
   4   1   2         68.86         71.55         6.42 o
   5   1   2        463.92        492.57        29.19 o
   6   1   2          1.69         -8.94         9.16 o
   7   1   2          5.93         -4.40        19.21 o
  -7   2   2         15.43          5.01        18.07 o
  -6   2   2        398.29        421.79        22.12 o
  -5   2   2          0.41         11.75         5.34 o
  -4   2   2        126.91        175.29        10.76 o
  -3   2   2         42.28         46.23         5.78 o
  -2   2   2        378.02        293.46         8.14 o
  -1   2   2         11.46         41.10        33.57 o
   0   2   2       1910.76       1737.92        24.91 o
   1   2   2        925.13        870.08        17.41 o
   2   2   2        746.78        664.71        24.65 o
   3   2   2         78.47         79.36         8.31 o
   4   2   2        630.37        582.53        20.27 o
   5   2   2        259.21        252.27        13.52 o
   6   2   2         86.28         77.12        11.05 o
   7   2   2         19.94          3.17        19.53 o
  -7   3   2          0.46         -4.17        16.72 o
  -6   3   2        299.28        262.03        21.83 o
  -5   3   2        112.31        204.77        12.49 o
  -4   3   2         84.17        128.18        11.27 o
  -3   3   2        250.54        263.68        11.45 o
  -2   3   2        839.81        732.71        14.01 o
  -1   3   2       3447.35       3137.92        57.42 o
   0   3   2       5718.14       5668.77       101.42 o
   1   3   2        626.60        576.42        11.53 o
   2   3   2         63.60         76.77         4.91 o
   3   3   2         59.10         81.51         4.23 o
   4   3   2         77.69         65.38         4.82 o
   5   3   2         21.83         28.82         7.13 o
   6   3   2          0.33         -2.70         9.11 o
   7   3   2          0.71          1.12        17.67 o
  -7   4   2         19.40         14.97        21.79 o
  -6   4   2         33.98         32.50         8.45 o
  -5   4   2          0.69         -3.30         5.93 o
  -4   4   2        886.25        864.12        25.53 o
  -3   4   2         47.65         42.26         4.84 o
  -2   4   2       3702.02       3643.00        84.63 o
  -1   4   2       1232.69       1047.31        21.82 o
   0   4   2       4317.56       3979.42        89.19 o
   1   4   2        262.62        210.24         8.09 o
   2   4   2         54.32        184.25         7.93 o
   3   4   2        232.05        293.41        13.82 o
   4   4   2        181.13        168.77         5.99 o
   5   4   2         47.88         36.34         5.49 o
   6   4   2        163.39        166.01        16.37 o
   7   4   2         24.83         36.41        22.58 o
  -7   5   2          2.94         28.82        20.74 o
  -6   5   2          3.72          2.16         9.84 o
  -5   5   2         56.28         48.00         6.64 o
  -4   5   2        367.76        386.93        20.53 o
  -3   5   2        529.05        541.04        18.26 o
  -2   5   2       1457.84       1477.45        32.53 o
  -1   5   2       4919.97       4952.01        96.37 o
   0   5   2        813.69        736.46        15.56 o
   1   5   2       1792.34       1648.57        57.28 o
   2   5   2        280.71        478.83       106.11 o
   3   5   2          4.61          0.73         4.84 o
   4   5   2        834.24        884.78        35.86 o
   5   5   2         55.65         45.88        10.14 o
   6   5   2         44.21         38.98        12.55 o
   7   5   2          3.03          3.85        22.27 o
  -7   6   2        224.75        190.94        57.40 o
  -6   6   2         35.64         22.64        10.67 o
  -5   6   2         26.67         41.43         6.21 o
  -4   6   2          4.56          3.99         7.05 o
  -3   6   2        439.44        497.60        16.12 o
  -2   6   2       1141.38       1184.04        29.99 o
  -1   6   2       4038.04       3708.03        81.12 o
   0   6   2       1562.40       1381.44        24.98 o
   1   6   2        735.57        760.20        20.67 o
   2   6   2          4.36         -5.02         5.53 o
   3   6   2        916.96        832.46        22.10 o
   4   6   2         76.39         81.48         8.01 o
   5   6   2        271.22        289.24        17.90 o
   6   6   2          7.20          8.09        14.98 o
   7   6   2         12.53          0.54        25.77 o
  -7   7   2         63.62         16.65        59.56 o
  -6   7   2        165.58        165.48        22.02 o
  -5   7   2        109.25        160.13        13.85 o
  -4   7   2         74.41         99.83        10.05 o
  -3   7   2         48.81        107.07         8.80 o
  -2   7   2         74.70         75.45         5.03 o
  -1   7   2        221.24        200.10         8.26 o
   0   7   2        640.37        605.93        16.20 o
   1   7   2       1315.77       1229.95        24.46 o
   2   7   2         31.99         39.45         4.74 o
   3   7   2        111.30        111.12         8.76 o
   4   7   2        309.97        305.39        16.68 o
   5   7   2         49.25         56.46        17.21 o
   6   7   2         48.97         61.63        17.50 o
  -7   8   2         39.90         17.50        64.75 o
  -6   8   2          1.94        -13.66        17.63 o
  -5   8   2         12.37         16.88         9.37 o
  -4   8   2         69.04        101.80         9.87 o
  -3   8   2         44.31         55.64         8.09 o
  -2   8   2        509.40        431.22        13.21 o
  -1   8   2         48.44         60.03         6.61 o
   0   8   2         75.65         72.00         6.94 o
   1   8   2         41.22         45.47         6.46 o
   2   8   2        436.00        432.17        12.05 o
   3   8   2        508.29        496.03        15.15 o
   4   8   2        566.43        594.74        19.36 o
   5   8   2          6.13          1.89         6.37 o
   6   8   2         15.34         27.34        22.20 o
  -7   9   2         48.24         37.64        54.29 o
  -6   9   2         15.13         19.34        14.73 o
  -5   9   2         15.75         16.68         8.65 o
  -4   9   2        225.46        207.24        12.20 o
  -3   9   2         29.47         32.94         7.66 o
  -2   9   2       4553.63       4695.26       122.49 o
  -1   9   2       3408.82       3259.43        74.08 o
   0   9   2         85.12         84.03         7.05 o
   1   9   2        204.18        242.99        10.90 o
   2   9   2        178.73        145.11         8.18 o
   3   9   2         79.10         62.13         8.86 o
   4   9   2        398.24        399.92        15.39 o
   5   9   2        270.83        237.63        16.29 o
   6   9   2         74.84         46.39        28.50 o
  -6  10   2         60.52         95.45        26.72 o
  -5  10   2          3.41          2.11         9.32 o
  -4  10   2         87.56         82.15        10.30 o
  -3  10   2        942.21        956.55        31.78 o
  -2  10   2        547.94        597.01        17.44 o
  -1  10   2         19.23          3.07         6.06 o
   0  10   2        131.43        309.43        12.29 o
   1  10   2        721.03        667.60        16.04 o
   2  10   2         88.48        100.34         7.75 o
   3  10   2       2579.74       2598.20        50.68 o
   4  10   2        648.20        635.71        20.37 o
   5  10   2         27.82         19.07        11.04 o
   6  10   2          4.40         -3.84        26.37 o
  -6  11   2         11.27         14.81        24.81 o
  -5  11   2         30.70         28.30        21.02 o
  -4  11   2        190.31        158.69        13.37 o
  -3  11   2        251.92        256.82        11.94 o
  -2  11   2         63.49         57.44         7.23 o
  -1  11   2          9.79         24.63         7.59 o
   0  11   2        115.88        111.70         8.39 o
   1  11   2         82.63         77.17         7.82 o
   2  11   2        142.87        144.92         8.63 o
   3  11   2        267.68        273.86        13.89 o
   4  11   2         68.50         78.60        11.77 o
   5  11   2         32.93         16.51        17.91 o
   6  11   2         12.75         -9.97        25.64 o
  -6  12   2          1.56         18.20        26.58 o
  -5  12   2         17.51         18.11        22.75 o
  -4  12   2         10.04         17.73        11.79 o
  -3  12   2        124.22        137.92        10.04 o
  -2  12   2         78.81         79.39         8.17 o
  -1  12   2        188.46        203.54        10.50 o
   0  12   2        154.46        186.58        11.35 o
   1  12   2         10.33         19.91         7.23 o
   2  12   2        132.93        133.11         9.36 o
   3  12   2       1431.96       1452.10        41.17 o
   4  12   2        449.54        402.12        19.13 o
   5  12   2         96.97         89.80        21.66 o
   6  12   2         33.09         45.84        34.51 o
  -6  13   2         41.57         21.55        32.72 o
  -5  13   2          0.28         25.69        30.19 o
  -4  13   2        247.87        211.49        22.61 o
  -3  13   2       1200.15       1091.73        33.62 o
  -2  13   2        369.29        394.03        15.34 o
  -1  13   2        406.16        373.67        14.71 o
   0  13   2         83.28         81.38         9.45 o
   1  13   2         74.92        108.98         8.66 o
   2  13   2       3293.58       3444.14        59.50 o
   3  13   2        144.65        143.64        12.60 o
   4  13   2         82.17         94.28        12.58 o
   5  13   2          1.45          2.22        19.47 o
  -6  14   2          2.00        -13.17        36.20 o
  -5  14   2         11.04        -10.19        28.79 o
  -4  14   2          2.38          5.46        14.86 o
  -3  14   2        330.69        318.42        17.49 o
  -2  14   2        261.53        255.31        12.48 o
  -1  14   2        552.18        516.29        18.23 o
   0  14   2          8.18         12.80         8.36 o
   1  14   2         56.93         35.71         7.69 o
   2  14   2          0.23         40.27         9.11 o
   3  14   2        242.08        220.76        14.89 o
   4  14   2          6.16         28.48        15.86 o
   5  14   2         10.72         21.89        20.48 o
  -5  15   2          8.60         14.72        33.56 o
  -4  15   2          8.63        -16.35        24.74 o
  -3  15   2         69.12         77.77         8.96 o
  -2  15   2          5.77          6.68         9.81 o
  -1  15   2         51.15        129.28        13.27 o
   0  15   2         10.00         26.34         8.88 o
   1  15   2        377.71        377.18        15.21 o
   2  15   2         43.27         53.74         9.71 o
   3  15   2         19.53         14.73        13.27 o
   4  15   2          6.72          7.97        17.86 o
   5  15   2         19.43         37.35        23.98 o
  -5  16   2         86.41         66.04        32.98 o
  -4  16   2        194.28        145.93        32.75 o
  -3  16   2         17.72         11.47        10.79 o
  -2  16   2        339.46        314.89        19.36 o
  -1  16   2        195.98        193.73        15.70 o
   0  16   2          0.97         21.77         9.96 o
   1  16   2        459.97        507.76        23.01 o
   2  16   2       1701.73       1745.77        66.85 o
   3  16   2        184.17        167.63        22.84 o
   4  16   2         33.72         52.32        18.84 o
  -5  17   2          0.07        -34.87        34.87 o
  -4  17   2        245.75        196.56        36.67 o
  -3  17   2         56.52         50.72        22.27 o
  -2  17   2         35.77         40.87        12.34 o
  -1  17   2          2.76          1.27        13.19 o
   0  17   2          0.60         74.98        11.89 o
   1  17   2        183.24        199.63        16.92 o
   2  17   2         54.23         47.40        15.91 o
   3  17   2         21.68         30.10        19.45 o
   4  17   2          1.90         -8.39        21.56 o
  -4  18   2         63.55         11.76        32.77 o
  -3  18   2        244.74        213.43        47.84 o
  -2  18   2         16.53         22.73        13.20 o
  -1  18   2          0.26          0.31        12.15 o
   0  18   2          4.19         12.80        10.95 o
   1  18   2          5.03         24.75        14.68 o
   2  18   2         14.40         10.46        18.81 o
   3  18   2          6.12          6.38        18.02 o
   4  18   2          0.18          3.34        23.46 o
  -4  19   2         44.69         34.99        31.83 o
  -3  19   2          3.85        -12.80        19.27 o
  -2  19   2        103.31         84.03        21.78 o
  -1  19   2         40.69         41.82        19.72 o
   0  19   2          0.02        -13.46        13.46 o
   1  19   2        219.73        229.50        23.16 o
   2  19   2          5.71        -13.45        19.14 o
   3  19   2         12.18         21.55        26.06 o
  -3  20   2          0.60          0.91        38.91 o
  -2  20   2          0.60          8.75        34.57 o
  -1  20   2          3.97         -0.99        19.34 o
   0  20   2         25.87         27.41        14.36 o
   1  20   2        657.47        642.57        38.03 o
   2  20   2         81.94         71.77        24.70 o
  -3  21   2         11.79          1.43        29.26 o
  -2  21   2          4.09          4.89        31.38 o
  -1  21   2          5.40         24.24        20.79 o
   0  21   2        117.56        114.85        26.08 o
   1  21   2         79.54         80.16        21.74 o
   2  21   2         68.20         26.41        24.55 o
  -2  22   2         12.92        -16.82        60.58 o
  -1  22   2          0.48        -24.50        24.50 o
   0  22   2          7.01        -13.10        28.36 o
   1  22   2         26.92         19.40        37.74 o
  -1 -23   3          0.58         12.19        28.34 o
   0 -23   3         50.92         63.61        28.60 o
   1 -23   3        118.69         84.95        27.29 o
  -2 -22   3          0.58          4.54        32.14 o
  -1 -22   3        184.42        168.04        24.35 o
   0 -22   3        201.10        258.64        30.92 o
   1 -22   3         32.25         30.08        20.70 o
   3 -22   3          3.72        -15.15        36.46 o
  -3 -21   3         58.25         72.80        25.59 o
  -2 -21   3         30.78          9.01        24.40 o
  -1 -21   3         93.28         82.37        22.94 o
   0 -21   3        170.72        164.37        23.15 o
   1 -21   3        124.27        103.49        21.46 o
   2 -21   3         23.87         31.45        19.35 o
   3 -21   3         45.45         54.85        31.20 o
  -3 -20   3         27.38         43.49        24.26 o
  -2 -20   3        100.08        104.07        25.52 o
  -1 -20   3        276.99        289.04        26.41 o
   0 -20   3         30.80         38.20        26.50 o
   1 -20   3         10.37         -1.97        14.61 o
   2 -20   3         57.15         46.36        21.86 o
   3 -20   3         13.10          9.02        25.60 o
   4 -20   3         23.40         27.14        26.35 o
  -4 -19   3        214.48        213.95        37.68 o
  -3 -19   3         18.26         17.41        20.60 o
  -2 -19   3        335.81        349.83        27.70 o
  -1 -19   3        133.08        111.95        19.37 o
   0 -19   3          0.19         12.26        12.25 o
   1 -19   3        150.40        129.54        15.64 o
   2 -19   3         18.40         32.57        16.05 o
   3 -19   3         13.96         22.47        22.61 o
   4 -19   3          2.04         -3.89        24.12 o
  -4 -18   3        320.09        333.42        36.52 o
  -3 -18   3         84.22         92.65        22.85 o
  -2 -18   3         47.56         27.60        20.02 o
  -1 -18   3         47.89         56.91        12.55 o
   0 -18   3        517.85        526.94        23.59 o
   1 -18   3        177.22        182.51        16.27 o
   2 -18   3        123.90        121.48        15.71 o
   3 -18   3          0.01          7.54        13.49 o
   4 -18   3          0.21         43.43        29.90 o
   5 -18   3         62.45         37.98        29.11 o
  -4 -17   3          0.34         13.22        19.30 o
  -3 -17   3          0.64         -2.35        15.70 o
  -2 -17   3        305.77        277.24        22.20 o
  -1 -17   3         57.38         59.27        11.72 o
   0 -17   3        149.64        185.36        13.59 o
   1 -17   3          8.68         12.87        12.33 o
   2 -17   3        107.86         98.23        13.46 o
   3 -17   3         64.83         55.43        15.22 o
   4 -17   3          1.20        -13.64        19.00 o
   5 -17   3         27.15         -4.05        38.31 o
  -5 -16   3        346.92        472.25        71.54 o
  -4 -16   3         66.60         53.40        19.64 o
  -3 -16   3        141.56        141.80        11.43 o
  -2 -16   3         10.86          3.01        13.13 o
  -1 -16   3        569.07        561.95        20.51 o
   0 -16   3        327.63        344.38        14.66 o
   1 -16   3          0.96          9.86         9.68 o
   2 -16   3        337.43        349.55        18.48 o
   3 -16   3         53.76         62.09        11.82 o
   4 -16   3          4.12         20.70        25.20 o
   5 -16   3        119.73        110.75        29.72 o
  -5 -15   3         68.09         35.17        23.93 o
  -4 -15   3         69.65         75.99        18.81 o
  -3 -15   3        140.93        144.23         9.29 o
  -2 -15   3          2.46         -5.16         8.42 o
  -1 -15   3          4.56          2.12         5.97 o
   0 -15   3        299.47        261.21        12.77 o
   1 -15   3        132.09        132.59        10.57 o
   2 -15   3        922.78        932.22        37.90 o
   3 -15   3          2.74         -2.89         9.52 o
   4 -15   3         17.11         37.47        23.41 o
   5 -15   3         40.21         33.72        24.79 o
   6 -15   3          0.55         25.01        25.88 o
  -5 -14   3        204.69        250.51        29.22 o
  -4 -14   3         30.64         27.45        12.22 o
  -3 -14   3         16.56         11.22         7.53 o
  -2 -14   3        106.97         98.84         8.79 o
  -1 -14   3        241.24        263.89        10.44 o
   0 -14   3        691.42        708.21        21.72 o
   1 -14   3         40.81         30.38         8.52 o
   2 -14   3         26.32         34.01         7.52 o
   3 -14   3         13.76         14.67         7.94 o
   4 -14   3        289.71        290.81        22.53 o
   5 -14   3        130.98        110.59        24.29 o
   6 -14   3          6.24        -15.12        36.54 o
  -6 -13   3         30.73         77.80        30.71 o
  -5 -13   3        129.02        161.44        20.83 o
  -4 -13   3        128.87        111.21        10.85 o
  -3 -13   3         79.33         79.58         9.25 o
  -2 -13   3        230.53        237.09        11.47 o
  -1 -13   3          8.14         12.15         6.19 o
   0 -13   3          2.90         17.74         6.17 o
   1 -13   3        210.73        190.02        10.70 o
   2 -13   3        498.83        462.14        16.49 o
   3 -13   3         10.87         58.06        10.45 o
   4 -13   3         40.39         37.10        10.58 o
   5 -13   3         32.66         13.78        21.65 o
   6 -13   3         52.14         20.82        24.68 o
  -6 -12   3          0.42         -7.16        21.21 o
  -5 -12   3          0.71        -10.73        16.86 o
  -4 -12   3         22.24         22.12         9.03 o
  -3 -12   3        527.02        521.12        16.85 o
  -2 -12   3        182.04        157.89         9.84 o
  -1 -12   3        327.31        364.68        18.39 o
   0 -12   3        102.71        113.58         7.36 o
   1 -12   3        278.54        258.88        12.89 o
   2 -12   3        384.08        379.55        14.80 o
   3 -12   3         57.09         74.37         7.63 o
   4 -12   3        200.36        179.84        17.63 o
   5 -12   3          2.89         -7.81        15.84 o
   6 -12   3          3.77         -6.81        19.36 o
  -6 -11   3          8.66         13.63        20.86 o
  -5 -11   3          2.46         18.14        15.21 o
  -4 -11   3         95.20         88.35         9.00 o
  -3 -11   3        151.45        148.76        10.22 o
  -2 -11   3        685.23        644.73        17.75 o
  -1 -11   3         79.27         82.35         6.54 o
   0 -11   3        415.34        511.77        19.89 o
   1 -11   3       1258.08       1185.09        32.69 o
   2 -11   3         78.57        107.89         7.75 o
   3 -11   3         10.75         25.19         7.96 o
   4 -11   3         11.93         13.29         9.99 o
   5 -11   3        209.63        213.26        21.01 o
   6 -11   3         49.82         49.86        23.09 o
  -6 -10   3        397.42        427.90        27.28 o
  -5 -10   3         82.77         82.13        18.69 o
  -4 -10   3        240.22        205.25        11.46 o
  -3 -10   3         63.11         64.41         7.67 o
  -2 -10   3        170.21        149.71         8.73 o
  -1 -10   3        199.49        240.66         8.56 o
   0 -10   3         37.40        104.11         6.74 o
   1 -10   3          3.14         -4.82         6.46 o
   2 -10   3          8.31         30.20         9.53 o
   3 -10   3        263.64        257.00        14.46 o
   4 -10   3        107.39        104.09        10.54 o
   5 -10   3        370.62        373.71        23.19 o
   6 -10   3          0.28         27.81        18.47 o
   7 -10   3          5.16          3.99        36.96 o
  -6  -9   3         20.76         19.99        15.81 o
  -5  -9   3         20.44         15.31        18.11 o
  -4  -9   3          7.36          7.29         6.72 o
  -3  -9   3         41.37         40.38         7.01 o
  -2  -9   3          8.29          2.89         6.11 o
  -1  -9   3          0.00        177.18        12.93 o
   0  -9   3         97.45         70.48         5.69 o
   1  -9   3        670.19        705.73        22.88 o
   2  -9   3        205.06        364.86        15.18 o
   3  -9   3        122.19        114.66        10.79 o
   4  -9   3        228.86        224.20        12.51 o
   5  -9   3         16.88         32.48        14.27 o
   6  -9   3          2.38         18.44        19.95 o
   7  -9   3         40.51         48.09        68.14 o
  -7  -8   3          2.84        -12.14        33.29 o
  -6  -8   3          6.05         -9.88        16.24 o
  -5  -8   3         99.08         95.81         8.49 o
  -4  -8   3        615.69        654.51        24.69 o
  -3  -8   3        579.37        548.20        14.66 o
  -2  -8   3          7.59         27.16         3.03 o
  -1  -8   3       1791.88       1892.75        48.15 o
   0  -8   3          5.44          4.14         4.61 o
   1  -8   3        368.42        350.58        10.66 o
   2  -8   3        841.03        874.70        30.20 o
   3  -8   3          6.18          6.74         5.82 o
   4  -8   3         17.74         34.33         7.78 o
   5  -8   3          0.00          1.12        10.14 o
   6  -8   3         64.38         63.79        14.03 o
   7  -8   3         69.47         68.74        44.44 o
  -7  -7   3          9.68         27.88        35.74 o
  -6  -7   3          2.63         16.03        14.05 o
  -5  -7   3         41.05         59.77         9.16 o
  -4  -7   3        290.99        250.50        11.49 o
  -3  -7   3         35.02         44.19         4.89 o
  -2  -7   3        229.44        185.44         8.36 o
  -1  -7   3         26.96         21.83         4.39 o
   0  -7   3        725.83        662.57        19.34 o
   1  -7   3        834.03        744.59        22.42 o
   2  -7   3       2786.82       2805.89        60.39 o
   3  -7   3         33.79        102.40         7.81 o
   4  -7   3         24.00         33.06         7.98 o
   5  -7   3         43.49         39.35         9.55 o
   6  -7   3          3.62         -1.05        11.53 o
   7  -7   3          6.96        -15.09        32.18 o
  -7  -6   3         61.80         71.32        34.66 o
  -6  -6   3          9.92         -0.80        12.79 o
  -5  -6   3          0.15          4.50         7.91 o
  -4  -6   3          3.74          0.97         6.70 o
  -3  -6   3         43.46         57.09         5.27 o
  -2  -6   3         64.75         78.90         5.19 o
  -1  -6   3        969.63       1053.16        29.95 o
   0  -6   3        852.81        768.54        20.01 o
   1  -6   3        536.72        460.18        11.25 o
   2  -6   3       2285.94       2077.58        66.15 o
   3  -6   3        227.95        242.72        10.03 o
   4  -6   3        395.89        381.98        13.58 o
   5  -6   3         28.22         35.46         9.55 o
   6  -6   3         20.11         18.22        11.97 o
   7  -6   3        107.66        112.00        33.81 o
  -7  -5   3          0.86         30.28        24.87 o
  -6  -5   3         23.80         30.89        11.99 o
  -5  -5   3         86.33         88.74        10.81 o
  -4  -5   3          3.83          5.27         7.12 o
  -3  -5   3         11.09         30.53         4.21 o
  -2  -5   3       1451.30       1404.27        28.42 o
  -1  -5   3       3238.37       3084.07        50.33 o
   0  -5   3        528.03        445.65        10.33 o
   1  -5   3      25637.83      24816.22       653.41 o
   2  -5   3        102.49         94.88         7.58 o
   3  -5   3        148.72        147.58         7.89 o
   4  -5   3          0.85         41.13         4.45 o
   5  -5   3        293.85        286.83        18.18 o
   6  -5   3          1.83         -2.35         6.85 o
   7  -5   3         44.37         29.39        29.24 o
  -7  -4   3         11.58          9.58        16.85 o
  -6  -4   3          0.25          1.61         9.82 o
  -5  -4   3         31.02         17.92         8.86 o
  -4  -4   3        303.67        299.40        14.13 o
  -3  -4   3         34.72         40.14         8.07 o
  -2  -4   3        177.99        192.70         6.30 o
  -1  -4   3       5279.85       4792.40        69.43 o
   0  -4   3      33512.70      31246.51       560.04 o
   1  -4   3      17402.41      16158.91       377.27 o
   2  -4   3        136.61        140.10         7.58 o
   3  -4   3         43.28         27.18         4.60 o
   4  -4   3          0.25         12.55         5.27 o
   5  -4   3          9.25         16.61         6.57 o
   6  -4   3          8.51          4.75         7.94 o
   7  -4   3         17.09         32.55        37.58 o
  -7  -3   3         92.85         64.80        18.65 o
  -6  -3   3         68.00         64.07        13.65 o
  -5  -3   3         69.95         68.11         9.75 o
  -4  -3   3          4.08         11.36         7.98 o
  -3  -3   3         41.64         55.99         7.62 o
  -2  -3   3        557.75        535.96        11.46 o
  -1  -3   3       1191.88        967.20        17.69 o
   0  -3   3       3846.48       3453.59        51.24 o
   1  -3   3        301.57        306.06         7.82 o
   2  -3   3          0.00         23.80         5.57 o
   3  -3   3        102.42         99.89         6.20 o
   4  -3   3         16.94         17.76         5.81 o
   5  -3   3         92.83        100.55         7.93 o
   6  -3   3        151.81        162.50        10.07 o
   7  -3   3        212.26        209.10        24.28 o
  -7  -2   3         79.30         77.22        18.87 o
  -6  -2   3          3.33         11.47        11.55 o
  -5  -2   3        163.30        166.17        11.98 o
  -4  -2   3        177.76        192.92        11.43 o
  -3  -2   3        934.88       1021.03        49.73 o
  -2  -2   3         38.91         31.63         4.25 o
  -1  -2   3       9286.78       8201.34       105.90 o
   0  -2   3         49.87         45.77         6.08 o
   1  -2   3       6160.94       5450.20       106.62 o
   2  -2   3         59.44         42.43         4.04 o
   3  -2   3         21.23         22.18         5.84 o
   4  -2   3         10.97         42.70         6.28 o
   5  -2   3          7.71         11.36         6.30 o
   6  -2   3        261.11        306.50        15.53 o
   7  -2   3          2.49         -2.30        15.88 o
  -7  -1   3          4.52         22.09        16.65 o
  -6  -1   3          0.03          7.63        10.49 o
  -5  -1   3        309.43        327.57        16.56 o
  -4  -1   3          2.27         22.33         8.71 o
  -3  -1   3        402.25        368.93        17.29 o
  -2  -1   3       1674.29       1654.53        57.39 o
  -1  -1   3      32114.19      28594.20       429.30 o
   0  -1   3         76.00         31.49        10.71 o
   1  -1   3         49.01        158.96        11.96 o
   2  -1   3         29.36         11.92         3.95 o
   3  -1   3        172.69        213.40        14.12 o
   4  -1   3        116.79        120.85         8.23 o
   5  -1   3        223.25        211.19        14.55 o
   6  -1   3        175.40        191.18        15.21 o
   7  -1   3         19.23         42.77        23.72 o
  -7   0   3        128.65        143.56        17.62 o
  -6   0   3         70.98         64.90        12.33 o
  -5   0   3          1.57         26.73        10.24 o
  -4   0   3        157.80        138.44        11.92 o
  -3   0   3         11.31         52.40         7.24 o
  -2   0   3        487.06        411.88        11.05 o
  -1   0   3        356.52        358.74        10.30 o
   0   0   3        277.87         90.21        80.08 o
   1   0   3        374.73        327.52         7.32 o
   2   0   3         71.04         60.09         4.25 o
   4   0   3         77.67         81.00         6.52 o
   5   0   3         90.35         89.39         6.84 o
   6   0   3        141.79        148.70        11.79 o
   7   0   3          6.27         11.64        24.44 o
  -7   1   3          8.63         12.07        14.89 o
  -6   1   3          1.25         11.82        11.04 o
  -5   1   3        114.21         99.46        12.32 o
  -4   1   3         28.52         57.98        10.25 o
  -3   1   3       1548.28       1525.62        57.22 o
  -2   1   3        457.66        453.09        20.31 o
  -1   1   3       1311.93       1045.49        20.21 o
   0   1   3       3060.57       2581.19        46.53 o
   1   1   3       1186.21       1140.78        63.87 o
   2   1   3         24.98        181.24         7.25 o
   3   1   3        299.79        299.32        10.86 o
   4   1   3        259.77        248.58        12.39 o
   5   1   3          1.58          0.09         9.45 o
   6   1   3        188.79        165.86        12.94 o
   7   1   3        159.35        143.59        22.89 o
  -7   2   3          9.89          4.33        18.04 o
  -6   2   3          6.10          4.97        12.42 o
  -5   2   3        182.29        189.21        12.74 o
  -4   2   3        654.07        627.10        34.94 o
  -3   2   3         94.85         66.12         6.60 o
  -2   2   3         16.13         11.53         4.31 o
  -1   2   3       1019.17        855.61        18.11 o
   0   2   3       3206.11       2767.36        39.49 o
   2   2   3         89.29         85.88         4.72 o
   3   2   3        242.63        298.83        20.58 o
   4   2   3        132.06        141.90         6.62 o
   5   2   3        137.23        136.45        10.10 o
   6   2   3         22.08         36.62         9.20 o
   7   2   3         17.18          8.89        18.40 o
  -7   3   3         45.00         43.33        20.28 o
  -6   3   3         83.24         81.12        14.33 o
  -5   3   3         81.73        111.10         8.85 o
  -4   3   3        296.85        288.92        14.46 o
  -3   3   3         18.36         16.67         5.54 o
  -2   3   3       1331.17       1204.15        27.53 o
  -1   3   3        998.42        844.00        14.64 o
   0   3   3        410.28        341.00         8.02 o
   1   3   3         20.14        126.50        58.61 o
   2   3   3       1481.17       1518.53        38.48 o
   3   3   3         75.54        119.66         5.35 o
   4   3   3        221.14        226.21        10.44 o
   5   3   3        251.28        235.96        13.40 o
   6   3   3         74.77         60.22        13.97 o
   7   3   3          0.03         23.21        22.01 o
  -7   4   3         14.14         27.50        25.48 o
  -6   4   3         20.83         17.50         8.46 o
  -5   4   3          6.64          1.05         6.85 o
  -4   4   3        485.24        528.74        28.58 o
  -3   4   3        731.35        825.18        27.25 o
  -2   4   3        139.98        116.89         8.29 o
  -1   4   3       3630.75       3063.53        51.52 o
   0   4   3       3188.53       2684.22        40.89 o
   1   4   3         52.33         30.49         3.92 o
   2   4   3         35.80        166.94         7.60 o
   3   4   3         68.02         60.34         7.21 o
   4   4   3          1.31          0.11         5.38 o
   5   4   3        472.87        499.20        34.83 o
   6   4   3         42.75         33.58        13.41 o
   7   4   3          0.24         -4.67        20.09 o
  -7   5   3        106.43         84.60        26.99 o
  -6   5   3         22.70         31.12        12.13 o
  -5   5   3        315.54        323.48        15.55 o
  -4   5   3         85.97        114.67         6.70 o
  -3   5   3        426.24        469.30        16.63 o
  -2   5   3        526.07        559.27        14.62 o
  -1   5   3        374.37        304.55        10.77 o
   0   5   3          6.25          7.22         4.76 o
   1   5   3        449.99        420.89        10.89 o
   2   5   3        577.92        612.34        18.79 o
   3   5   3         31.68         33.59         5.97 o
   4   5   3         32.61        103.80         7.63 o
   5   5   3        307.12        312.22        18.95 o
   6   5   3        282.52        278.45        30.05 o
   7   5   3         13.80         19.72        22.20 o
  -7   6   3         51.02         86.62        48.72 o
  -6   6   3        157.93        169.84        16.04 o
  -5   6   3        155.46        150.98        14.49 o
  -4   6   3         30.17         39.78         9.18 o
  -3   6   3        290.44        294.56        12.63 o
  -2   6   3        122.56        157.82         7.67 o
  -1   6   3        193.09        235.09         8.61 o
   0   6   3          1.26         -4.02         5.50 o
   1   6   3       2737.50       2686.77        55.19 o
   2   6   3        333.55        299.31        11.82 o
   3   6   3         55.27        139.67         8.41 o
   4   6   3        834.43        824.25        33.82 o
   5   6   3        184.08        186.69         7.93 o
   6   6   3         20.67         25.26        26.26 o
   7   6   3        176.62        155.58        34.58 o
  -7   7   3         17.24         -1.78        42.91 o
  -6   7   3          8.96         25.10        14.75 o
  -5   7   3         67.72         77.65        10.26 o
  -4   7   3         29.21         29.62        10.24 o
  -3   7   3         15.32         27.10         7.25 o
  -2   7   3        166.40        153.17         8.86 o
  -1   7   3        271.12        285.37         9.33 o
   0   7   3        472.49        470.00        11.76 o
   1   7   3       1708.26       1774.84        29.46 o
   2   7   3        264.73        287.93         8.73 o
   3   7   3        111.75        183.29        11.87 o
   4   7   3        360.84        336.50        26.52 o
   5   7   3          7.63         17.71         7.23 o
   6   7   3         10.74          9.78        20.91 o
  -7   8   3         72.29         65.96        41.79 o
  -6   8   3         50.00         65.92        23.70 o
  -5   8   3         28.24         24.65        10.43 o
  -4   8   3        229.55        254.88        15.50 o
  -3   8   3        343.05        372.09        13.92 o
  -2   8   3        881.07        917.20        30.69 o
  -1   8   3         42.86         71.49         7.14 o
   0   8   3          1.88         -0.33         6.44 o
   1   8   3        907.16        950.55        27.44 o
   2   8   3         16.03         21.53         4.24 o
   3   8   3        216.61        186.09        10.72 o
   4   8   3          7.65         21.19         8.24 o
   5   8   3         67.63         47.76        13.53 o
   6   8   3          3.23          8.98        18.71 o
  -7   9   3        103.69         90.07        78.68 o
  -6   9   3         68.70         81.39        24.10 o
  -5   9   3         23.89         39.77        11.71 o
  -4   9   3        203.27        198.31        12.93 o
  -3   9   3          5.60          4.99         7.39 o
  -2   9   3          5.43         27.66         6.16 o
  -1   9   3       2099.65       1926.98        47.18 o
   0   9   3        455.96        454.83        14.04 o
   1   9   3          1.71          2.99         5.45 o
   2   9   3         78.91         75.68         7.36 o
   3   9   3        487.15        501.35        17.36 o
   4   9   3         74.35         76.64         9.30 o
   5   9   3         54.97         53.87        11.96 o
   6   9   3        157.15        120.50        30.68 o
  -6  10   3          1.43        -11.39        21.18 o
  -5  10   3          4.39         -3.40        13.33 o
  -4  10   3         23.04          9.83        10.44 o
  -3  10   3         63.49         56.59         9.02 o
  -2  10   3        404.48        408.73        13.35 o
  -1  10   3        142.41        143.66         9.32 o
   0  10   3       2100.49       2076.58        44.80 o
   1  10   3          7.20         21.53         7.45 o
   2  10   3        430.89        418.41        13.66 o
   3  10   3        375.97        368.21        15.10 o
   4  10   3          5.34          2.27         8.71 o
   5  10   3        167.16        152.24        15.60 o
   6  10   3         20.98         23.00        30.12 o
  -6  11   3         53.26         73.82        27.22 o
  -5  11   3         31.43         42.57        19.69 o
  -4  11   3        131.01        102.37        12.39 o
  -3  11   3         75.89         66.96         9.90 o
  -2  11   3         14.82          6.69         6.78 o
  -1  11   3         36.12         31.62         7.41 o
   0  11   3         27.37         49.50         8.29 o
   1  11   3        184.18        177.28        11.38 o
   2  11   3        440.93        499.20        15.20 o
   3  11   3        121.06        122.88        11.47 o
   4  11   3          4.41          9.97        11.33 o
   5  11   3         21.81         34.80        17.29 o
   6  11   3         13.47         40.22        39.00 o
  -6  12   3          2.03         -8.31        28.94 o
  -5  12   3          0.80          0.01        23.86 o
  -4  12   3         78.22         36.82        13.19 o
  -3  12   3        780.99        810.36        29.08 o
  -2  12   3        546.20        569.64        17.96 o
  -1  12   3         49.82         51.11         9.38 o
   0  12   3        115.48        111.74        10.34 o
   1  12   3        116.39        121.56         8.37 o
   2  12   3        316.43        286.25        12.65 o
   3  12   3        291.78        277.51        15.69 o
   4  12   3         12.80         14.32        10.59 o
   5  12   3          5.58         -2.78        16.53 o
  -6  13   3         45.67         71.86        26.06 o
  -5  13   3         12.20         26.49        35.22 o
  -4  13   3        101.28         82.06        17.63 o
  -3  13   3        150.65        150.51         9.36 o
  -2  13   3        553.77        584.08        22.73 o
  -1  13   3          0.43          7.54         8.52 o
   0  13   3        343.07        321.03        12.99 o
   1  13   3          7.84         16.78         7.32 o
   2  13   3        274.97        294.45        13.42 o
   3  13   3         34.46         44.82        12.44 o
   4  13   3          1.49          0.84        12.27 o
   5  13   3         38.44         33.23        20.62 o
  -6  14   3         10.52         10.48        26.57 o
  -5  14   3         37.46         41.04        27.59 o
  -4  14   3        362.97        313.42        30.03 o
  -3  14   3         68.04         78.97         7.35 o
  -2  14   3        289.25        257.23        15.04 o
  -1  14   3         22.90         29.70         8.68 o
   0  14   3          9.02         14.40         9.12 o
   1  14   3        132.62        117.07         9.28 o
   2  14   3        160.52        153.87        12.46 o
   3  14   3         14.59          7.81        11.25 o
   4  14   3          0.01          1.54        14.05 o
   5  14   3         53.98         59.65        25.25 o
  -5  15   3          3.73         12.55        32.50 o
  -4  15   3        196.78        169.79        34.99 o
  -3  15   3          6.16         12.39         6.38 o
  -2  15   3          6.70         10.19         9.62 o
  -1  15   3        232.78        194.41        14.40 o
   0  15   3        328.25        316.77        14.16 o
   1  15   3        160.59        163.10        12.35 o
   2  15   3          6.78         -1.66         9.11 o
   3  15   3         30.26         18.34        14.34 o
   4  15   3          9.52          0.54        17.67 o
   5  15   3         11.42         -9.00        32.90 o
  -5  16   3         57.71         60.07        36.89 o
  -4  16   3         27.85         13.65        31.45 o
  -3  16   3         12.87         19.13        10.07 o
  -2  16   3          3.76          6.06        12.29 o
  -1  16   3         97.68        108.79        14.39 o
   0  16   3         12.31         23.79         9.74 o
   1  16   3         33.94        101.76        12.04 o
   2  16   3        180.85        182.63        18.12 o
   3  16   3        199.67        198.12        22.29 o
   4  16   3         49.52         21.71        18.82 o
  -5  17   3          0.09          4.43        33.71 o
  -4  17   3          1.50        -23.92        33.08 o
  -3  17   3         98.97         86.96        23.19 o
  -2  17   3         52.21         47.44        13.12 o
  -1  17   3          3.87          4.65        12.89 o
   0  17   3         32.25        104.01        13.09 o
   1  17   3        250.66        229.42        17.26 o
   2  17   3         44.71         38.58        18.41 o
   3  17   3         57.25         68.18        19.27 o
   4  17   3         45.34          3.63        23.32 o
  -4  18   3         15.77         -6.58        36.16 o
  -3  18   3        108.21         83.79        22.67 o
  -2  18   3          4.32        -11.40        17.36 o
  -1  18   3         31.12         25.93        14.51 o
   0  18   3         40.33         47.30        14.24 o
   1  18   3          0.05          2.74        15.36 o
   2  18   3          3.20         -4.30        17.33 o
   3  18   3         24.06         19.73        19.18 o
  -4  19   3         13.87         22.22        41.09 o
  -3  19   3         19.21          7.94        22.45 o
  -2  19   3         74.58         49.66        18.12 o
  -1  19   3         29.59          6.24        20.10 o
   0  19   3          0.30         19.86        16.54 o
   1  19   3         27.32         47.14        15.99 o
   2  19   3        102.96         70.67        19.78 o
   3  19   3          0.37        -10.13        21.83 o
  -3  20   3          7.36        -23.76        37.47 o
  -2  20   3         16.46         29.57        38.19 o
  -1  20   3         77.06         93.02        22.76 o
   0  20   3          1.17          1.39        15.50 o
   1  20   3        107.83         96.97        21.23 o
   2  20   3         91.95         84.49        27.67 o
  -2  21   3          8.88         10.22        32.61 o
  -1  21   3         18.98          9.70        18.53 o
   0  21   3         26.72         19.45        22.36 o
   1  21   3         10.42          8.60        20.19 o
  -1  22   3         18.06          8.99        34.71 o
   0  22   3         48.35         35.32        24.81 o
  -1 -23   4         63.22         58.92        21.65 o
   0 -23   4         39.44         15.76        20.76 o
   1 -23   4         31.50         45.12        30.92 o
   2 -23   4         27.60         43.84        49.62 o
  -2 -22   4          4.04          3.96        26.72 o
  -1 -22   4        241.10        245.85        30.32 o
   0 -22   4          2.60         11.20        26.85 o
   1 -22   4         11.40         11.64        23.03 o
   2 -22   4         70.77         19.99        41.46 o
   3 -22   4          2.59        -26.09        26.09 o
  -3 -21   4          9.64          4.35        24.15 o
  -2 -21   4         10.54         17.49        24.31 o
  -1 -21   4         62.71         42.36        24.65 o
   0 -21   4          0.33         10.11        27.51 o
   1 -21   4         60.75         56.57        19.65 o
   2 -21   4         71.47         46.56        19.03 o
   3 -21   4         44.96         30.96        30.84 o
  -3 -20   4          0.25         15.27        28.02 o
  -2 -20   4        447.05        372.63        30.84 o
  -1 -20   4          8.77         -3.62        19.75 o
   0 -20   4         33.70         37.33        24.39 o
   1 -20   4         56.55         63.93        17.27 o
   2 -20   4          8.11         21.06        15.98 o
   3 -20   4          9.08         -6.23        21.32 o
   4 -20   4         62.93        113.63        29.20 o
  -4 -19   4         32.23         14.52        33.75 o
  -3 -19   4         61.19         43.97        21.07 o
  -2 -19   4        540.07        550.16        38.91 o
  -1 -19   4         76.79         79.90        18.38 o
   0 -19   4          1.60          8.20        10.64 o
   1 -19   4          0.19          2.24        12.79 o
   2 -19   4          6.72         13.29        13.02 o
   3 -19   4         22.26         38.99        19.76 o
   4 -19   4          1.65          8.74        27.57 o
  -4 -18   4         34.73         25.29        23.54 o
  -3 -18   4         10.33         -0.76        19.28 o
  -2 -18   4         94.09         96.77        18.74 o
  -1 -18   4          0.71          7.77        12.03 o
   0 -18   4          0.17          8.47         9.62 o
   1 -18   4          2.02         19.12        12.66 o
   2 -18   4         15.54          4.57        12.71 o
   3 -18   4          6.17          2.44        13.32 o
   4 -18   4          0.15         11.57        26.86 o
   5 -18   4          8.83         14.89        27.72 o
  -5 -17   4          0.23        -20.34        24.25 o
  -4 -17   4         18.13         23.01        18.22 o
  -3 -17   4         48.56         48.36        17.44 o
  -2 -17   4          3.19         -7.39        12.93 o
  -1 -17   4         15.46         20.92         9.85 o
   0 -17   4         31.94         30.22        10.26 o
   1 -17   4        201.51        177.76        15.59 o
   2 -17   4         14.77         21.04        11.46 o
   3 -17   4        405.28        404.87        27.59 o
   4 -17   4         47.08         60.63        22.96 o
   5 -17   4         16.72        -10.11        37.96 o
  -5 -16   4        100.77         61.86        47.67 o
  -4 -16   4          4.41          0.63        13.85 o
  -3 -16   4        287.03        277.34        22.65 o
  -2 -16   4        323.26        340.04        22.14 o
  -1 -16   4        227.47        243.91        13.25 o
   0 -16   4          1.21          7.14        10.32 o
   1 -16   4          1.38          3.46         9.33 o
   2 -16   4         77.56         64.18        12.82 o
   3 -16   4         72.90         56.48        11.66 o
   4 -16   4         18.26         22.65        22.44 o
   5 -16   4         35.20         17.70        28.74 o
  -5 -15   4        169.50        202.60        28.51 o
  -4 -15   4          1.01          1.61        16.15 o
  -3 -15   4        438.53        477.49        24.97 o
  -2 -15   4        239.70        213.19        15.17 o
  -1 -15   4          0.51          2.39         7.56 o
   0 -15   4        807.42        827.95        32.46 o
   1 -15   4          2.33         45.83        10.28 o
   2 -15   4        143.35        123.78        10.20 o
   3 -15   4          5.83         10.70         9.43 o
   4 -15   4         55.38         73.10        25.92 o
   5 -15   4          3.71          6.31        25.14 o
   6 -15   4          2.36         36.58        35.64 o
  -5 -14   4         24.01         -5.66        23.36 o
  -4 -14   4         99.79        107.52        15.25 o
  -3 -14   4         69.94         68.17         6.80 o
  -2 -14   4         57.10         61.58        10.96 o
  -1 -14   4         16.39         23.48         7.59 o
   0 -14   4        929.35        837.34        25.73 o
   1 -14   4         63.74         66.07        10.39 o
   2 -14   4        452.55        416.35        15.64 o
   3 -14   4         88.27        124.61        11.40 o
   4 -14   4          2.47         13.68        13.57 o
   5 -14   4         16.49         20.98        26.30 o
   6 -14   4          1.46         11.08        30.87 o
  -6 -13   4          4.99         29.74        39.68 o
  -5 -13   4        117.48        106.59        17.65 o
  -4 -13   4          0.14          4.91         7.59 o
  -3 -13   4        213.08        229.78        10.37 o
  -2 -13   4        222.27        232.07        14.76 o
  -1 -13   4        128.44        129.65         9.71 o
   0 -13   4        126.75        175.03        11.12 o
   1 -13   4        137.04        136.81        10.89 o
   2 -13   4        641.39        657.64        23.53 o
   3 -13   4        986.82       1033.07        43.41 o
   4 -13   4        169.67        172.30        16.36 o
   5 -13   4        218.36        230.08        25.11 o
   6 -13   4         22.60         35.66        22.73 o
  -6 -12   4        170.74        182.14        28.87 o
  -5 -12   4          3.51          2.05        17.09 o
  -4 -12   4        295.38        330.50        14.40 o
  -3 -12   4        517.32        446.70        14.19 o
  -2 -12   4         54.94         49.89         4.46 o
  -1 -12   4        131.84        157.85         9.64 o
   0 -12   4         68.37         77.00         7.40 o
   1 -12   4         41.62         59.17         8.67 o
   2 -12   4          8.41         61.20         9.13 o
   3 -12   4          6.31         19.88         8.64 o
   4 -12   4        474.66        486.97        28.55 o
   5 -12   4         29.41         24.78        16.10 o
   6 -12   4         20.43         14.22        24.53 o
  -6 -11   4        262.31        253.48        31.65 o
  -5 -11   4         11.46          6.11        15.08 o
  -4 -11   4         11.96         16.45         8.65 o
  -3 -11   4          0.19          8.54         5.99 o
  -2 -11   4         11.87         61.38         4.45 o
  -1 -11   4        432.45        429.56        13.71 o
   0 -11   4        134.56        162.24         8.48 o
   1 -11   4        186.03        298.82        12.66 o
   2 -11   4        201.34        214.26        10.24 o
   3 -11   4        594.93        574.86        20.01 o
   4 -11   4         41.94         41.39        11.15 o
   5 -11   4         13.96         10.18        13.79 o
   6 -11   4          1.30         -2.33        22.55 o
  -6 -10   4         19.68         17.78        18.81 o
  -5 -10   4         34.67         45.96        26.56 o
  -4 -10   4        850.45        806.80        23.44 o
  -3 -10   4         55.38         62.22         7.05 o
  -2 -10   4        237.68        238.64         7.59 o
  -1 -10   4        764.83        841.47        29.39 o
   0 -10   4        603.74        588.99        15.53 o
   1 -10   4         54.20         38.07         7.32 o
   2 -10   4       3402.28       3409.84        82.37 o
   3 -10   4        288.68        271.49        13.17 o
   4 -10   4        324.25        326.97        19.11 o
   5 -10   4        172.91        166.21        14.71 o
   6 -10   4          0.61         14.18        19.90 o
  -6  -9   4         56.09         28.98        17.36 o
  -5  -9   4         99.94        117.77         9.18 o
  -4  -9   4        151.06        169.24         7.78 o
  -3  -9   4          9.06         12.79         5.33 o
  -2  -9   4         94.20        120.06         5.77 o
  -1  -9   4       1472.18       1508.12        31.12 o
   0  -9   4        404.42        392.61        10.82 o
   1  -9   4        696.52        828.92        47.40 o
   2  -9   4        896.78        971.79        24.21 o
   3  -9   4          4.98         10.92         7.64 o
   4  -9   4         17.96         86.47        11.33 o
   5  -9   4          3.16         29.09         9.82 o
   6  -9   4         13.70          2.85        18.42 o
   7  -9   4          0.31          6.12        71.71 o
  -7  -8   4         37.57         55.69        23.68 o
  -6  -8   4         37.00         43.15        15.96 o
  -5  -8   4          0.81          2.25         7.68 o
  -4  -8   4        420.56        445.65        11.92 o
  -3  -8   4         70.44         74.13         5.96 o
  -2  -8   4          3.94         -3.24         4.32 o
  -1  -8   4       1324.09       1392.49        36.55 o
   0  -8   4        326.53        301.17         9.30 o
   1  -8   4       1196.35       1116.42        31.65 o
   2  -8   4        449.67        455.65        41.89 o
   3  -8   4         29.09         28.97         7.05 o
   4  -8   4          1.34         71.67         8.99 o
   5  -8   4         99.05         84.57        10.27 o
   6  -8   4          2.44          5.48        17.67 o
   7  -8   4         24.56         63.47        45.03 o
  -7  -7   4         30.80         44.60        28.86 o
  -6  -7   4         65.05         41.52        14.84 o
  -5  -7   4        108.62        121.86        10.73 o
  -4  -7   4         70.61         48.26         8.41 o
  -3  -7   4         23.31         22.17         4.71 o
  -2  -7   4       3605.06       3565.20        53.60 o
  -1  -7   4       2229.56       2177.20        58.83 o
   0  -7   4        488.11        424.23        13.81 o
   1  -7   4       7411.08       7134.83       172.48 o
   2  -7   4          3.81          1.13         6.84 o
   3  -7   4        141.75        160.98         8.92 o
   4  -7   4       1581.06       1629.37        50.02 o
   5  -7   4        115.45        121.03        11.37 o
   6  -7   4         35.16         35.30        13.01 o
   7  -7   4         87.50        165.52        61.35 o
  -7  -6   4         35.77         41.31        36.42 o
  -6  -6   4          1.86         -0.64        11.58 o
  -5  -6   4          6.67         15.90         8.48 o
  -4  -6   4         68.08         63.31         8.52 o
  -3  -6   4        227.98        263.33         8.36 o
  -2  -6   4       1351.90       1374.74        25.50 o
  -1  -6   4       5269.82       5117.77        92.33 o
   0  -6   4         17.56         27.01         8.22 o
   1  -6   4        615.53        624.80        15.45 o
   2  -6   4        535.71        597.63        14.27 o
   3  -6   4        166.63        189.49         9.84 o
   4  -6   4          4.43          8.45         6.98 o
   5  -6   4         22.56         37.88         9.12 o
   6  -6   4         34.44         33.58        13.63 o
   7  -6   4         23.95          8.30        32.56 o
  -7  -5   4         31.19         41.00        19.75 o
  -6  -5   4         14.40         -1.19        11.41 o
  -5  -5   4         27.43         21.23         8.76 o
  -4  -5   4        304.86        257.88        12.48 o
  -3  -5   4        204.07        184.29         7.15 o
  -2  -5   4       4063.63       4165.08        58.83 o
  -1  -5   4        624.43        553.95        11.95 o
   0  -5   4       1682.42       1432.90        26.08 o
   1  -5   4       3812.97       4565.51       167.66 o
   2  -5   4       2053.26       2011.87        40.97 o
   3  -5   4        792.81        827.16        23.56 o
   4  -5   4          0.80         13.83         4.20 o
   5  -5   4          3.94          5.82         5.52 o
   6  -5   4         32.85         33.51        12.14 o
   7  -5   4         59.42         83.77        30.58 o
  -7  -4   4         78.30         61.72        20.21 o
  -6  -4   4         22.06         27.17        11.45 o
  -5  -4   4        326.91        270.95        15.26 o
  -4  -4   4          7.97         12.91         8.24 o
  -3  -4   4        559.66        658.94        27.63 o
  -2  -4   4        740.66        731.33        16.56 o
  -1  -4   4      12516.46      11214.83       142.00 o
   0  -4   4      40212.39      37612.02       465.17 o
   1  -4   4          7.72         35.04         9.33 o
   2  -4   4        222.16        200.62         9.04 o
   3  -4   4        229.22        330.37        12.76 o
   4  -4   4        287.78        245.89         9.89 o
   5  -4   4          1.72          3.60         6.30 o
   6  -4   4        115.75        112.75        11.53 o
   7  -4   4          0.02         -0.26        20.22 o
  -7  -3   4         15.30         16.26        17.30 o
  -6  -3   4         50.20         37.26        10.77 o
  -5  -3   4         81.67         71.85        10.49 o
  -4  -3   4         75.64         77.25         9.35 o
  -3  -3   4         38.66         59.00         8.51 o
  -2  -3   4       1117.61       1125.48        22.29 o
  -1  -3   4        572.00        503.66        10.41 o
   0  -3   4       6498.02       6211.06       135.97 o
   1  -3   4         34.19         30.61         4.16 o
   2  -3   4        715.52        789.67        21.16 o
   3  -3   4          0.14          3.37         4.92 o
   4  -3   4         89.63         81.10         6.96 o
   5  -3   4          4.05         91.55        11.29 o
   6  -3   4        607.37        687.27        24.29 o
   7  -3   4         16.06         -0.45        21.17 o
  -7  -2   4          2.01          7.70        16.98 o
  -6  -2   4         37.21         25.43        11.04 o
  -5  -2   4         28.45         36.90        10.11 o
  -4  -2   4          2.77         32.44         7.63 o
  -3  -2   4       1954.32       2069.98        74.50 o
  -2  -2   4         73.14         56.13         5.55 o
  -1  -2   4        118.60        258.38        16.55 o
   0  -2   4         52.11         61.16         3.34 o
   1  -2   4        291.41        256.61         7.11 o
   2  -2   4       4788.14       4510.63       112.43 o
   3  -2   4       1152.63       1163.68        31.06 o
   4  -2   4        630.64        611.40        25.65 o
   5  -2   4        151.89        150.51        11.92 o
   6  -2   4         61.37         49.14        10.51 o
   7  -2   4         12.86         20.25        23.55 o
  -7  -1   4         58.45         54.29        15.52 o
  -6  -1   4         10.01          1.87        11.49 o
  -5  -1   4        324.13        339.98        16.33 o
  -4  -1   4         80.11         72.94        10.21 o
  -3  -1   4         12.80         18.91         5.74 o
  -2  -1   4      11009.38      10461.07       224.03 o
  -1  -1   4      15269.11      13935.25       199.98 o
   0  -1   4       4753.18       4307.25        73.30 o
   1  -1   4         23.47         90.48         6.85 o
   2  -1   4        742.58        744.63        20.81 o
   3  -1   4         15.03         -0.32         5.40 o
   4  -1   4        462.56        479.00        22.08 o
   5  -1   4         91.84         97.49         7.02 o
   6  -1   4         67.45         66.18         9.96 o
   7  -1   4          4.05         -2.10        17.67 o
  -7   0   4         27.76         24.84        15.06 o
  -6   0   4         44.76         36.66        12.23 o
  -5   0   4        160.91        149.39        13.09 o
  -4   0   4         30.34         31.49         9.81 o
  -3   0   4        718.40        729.62        34.43 o
  -2   0   4          8.19          6.17         3.79 o
  -1   0   4       4520.27       4158.84        55.99 o
   0   0   4        770.30        786.49        19.83 o
   1   0   4        531.43        496.49         9.32 o
   2   0   4        741.63        660.16        18.86 o
   3   0   4        382.90        430.25        15.65 o
   4   0   4        349.83        385.19        18.65 o
   5   0   4        431.65        505.63        25.77 o
   6   0   4         87.66         95.24        11.47 o
   7   0   4         39.61         25.62        24.27 o
  -7   1   4          0.01          4.60        15.51 o
  -6   1   4          0.37         56.20        13.92 o
  -5   1   4          0.05          3.26         9.52 o
  -4   1   4         65.90         76.51         7.16 o
  -3   1   4        832.19        860.32        33.58 o
  -2   1   4        478.32        448.23        12.30 o
  -1   1   4        957.26        756.57        13.09 o
   0   1   4      14064.80      12944.22       293.85 o
   1   1   4       1084.03        973.09        21.25 o
   2   1   4        666.03        659.78        16.56 o
   3   1   4         91.91         97.28         5.50 o
   4   1   4        136.33        150.62         7.30 o
   5   1   4        710.36        768.50        33.17 o
   6   1   4         51.54         54.29        10.03 o
   7   1   4          0.22        -19.33        19.33 o
  -7   2   4          4.19         -0.15        19.06 o
  -6   2   4          5.41         12.02        13.09 o
  -5   2   4        338.63        401.07        18.53 o
  -4   2   4        191.03        250.88        22.30 o
  -3   2   4       1242.42       1304.11        53.68 o
  -2   2   4       3003.99       2892.38       126.17 o
  -1   2   4         58.34         71.20         9.17 o
   0   2   4        684.35        652.48        12.07 o
   1   2   4       2538.88       2343.12        35.03 o
   2   2   4       1041.57        918.34        21.93 o
   3   2   4          0.86         52.88        28.47 o
   4   2   4         65.40         65.52         5.54 o
   5   2   4       1256.02       1315.46        54.89 o
   6   2   4        126.69        127.80        11.53 o
   7   2   4          1.56        -15.55        19.87 o
  -7   3   4         13.72         22.67        22.53 o
  -6   3   4          0.00          1.21        10.74 o
  -5   3   4         22.29         27.27         6.84 o
  -4   3   4         17.28         24.52         6.64 o
  -3   3   4        311.17        324.58        12.49 o
  -2   3   4        480.46        462.19        13.13 o
  -1   3   4        483.83        538.46        11.78 o
   0   3   4        646.26        710.44        13.37 o
   1   3   4        990.03        931.70        86.99 o
   2   3   4        123.53        106.44         5.85 o
   3   3   4         73.78        102.32         5.88 o
   4   3   4        251.43        275.98         9.13 o
   5   3   4        132.37        153.86         5.91 o
   6   3   4          8.10         14.32        13.49 o
   7   3   4          1.13         -2.18        17.57 o
  -7   4   4         38.82         48.38        25.56 o
  -6   4   4          9.53          7.08         8.37 o
  -5   4   4         23.26         16.34         6.28 o
  -4   4   4          6.17          8.49         5.92 o
  -3   4   4        170.43        198.65        10.52 o
  -2   4   4          0.01         16.35         6.11 o
  -1   4   4        431.10        512.98        50.81 o
   0   4   4       2062.46       1883.04        28.09 o
   1   4   4         81.45         87.47         4.98 o
   2   4   4        881.94       1078.33        26.42 o
   3   4   4        304.41        320.22        13.04 o
   4   4   4          3.58          5.14         5.80 o
   5   4   4         63.10         67.54         5.81 o
   6   4   4         93.45         55.71        21.35 o
   7   4   4         64.05         59.62        26.38 o
  -7   5   4         26.65          7.78        26.30 o
  -6   5   4          3.33          0.00        10.96 o
  -5   5   4        135.30        125.45        10.62 o
  -4   5   4        101.44        242.50        14.20 o
  -3   5   4          0.85          3.33         7.75 o
  -2   5   4        133.62        113.09         7.73 o
  -1   5   4         49.35         43.41         5.41 o
   0   5   4        467.90        414.82        10.72 o
   1   5   4       1231.65       1130.19        19.21 o
   2   5   4        119.41        134.87         6.68 o
   3   5   4        177.09        190.43         8.19 o
   4   5   4       6713.46       7018.93       202.67 o
   5   5   4        113.03        108.77         8.20 o
   6   5   4         12.95         13.87        17.43 o
   7   5   4         95.51         76.11        28.36 o
  -7   6   4          6.98         -2.15        30.28 o
  -6   6   4         77.81         60.72        13.33 o
  -5   6   4        337.26        332.67        20.28 o
  -4   6   4          1.12         -4.31         7.94 o
  -3   6   4        100.66        115.19         9.44 o
  -2   6   4        200.69        238.85        10.97 o
  -1   6   4        451.07        410.40        12.86 o
   0   6   4       1863.19       1796.60        32.29 o
   1   6   4        195.71        186.88         8.75 o
   2   6   4        279.93        286.07         9.00 o
   3   6   4        666.28        733.73        24.18 o
   4   6   4        311.63        300.79        12.29 o
   5   6   4          5.15         14.05         7.06 o
   6   6   4          2.52         24.77        19.22 o
  -7   7   4         14.30         35.01        69.16 o
  -6   7   4         20.53         28.06        15.01 o
  -5   7   4          6.21         10.62         9.30 o
  -4   7   4        404.44        432.44        20.72 o
  -3   7   4         81.20         87.99         9.03 o
  -2   7   4        466.01        415.26        17.26 o
  -1   7   4        184.89        206.46         8.41 o
   0   7   4         25.47         35.98         5.80 o
   1   7   4        938.15       1043.07        20.90 o
   2   7   4        115.08        205.90         6.91 o
   3   7   4        967.66        949.47        23.43 o
   4   7   4        536.85        481.72        19.97 o
   5   7   4         19.20         10.15         8.17 o
   6   7   4         58.19         47.43        20.54 o
  -7   8   4         10.99        -50.73        64.66 o
  -6   8   4         32.47         20.68        20.62 o
  -5   8   4          4.19          7.34        10.21 o
  -4   8   4         64.44         78.61        11.10 o
  -3   8   4        354.11        365.76        16.74 o
  -2   8   4         61.75         81.78         6.45 o
  -1   8   4         21.29         43.38         6.54 o
   0   8   4        541.04        513.57        12.92 o
   1   8   4         70.00         89.92         7.55 o
   2   8   4         10.85         20.13         3.40 o
   3   8   4       2721.66       2649.55        53.06 o
   4   8   4         38.72         95.83         9.69 o
   5   8   4         27.26         17.29        10.74 o
   6   8   4         39.40         14.53        24.43 o
  -7   9   4          8.22         29.74        53.28 o
  -6   9   4         51.85         40.24        23.39 o
  -5   9   4         13.54         23.85        11.41 o
  -4   9   4        207.93        207.40        13.71 o
  -3   9   4         11.24          8.36         7.74 o
  -2   9   4        392.82        426.02        12.82 o
  -1   9   4        199.18        255.29        14.59 o
   0   9   4        888.19        957.08        22.54 o
   1   9   4       1034.22       1158.78        36.45 o
   2   9   4         17.93         31.48         5.08 o
   3   9   4       1487.45       1490.95        32.19 o
   4   9   4          2.86         21.70         9.78 o
   5   9   4         34.36         40.56        10.98 o
   6   9   4          1.49         10.03        26.81 o
  -6  10   4        101.57        115.40        38.96 o
  -5  10   4          5.14         14.52        11.93 o
  -4  10   4         77.04         90.26        12.97 o
  -3  10   4        924.24        970.32        29.05 o
  -2  10   4         10.85         25.34         6.85 o
  -1  10   4        128.83        104.11         8.96 o
   0  10   4        785.33        709.39        21.43 o
   1  10   4          0.50          0.03         6.11 o
   2  10   4          0.01          8.40         5.62 o
   3  10   4        180.94        168.96        11.27 o
   4  10   4         36.62         27.60         9.62 o
   5  10   4         14.00         20.09        12.04 o
   6  10   4          0.12          0.70        26.55 o
  -6  11   4         64.51        110.83        27.74 o
  -5  11   4         33.45         57.71        21.98 o
  -4  11   4        684.59        646.57        33.48 o
  -3  11   4         44.70         62.61        10.18 o
  -2  11   4         22.56         21.26         6.89 o
  -1  11   4        219.85        216.67        10.86 o
   0  11   4       1156.91       1138.23        36.03 o
   1  11   4        378.08        351.58        11.36 o
   2  11   4        384.68        393.71        14.16 o
   3  11   4         67.92         70.56         9.91 o
   4  11   4        298.03        304.11        18.15 o
   5  11   4          1.95          2.54        16.80 o
   6  11   4          0.77         -2.21        49.66 o
  -6  12   4         14.23         23.22        27.37 o
  -5  12   4         99.73         99.45        26.54 o
  -4  12   4          7.20          8.03        13.67 o
  -3  12   4        341.27        368.82        16.30 o
  -2  12   4        177.25        169.77        11.50 o
  -1  12   4         68.25         71.40         9.19 o
   0  12   4        151.40        170.49         9.91 o
   1  12   4        194.16        196.15        10.07 o
   2  12   4         31.64         35.43         8.62 o
   3  12   4          6.51         10.31        10.30 o
   4  12   4         10.36         19.67        11.11 o
   5  12   4         81.20         49.76        18.75 o
  -6  13   4         12.52          5.69        58.71 o
  -5  13   4         18.93         20.87        28.87 o
  -4  13   4         15.54         19.28        16.79 o
  -3  13   4         64.35         55.93        12.07 o
  -2  13   4        250.01        272.33        13.08 o
  -1  13   4        674.13        678.90        21.06 o
   0  13   4          0.00         30.34         9.03 o
   1  13   4        597.53        659.93        18.18 o
   2  13   4        153.74        143.20        11.04 o
   3  13   4         83.19         78.09        12.64 o
   4  13   4         24.91         14.93        14.95 o
   5  13   4         59.43         64.77        19.29 o
  -6  14   4          0.53         17.58        24.27 o
  -5  14   4        304.71        315.11        41.07 o
  -4  14   4         46.91         51.03        28.95 o
  -3  14   4         26.53         17.00         7.78 o
  -2  14   4        730.66        682.20        37.87 o
  -1  14   4         50.20         67.28         9.76 o
   0  14   4       1296.54       1360.34        33.81 o
   1  14   4       1549.13       1626.79        40.11 o
   2  14   4        340.96        390.80        18.07 o
   3  14   4          0.89         -3.94        11.55 o
   4  14   4         25.28         20.44        17.13 o
   5  14   4          2.87         -5.35        38.15 o
  -5  15   4          9.01         24.30        33.01 o
  -4  15   4         12.22         13.60        29.14 o
  -3  15   4         72.44         71.67        10.46 o
  -2  15   4         62.90         39.28        11.32 o
  -1  15   4         67.46         56.62        12.46 o
   0  15   4          3.38          3.47         9.30 o
   1  15   4        193.82        178.36        12.66 o
   2  15   4        220.55        199.25        14.73 o
   3  15   4         86.19         77.37        15.39 o
   4  15   4         19.08         18.64        15.88 o
  -5  16   4         31.83         35.12        29.42 o
  -4  16   4        117.82        108.12        31.60 o
  -3  16   4          3.72          7.93        16.76 o
  -2  16   4          0.07          4.45        10.69 o
  -1  16   4         90.18        108.98        13.33 o
   0  16   4         42.84         39.82        11.76 o
   1  16   4        112.69        142.82        14.16 o
   2  16   4          3.92         15.47        13.25 o
   3  16   4          4.36          3.80        16.74 o
   4  16   4         36.14         31.60        17.93 o
  -5  17   4         22.84         27.53        48.52 o
  -4  17   4         21.78         27.12        33.22 o
  -3  17   4        176.62        155.58        26.74 o
  -2  17   4        171.21        157.26        15.83 o
  -1  17   4        153.46        140.30        17.07 o
   0  17   4         55.83         59.71        12.47 o
   1  17   4        140.97        133.80        17.74 o
   2  17   4         11.56         -5.87        14.51 o
   3  17   4         45.25         43.08        20.32 o
   4  17   4         64.73         50.16        19.06 o
  -4  18   4          2.72         13.32        27.79 o
  -3  18   4         21.05         18.01        21.35 o
  -2  18   4         71.34         55.59        22.43 o
  -1  18   4         13.72         11.24        14.67 o
   0  18   4        119.43        117.64        17.82 o
   1  18   4        138.56        189.82        23.85 o
   2  18   4         12.05          0.21        17.65 o
   3  18   4          3.19          8.01        19.58 o
  -4  19   4         41.36         35.77        47.22 o
  -3  19   4          5.04         -5.94        20.50 o
  -2  19   4          0.40         24.17        23.03 o
  -1  19   4         56.82         39.60        18.21 o
   0  19   4         14.56         11.46        14.00 o
   1  19   4        309.82        344.10        28.02 o
   2  19   4         33.72         26.55        18.56 o
   3  19   4         10.36         24.06        24.84 o
  -3  20   4          7.76         18.86        39.51 o
  -2  20   4        114.74        125.93        37.14 o
  -1  20   4          2.13         12.63        17.05 o
   0  20   4          5.97          1.96        15.91 o
   1  20   4          0.48          5.10        22.33 o
   2  20   4         49.54         38.90        30.53 o
  -2  21   4          1.16         -2.80        23.49 o
  -1  21   4         79.93         72.70        22.50 o
   0  21   4         70.93         51.77        24.76 o
   1  21   4         20.44         -5.16        25.00 o
  -1 -23   5         24.52          4.07        24.32 o
   0 -23   5          0.80        -22.65        22.65 o
   1 -23   5          0.41        -11.81        37.73 o
   2 -23   5         38.55         13.53        39.94 o
  -2 -22   5          6.36          9.03        36.26 o
  -1 -22   5        188.05        199.28        33.68 o
   0 -22   5         29.20         29.15        27.72 o
   1 -22   5         14.84         28.70        17.78 o
   2 -22   5          0.16          2.66        23.45 o
   3 -22   5         47.68         76.24        43.86 o
  -3 -21   5          5.16          0.39        23.27 o
  -2 -21   5          2.07          4.20        20.03 o
  -1 -21   5         34.71         58.83        27.07 o
   0 -21   5          0.93         -5.59        17.79 o
   1 -21   5         16.44         13.11        17.93 o
   2 -21   5         36.16         16.31        15.40 o
   3 -21   5         38.92         57.20        23.94 o
  -3 -20   5          3.57         20.90        24.14 o
  -2 -20   5          4.36          8.32        19.47 o
  -1 -20   5         80.27         68.83        21.51 o
   0 -20   5         31.11         32.92        18.48 o
   1 -20   5         38.98         23.76        13.87 o
   2 -20   5         17.59          7.84        15.46 o
   3 -20   5         49.09         21.25        22.11 o
   4 -20   5         12.90         -8.25        28.27 o
  -4 -19   5        112.92        131.87        33.30 o
  -3 -19   5         58.41         69.24        23.68 o
  -2 -19   5        245.78        276.57        32.32 o
  -1 -19   5        270.76        251.70        24.56 o
   0 -19   5        131.63        119.28        13.11 o
   1 -19   5          9.14         16.33        13.13 o
   2 -19   5          0.14          3.44        12.12 o
   3 -19   5          7.89         25.33        19.02 o
   4 -19   5          0.07          1.11        24.17 o
  -4 -18   5        129.29        141.28        26.10 o
  -3 -18   5         37.72         30.17        17.69 o
  -2 -18   5         71.49         66.12        17.21 o
  -1 -18   5          3.15         -0.26        10.15 o
   0 -18   5         13.12          5.25         9.54 o
   1 -18   5         44.72         62.65        14.96 o
   2 -18   5         10.79         24.83        13.03 o
   3 -18   5          2.44         -7.21        13.09 o
   4 -18   5         58.45         60.35        28.46 o
   5 -18   5         16.21         11.47        23.82 o
  -5 -17   5          2.04         23.42        24.58 o
  -4 -17   5          4.95          4.72        14.74 o
  -3 -17   5         36.32         48.30        20.31 o
  -2 -17   5        265.39        249.53        20.76 o
  -1 -17   5         12.75         10.20         9.28 o
   0 -17   5        225.23        197.92        12.57 o
   1 -17   5        606.96        609.66        28.09 o
   2 -17   5          9.06          5.96        10.62 o
   3 -17   5         93.72         97.42        16.34 o
   4 -17   5         40.34         88.71        29.94 o
   5 -17   5          9.14         -5.10        32.75 o
  -5 -16   5         38.84         55.65        43.16 o
  -4 -16   5          9.61          1.84        15.47 o
  -3 -16   5          9.08         13.13        15.93 o
  -2 -16   5          6.02         20.82        12.58 o
  -1 -16   5        121.27        140.50        11.77 o
   0 -16   5         32.66         21.13         8.62 o
   1 -16   5          5.76          6.72         8.99 o
   2 -16   5         21.93         31.80         9.12 o
   3 -16   5          5.61         13.99         9.23 o
   4 -16   5         17.97          7.54        20.26 o
   5 -16   5          0.66         -5.03        27.43 o
  -5 -15   5        303.40        366.10        34.91 o
  -4 -15   5          0.37         12.69        17.08 o
  -3 -15   5          0.25          1.75        11.25 o
  -2 -15   5          0.22         -1.59         9.92 o
  -1 -15   5         87.22        127.86        10.59 o
   0 -15   5        423.52        437.85        18.58 o
   1 -15   5         12.50         20.15         8.44 o
   2 -15   5         26.98         49.44         9.19 o
   3 -15   5          4.22         -6.39         8.13 o
   4 -15   5         37.20         46.09        20.49 o
   5 -15   5         19.34         24.33        24.99 o
   6 -15   5          8.41        -16.42        25.92 o
  -5 -14   5         16.39         -3.42        23.35 o
  -4 -14   5         26.95         29.26        10.62 o
  -3 -14   5          0.00         18.74        10.26 o
  -2 -14   5         11.48          0.90         7.10 o
  -1 -14   5          3.80          5.43         8.23 o
   0 -14   5        182.22        192.86        10.67 o
   1 -14   5          1.26          8.48         8.42 o
   2 -14   5         25.49         31.74         8.93 o
   3 -14   5          1.70          2.83         7.03 o
   4 -14   5          0.38         14.17        12.98 o
   5 -14   5         10.39         22.15        25.16 o
   6 -14   5         59.77         25.75        42.06 o
  -6 -13   5         15.51         37.63        33.89 o
  -5 -13   5          4.63        -13.98        17.94 o
  -4 -13   5         12.24          3.04         6.43 o
  -3 -13   5        271.20        256.55         9.43 o
  -2 -13   5        315.20        326.19        15.36 o
  -1 -13   5        223.46        275.52        12.60 o
   0 -13   5        448.89        503.02        15.29 o
   1 -13   5         49.91         48.60         8.86 o
   2 -13   5        139.83        210.98        11.13 o
   3 -13   5        942.00        953.15        31.68 o
   4 -13   5        307.78        276.54        17.76 o
   5 -13   5         76.12         58.54        19.82 o
   6 -13   5          0.03        -16.95        26.02 o
  -6 -12   5         90.62         94.90        26.49 o
  -5 -12   5          4.00          9.90        14.10 o
  -4 -12   5         32.25         17.00         7.78 o
  -3 -12   5         16.63         18.81         5.81 o
  -2 -12   5          1.18          4.96         6.35 o
  -1 -12   5          8.35         20.83         6.99 o
   0 -12   5         18.37         17.64         6.67 o
   1 -12   5        273.79        296.73        12.31 o
   2 -12   5        403.84        403.54        16.52 o
   3 -12   5        519.44        573.22        22.34 o
   4 -12   5         84.77         76.84        13.53 o
   5 -12   5        152.50        151.69        20.31 o
   6 -12   5          0.37          7.85        22.10 o
  -6 -11   5        214.76        270.13        32.11 o
  -5 -11   5          0.27         -2.23        15.05 o
  -4 -11   5          1.03          7.72         8.70 o
  -3 -11   5          0.43          5.63         5.68 o
  -2 -11   5        403.50        389.91        16.64 o
  -1 -11   5       2079.81       2161.46        40.51 o
   0 -11   5       1561.20       1582.59        39.43 o
   1 -11   5        238.41        269.58        10.90 o
   2 -11   5         23.35          9.32         6.85 o
   3 -11   5         10.26        117.07        11.65 o
   4 -11   5         99.60        118.80        14.67 o
   5 -11   5          4.25          9.20        13.81 o
   6 -11   5          4.28        -12.44        19.97 o
  -6 -10   5         58.62         45.12        18.27 o
  -5 -10   5         43.68         48.07        17.56 o
  -4 -10   5         14.49         18.10         7.13 o
  -3 -10   5         76.36         82.08         7.78 o
  -2 -10   5         91.05        132.20         8.22 o
  -1 -10   5        792.15        790.87        28.01 o
   0 -10   5        268.57        246.80         9.09 o
   1 -10   5         10.87          3.38         7.20 o
   2 -10   5       3704.18       3641.17        95.61 o
   3 -10   5        216.93        244.01        12.43 o
   4 -10   5        928.41        938.58        29.96 o
   5 -10   5          0.82          5.24        10.67 o
   6 -10   5         28.79         20.33        21.71 o
  -6  -9   5          0.03          2.35        15.43 o
  -5  -9   5          9.21         13.15         8.10 o
  -4  -9   5         21.01         32.76         6.02 o
  -3  -9   5          0.27         -0.45         4.58 o
  -2  -9   5        260.52        227.17         7.44 o
  -1  -9   5        108.82        176.46        10.25 o
   0  -9   5        292.67        309.00        11.88 o
   1  -9   5       3821.88       3733.56        93.28 o
   2  -9   5       1512.66       1582.32        37.49 o
   3  -9   5        260.04        259.79        12.66 o
   4  -9   5          9.45          1.13         8.28 o
   5  -9   5        315.99        311.55        16.53 o
   6  -9   5          0.27          4.31        13.66 o
   7  -9   5          0.04         29.74        68.23 o
  -7  -8   5         79.39        104.74        44.77 o
  -6  -8   5          0.43         -5.62        13.86 o
  -5  -8   5          7.00         -1.74         9.16 o
  -4  -8   5         22.56         60.69         7.78 o
  -3  -8   5        397.94        424.81        12.07 o
  -2  -8   5          5.98          8.02         4.39 o
  -1  -8   5       3005.91       3297.69        79.89 o
   0  -8   5        151.51        144.85         7.42 o
   1  -8   5       1608.12       1688.23        35.63 o
   2  -8   5        459.77        491.48        31.94 o
   3  -8   5         17.04         15.33         6.81 o
   4  -8   5        352.50        343.42        13.63 o
   5  -8   5         26.81         19.09         8.61 o
   6  -8   5          3.36         10.48        13.37 o
   7  -8   5         19.42          1.70        49.54 o
  -7  -7   5        322.89        381.44        34.72 o
  -6  -7   5         22.08         39.00        15.49 o
  -5  -7   5        210.01        196.83        12.65 o
  -4  -7   5         79.73         90.05         9.76 o
  -3  -7   5          1.58          1.22         4.83 o
  -2  -7   5        580.72        568.43        13.75 o
  -1  -7   5        135.89        156.62         8.17 o
   0  -7   5        474.32        404.19        11.05 o
   1  -7   5       6493.90       6299.62       155.64 o
   2  -7   5        230.09        217.24         9.34 o
   3  -7   5        412.02        413.25        13.72 o
   4  -7   5         83.24         91.02         8.46 o
   5  -7   5         11.72         14.80         8.81 o
   6  -7   5          0.19         -4.27        12.35 o
  -7  -6   5          1.35         -1.84        21.55 o
  -6  -6   5         20.22         20.35        12.43 o
  -5  -6   5        581.69        554.40        29.57 o
  -4  -6   5          1.54         -7.27         8.32 o
  -3  -6   5         75.18         75.66         5.71 o
  -2  -6   5         36.51         59.13         6.38 o
  -1  -6   5        148.82        159.08         7.73 o
   0  -6   5        144.73        144.55         7.19 o
   1  -6   5        522.12        447.35        11.34 o
   2  -6   5         33.06        189.34         9.12 o
   3  -6   5         17.14         17.28         7.10 o
   4  -6   5        285.47        297.12        14.96 o
   5  -6   5          4.44         21.30         8.48 o
   6  -6   5         38.70         10.59        15.72 o
   7  -6   5        100.03        148.35        45.97 o
  -7  -5   5         30.36         25.05        21.37 o
  -6  -5   5          3.38          2.72        11.90 o
  -5  -5   5         11.12         20.00        10.02 o
  -4  -5   5        328.95        319.19        13.62 o
  -3  -5   5          4.90          8.54         4.54 o
  -2  -5   5       5624.50       5777.57        89.27 o
  -1  -5   5       2056.17       1971.58        32.00 o
   0  -5   5        354.72        375.22        10.58 o
   1  -5   5        903.87       1432.05        25.49 o
   2  -5   5         36.89         49.29         6.38 o
   3  -5   5        656.46        626.34        18.16 o
   4  -5   5       1039.79       1146.20        41.06 o
   5  -5   5        112.68        107.85         7.20 o
   6  -5   5        145.67        159.70        18.45 o
   7  -5   5         35.44         38.34        26.97 o
  -7  -4   5         23.78         16.78        19.61 o
  -6  -4   5         39.50         27.71        11.12 o
  -5  -4   5         28.28         86.15        10.35 o
  -4  -4   5         74.53         60.33         9.16 o
  -3  -4   5          0.03          0.78         3.95 o
  -2  -4   5        755.42        841.93        17.89 o
  -1  -4   5         18.69          6.84         3.99 o
   0  -4   5       3759.79       3609.26        89.94 o
   1  -4   5        900.58        835.37        29.80 o
   2  -4   5        277.14        235.35         7.17 o
   3  -4   5        486.58        486.74        14.31 o
   4  -4   5         26.51         27.80         5.89 o
   5  -4   5          0.14          7.65         6.18 o
   6  -4   5         20.11         20.16         7.84 o
   7  -4   5          1.82          0.40        21.64 o
  -7  -3   5         21.36          5.20        17.24 o
  -6  -3   5         79.51         78.44        12.87 o
  -5  -3   5         35.66        176.82        22.69 o
  -4  -3   5          2.11         12.10         8.91 o
  -3  -3   5       3371.80       3606.13       142.44 o
  -2  -3   5       1446.99       1489.37        27.72 o
  -1  -3   5          0.68          2.93         5.24 o
   0  -3   5        230.71        259.91         6.61 o
   1  -3   5       2275.78       2022.82        35.45 o
   2  -3   5         24.00         68.22         6.81 o
   3  -3   5        364.65        323.77        10.81 o
   4  -3   5        237.60        232.61        13.28 o
   5  -3   5         21.61         29.30         6.38 o
   6  -3   5        149.11        143.19        10.74 o
   7  -3   5         11.38          3.67        17.37 o
  -7  -2   5          7.95         21.80        15.63 o
  -6  -2   5        206.96        173.93        15.24 o
  -5  -2   5         41.36         17.73        10.81 o
  -4  -2   5         75.00        102.03        10.36 o
  -3  -2   5        887.78        962.78        40.57 o
  -2  -2   5        282.64        271.73        10.27 o
  -1  -2   5       3317.50       2869.41        42.47 o
   0  -2   5        164.75        134.27         4.56 o
   1  -2   5       1986.22       1650.34        30.22 o
   2  -2   5         23.12         30.99         3.96 o
   3  -2   5        979.35       1035.12        26.08 o
   4  -2   5        578.67        554.50        19.66 o
   5  -2   5        127.81        130.35         7.85 o
   6  -2   5         49.52         45.96         7.71 o
   7  -2   5          5.45        -10.32        20.54 o
  -7  -1   5          0.00          0.80        14.77 o
  -6  -1   5          3.02         19.03        11.78 o
  -5  -1   5         41.51         27.88         9.56 o
  -4  -1   5         64.91         66.90         9.86 o
  -3  -1   5        353.51        403.36        14.52 o
  -2  -1   5       1312.29       1234.34        34.68 o
  -1  -1   5       1117.39        915.98        18.13 o
   0  -1   5      23214.54      20289.95       270.77 o
   1  -1   5       6810.27       5893.56        92.16 o
   2  -1   5        462.17        367.28         8.95 o
   3  -1   5        226.49        245.44         7.12 o
   4  -1   5        134.53        138.80         6.39 o
   5  -1   5         95.20         98.83         6.70 o
   6  -1   5        268.66        270.54        15.63 o
   7  -1   5         46.42         71.29        25.05 o
  -7   0   5         12.41         11.74        15.87 o
  -6   0   5         11.16         12.24        11.19 o
  -5   0   5         94.86         73.00        12.84 o
  -4   0   5          3.55         13.42         4.72 o
  -3   0   5       6818.28       6907.46       342.43 o
  -2   0   5       1432.17       1378.53        34.27 o
  -1   0   5          0.02          8.25         3.31 o
   0   0   5        576.28        558.28        16.76 o
   1   0   5       1448.55       1332.88        22.18 o
   2   0   5        146.75        168.89        16.94 o
   3   0   5          4.01         45.08         6.20 o
   4   0   5        168.35        182.82         7.67 o
   5   0   5        120.97        125.10         6.63 o
   6   0   5          7.46         -0.47        12.11 o
   7   0   5         16.83         -1.47        19.68 o
  -7   1   5         54.43         36.79        17.10 o
  -6   1   5          0.08         -0.15        11.92 o
  -5   1   5         16.46         10.86        10.01 o
  -4   1   5        589.89        589.60        20.16 o
  -3   1   5          0.47          5.87         5.79 o
  -2   1   5        138.31        132.77         9.14 o
   0   1   5       1771.47       1597.49        27.48 o
   1   1   5         89.98         83.79         4.48 o
   2   1   5         69.15         62.83         5.39 o
   3   1   5        305.06        293.44         8.81 o
   4   1   5         87.36         87.32         5.83 o
   5   1   5        296.12        369.61        21.76 o
   6   1   5         26.59         31.59        10.70 o
   7   1   5         23.59         26.47        25.47 o
  -7   2   5         10.06          5.77        15.94 o
  -6   2   5          0.56          1.74        10.46 o
  -5   2   5         77.96         83.12         8.43 o
  -4   2   5         57.80        117.62         9.21 o
  -3   2   5        395.06        467.82        20.36 o
  -2   2   5          0.30          0.18         4.82 o
  -1   2   5         44.04         94.64         7.74 o
   0   2   5          0.17          7.81         3.73 o
   2   2   5       5006.25       5293.70       118.08 o
   3   2   5          4.93         15.94         7.22 o
   4   2   5         40.72         35.16         4.92 o
   5   2   5        116.02        111.69         6.49 o
   6   2   5          0.31         -2.51        16.07 o
   7   2   5         36.08         37.05        23.97 o
  -7   3   5         19.69         37.98        25.05 o
  -6   3   5          2.63          4.73        10.72 o
  -5   3   5        630.69        753.78        52.74 o
  -4   3   5        578.68        569.01        28.66 o
  -3   3   5         44.50         42.84         4.67 o
  -2   3   5        659.54        772.08        31.71 o
  -1   3   5       1680.44       1471.64        25.94 o
   0   3   5        682.33       1055.39        21.62 o
   1   3   5       1420.79       1294.11        28.73 o
   2   3   5        181.45        195.53         9.36 o
   3   3   5         37.19         48.40         4.03 o
   4   3   5        523.96        520.95        15.84 o
   5   3   5        121.85        124.36         5.16 o
   6   3   5         28.41         77.52        18.63 o
   7   3   5         21.71         17.35        23.60 o
  -7   4   5          2.41         -9.36        22.19 o
  -6   4   5         38.32         36.04        13.52 o
  -5   4   5         63.86         68.68         7.59 o
  -4   4   5        329.15        312.57        10.99 o
  -3   4   5          0.04        113.15         9.90 o
  -2   4   5        602.57        595.47        20.02 o
  -1   4   5         26.20        146.81        17.25 o
   0   4   5        723.17        754.67        15.45 o
   1   4   5        134.65        145.23         6.76 o
   2   4   5        191.22        204.34         7.36 o
   3   4   5          3.77         13.56         6.16 o
   4   4   5        164.14        174.80         9.28 o
   5   4   5         49.28         47.32         6.71 o
   6   4   5         48.19         32.45        15.53 o
   7   4   5        357.74        315.94        34.26 o
  -7   5   5         40.28         31.08        24.16 o
  -6   5   5         51.70         42.26        13.56 o
  -5   5   5          5.27          3.57         8.21 o
  -4   5   5         59.01        103.61        10.08 o
  -3   5   5       1148.77       1123.90        27.78 o
  -2   5   5       2316.37       2324.63        50.72 o
  -1   5   5          8.50          7.78         4.81 o
   0   5   5       2344.15       2106.17        37.55 o
   1   5   5       2456.34       2648.71        42.76 o
   2   5   5       1938.90       1913.75        39.81 o
   3   5   5         36.01         43.07         6.63 o
   4   5   5        473.27        462.82        16.18 o
   5   5   5         84.04         84.92         9.48 o
   6   5   5         23.87         25.18        22.76 o
  -7   6   5          4.78          2.63        46.39 o
  -6   6   5         15.31         18.71        17.35 o
  -5   6   5         23.46         43.36        10.42 o
  -4   6   5         34.01         31.90         8.16 o
  -3   6   5         26.24         18.32         7.90 o
  -2   6   5       1969.65       1886.84        46.95 o
  -1   6   5       1329.44       1148.09        29.32 o
   0   6   5        409.81        494.81        16.10 o
   1   6   5         28.15         55.89         6.01 o
   2   6   5         13.32         19.46         5.55 o
   3   6   5        624.58        640.06        23.56 o
   4   6   5         60.32         79.59         9.65 o
   5   6   5         26.24         29.71         8.63 o
   6   6   5         90.78         84.78        25.49 o
  -7   7   5         29.90         31.18        27.58 o
  -6   7   5         45.98         69.07        22.27 o
  -5   7   5        109.26        104.10        12.26 o
  -4   7   5         18.58         20.05         7.90 o
  -3   7   5        192.68        244.40        13.06 o
  -2   7   5          3.37         -4.34         4.77 o
  -1   7   5        392.62        431.72        15.65 o
   0   7   5        135.82        157.91         8.15 o
   1   7   5        346.78        302.84        11.25 o
   2   7   5          0.01         52.12         7.31 o
   3   7   5         98.46        106.98         7.32 o
   4   7   5         38.77         38.76         7.26 o
   5   7   5         16.93         13.73         9.49 o
   6   7   5         78.71         83.17        24.83 o
  -7   8   5          0.15         -4.44        30.59 o
  -6   8   5         33.30         20.71        20.69 o
  -5   8   5        267.44        270.11        17.36 o
  -4   8   5         63.91         53.06         9.32 o
  -3   8   5         73.20         68.90         9.75 o
  -2   8   5        458.84        413.60        14.75 o
  -1   8   5        342.19        323.39        10.66 o
   0   8   5        233.33        246.93         9.90 o
   1   8   5        530.62        516.84        17.18 o
   2   8   5         76.87         71.11         5.87 o
   3   8   5        966.87        959.05        23.62 o
   4   8   5        111.72        119.17         9.85 o
   5   8   5         35.70         42.45        11.36 o
   6   8   5          0.86         -6.98        22.08 o
  -6   9   5         76.51         61.47        23.02 o
  -5   9   5         41.11         45.83        16.28 o
  -4   9   5        391.55        380.64        17.15 o
  -3   9   5        244.20        262.73        14.05 o
  -2   9   5        108.62        120.27         8.63 o
  -1   9   5          2.87         19.27         7.17 o
   0   9   5        167.77        120.92         7.64 o
   1   9   5       1241.72       1288.68        32.33 o
   2   9   5         18.62         14.35         4.76 o
   3   9   5        346.61        310.92        13.67 o
   4   9   5         50.11         42.58         9.99 o
   5   9   5         96.69         88.67        14.22 o
   6   9   5        154.02        168.28        33.12 o
  -6  10   5          1.58         28.83        25.19 o
  -5  10   5         87.87         96.32        15.11 o
  -4  10   5         44.72         44.34        11.78 o
  -3  10   5         88.81         71.50        10.97 o
  -2  10   5          1.55         14.87         6.99 o
  -1  10   5         18.17         17.61         7.73 o
   0  10   5        504.00        504.87        16.58 o
   1  10   5        270.38        271.56        10.46 o
   2  10   5        739.63        778.68        29.52 o
   3  10   5         30.52         61.82         9.27 o
   4  10   5         16.87         12.82         9.19 o
   5  10   5          3.48          1.34        11.55 o
   6  10   5         29.45         20.12        35.41 o
  -6  11   5        374.93        400.03        51.81 o
  -5  11   5         14.09         -0.64        20.24 o
  -4  11   5         16.71         13.05        13.43 o
  -3  11   5         44.66         44.19        10.42 o
  -2  11   5         62.26         58.85         7.68 o
  -1  11   5         18.17         41.85         8.27 o
   0  11   5         47.43         66.33         8.87 o
   1  11   5          4.91          9.23         7.11 o
   2  11   5        191.13        270.63        12.55 o
   3  11   5         94.86         91.86        11.28 o
   4  11   5          0.13         15.75        11.10 o
   5  11   5         69.70         67.35        20.51 o
  -6  12   5         10.53         -2.03        26.23 o
  -5  12   5          8.68          8.14        22.82 o
  -4  12   5          1.25         10.36        11.91 o
  -3  12   5          3.66         -6.51        10.06 o
  -2  12   5        184.29        188.46        11.63 o
  -1  12   5        211.94        172.96        11.78 o
   0  12   5          5.74         -2.96         8.83 o
   1  12   5         15.76          6.92         6.85 o
   2  12   5          7.90         28.47         5.41 o
   3  12   5         22.64         20.60        10.44 o
   4  12   5          0.28         -1.34        11.89 o
   5  12   5        334.67        300.10        40.68 o
  -6  13   5         16.83         29.49        28.93 o
  -5  13   5          0.00        -11.71        18.82 o
  -4  13   5        145.81        123.09        19.81 o
  -3  13   5          0.04         10.44        11.55 o
  -2  13   5         42.19        101.79        10.00 o
  -1  13   5        535.25        529.06        18.23 o
   0  13   5        404.55        384.13        16.12 o
   1  13   5          7.44          6.03         7.75 o
   2  13   5        123.59        126.46         7.61 o
   3  13   5         52.26         57.18        12.21 o
   4  13   5         13.16         16.03        15.92 o
   5  13   5          0.10         19.92        26.91 o
  -5  14   5          0.04         13.07        21.94 o
  -4  14   5          1.37          8.11        27.39 o
  -3  14   5        102.22        135.61        15.84 o
  -2  14   5        200.78        188.07        16.73 o
  -1  14   5        298.72        328.19        16.75 o
   0  14   5        101.82        116.33        11.11 o
   1  14   5        145.31        158.94        11.86 o
   2  14   5         18.60         42.61         9.18 o
   3  14   5         21.26          4.53        12.31 o
   4  14   5         91.90        101.06        19.70 o
   5  14   5        159.69        150.65        69.59 o
  -5  15   5         10.80         31.74        30.32 o
  -4  15   5          4.67        -14.03        29.17 o
  -3  15   5          4.69         12.46        14.16 o
  -2  15   5         56.52         41.52        11.70 o
  -1  15   5         43.42         51.31        13.28 o
   0  15   5          1.76         -0.03         8.29 o
   1  15   5          0.03          0.36         9.60 o
   2  15   5         28.16         35.88         9.52 o
   3  15   5         40.12         14.32        17.26 o
   4  15   5         53.29         60.09        18.93 o
  -5  16   5         31.08          3.83        33.09 o
  -4  16   5          2.70         -9.04        26.55 o
  -3  16   5          0.48         14.17        16.63 o
  -2  16   5          4.87         12.33        11.59 o
  -1  16   5          8.12          8.40        11.70 o
   0  16   5          1.89         34.02        11.65 o
   1  16   5         20.74         47.81        11.95 o
   2  16   5          1.02         -5.95        11.32 o
   3  16   5          0.06         -3.80        15.35 o
   4  16   5        158.09        120.45        27.64 o
  -4  17   5          1.51        -15.26        34.05 o
  -3  17   5          0.01          5.44        22.12 o
  -2  17   5         39.68         47.48        12.53 o
  -1  17   5         19.43         20.10        12.71 o
   0  17   5          3.08         20.73        11.39 o
   1  17   5          4.75         -5.84        14.21 o
   2  17   5          0.19         -8.22        14.89 o
   3  17   5         13.85         -3.19        19.69 o
   4  17   5         32.09         33.51        20.37 o
  -4  18   5          2.07        -13.83        22.27 o
  -3  18   5         47.93         32.59        23.71 o
  -2  18   5        203.73        209.31        25.94 o
  -1  18   5          0.90          7.75        15.05 o
   0  18   5         44.80         68.38        16.90 o
   1  18   5          7.06          1.25        20.41 o
   2  18   5          0.16         14.12        18.97 o
   3  18   5          6.24         22.18        25.41 o
  -3  19   5         11.33          1.35        22.87 o
  -2  19   5         54.72        -13.67        29.14 o
  -1  19   5         40.56         46.27        16.47 o
   0  19   5         41.10         48.87        17.00 o
   1  19   5         11.37         20.22        20.81 o
   2  19   5          7.34        -13.19        19.57 o
  -3  20   5          2.42          9.65        43.97 o
  -2  20   5          0.00         27.66        24.55 o
  -1  20   5          0.15         -7.17        16.08 o
   0  20   5          6.97         18.96        18.95 o
   1  20   5          0.35         -2.76        23.71 o
   2  20   5          0.80          7.70        27.45 o
  -2  21   5         10.39          3.95        23.39 o
  -1  21   5         39.33         22.78        33.22 o
   0  21   5          1.29          8.09        30.61 o
   1  21   5          2.94         25.58        50.30 o
  -1 -23   6          0.92         14.64        23.59 o
   0 -23   6          4.63         -6.25        36.71 o
   1 -23   6          0.15         -3.80        28.39 o
   2 -23   6          0.49          6.06        36.91 o
  -2 -22   6         65.59         39.23        26.27 o
  -1 -22   6         43.48         23.97        28.30 o
   0 -22   6         23.70         34.71        19.18 o
   1 -22   6          0.03         12.38        21.05 o
   2 -22   6          1.27         24.33        26.55 o
   3 -22   6         49.74         69.03        42.83 o
  -3 -21   6         56.67         37.77        28.26 o
  -2 -21   6        222.18        176.94        29.95 o
  -1 -21   6         95.06         86.15        23.63 o
   0 -21   6          2.89          7.39        22.94 o
   1 -21   6         33.09         20.19        19.12 o
   2 -21   6         23.01          6.55        16.92 o
   3 -21   6         32.26         54.53        26.71 o
  -3 -20   6         33.07         33.91        25.40 o
  -2 -20   6          7.18         -3.77        25.69 o
  -1 -20   6        192.45        243.25        23.87 o
   0 -20   6        127.02        130.43        22.42 o
   1 -20   6         30.05         29.00        16.11 o
   2 -20   6         86.56         70.91        17.24 o
   3 -20   6         56.37         59.36        22.84 o
   4 -20   6          0.13        -21.18        40.31 o
  -4 -19   6         46.09         19.73        30.73 o
  -3 -19   6        157.13        151.41        28.31 o
  -2 -19   6        100.38        123.34        26.36 o
  -1 -19   6          2.43          4.98        13.96 o
   0 -19   6          0.43          1.73         9.54 o
   1 -19   6         40.60         46.39        12.84 o
   2 -19   6          0.00          3.97        12.58 o
   3 -19   6          0.00         14.98        19.23 o
   4 -19   6         11.29         35.92        26.18 o
  -4 -18   6         77.30         77.12        27.25 o
  -3 -18   6          8.15          9.40        18.57 o
  -2 -18   6        109.30        116.06        19.03 o
  -1 -18   6         11.58         22.59        13.37 o
   0 -18   6         26.62         22.86         9.99 o
   1 -18   6        244.59        251.82        19.61 o
   2 -18   6        109.99         88.94        15.71 o
   3 -18   6         13.12         13.05        18.95 o
   4 -18   6        250.35        245.03        35.21 o
   5 -18   6          5.28          5.26        26.42 o
  -5 -17   6          1.48         25.57        22.46 o
  -4 -17   6         37.82         52.00        18.78 o
  -3 -17   6        262.41        289.19        25.18 o
  -2 -17   6         97.07        105.89        16.74 o
  -1 -17   6          3.76         10.37         9.93 o
   0 -17   6         62.48         57.90         9.88 o
   1 -17   6         83.60        110.03        14.48 o
   2 -17   6          0.11          3.19        10.37 o
   3 -17   6        336.70        367.63        23.83 o
   4 -17   6          0.40         19.37        25.75 o
   5 -17   6          0.91          3.98        40.12 o
  -5 -16   6         20.52          3.31        42.91 o
  -4 -16   6          5.44         20.78        17.42 o
  -3 -16   6         23.92         12.67        13.89 o
  -2 -16   6         23.86         32.73         8.79 o
  -1 -16   6        533.31        574.35        26.83 o
   0 -16   6          2.85         12.68         7.51 o
   1 -16   6          3.59         10.81         9.62 o
   2 -16   6         15.31         25.29        10.70 o
   3 -16   6        119.90        113.39        13.73 o
   4 -16   6        198.58        189.91        25.56 o
   5 -16   6          6.94         -5.17        22.55 o
  -5 -15   6          3.96         -3.62        23.77 o
  -4 -15   6         19.41         43.02        18.83 o
  -3 -15   6          0.96         -3.52        12.56 o
  -2 -15   6         32.17         22.41         8.50 o
  -1 -15   6        174.21        157.09        12.18 o
   0 -15   6        209.08        216.76        11.40 o
   1 -15   6        400.61        399.70        15.90 o
   2 -15   6         10.26         47.47         9.96 o
   3 -15   6        120.57        118.35        11.79 o
   4 -15   6          5.39          7.70        20.20 o
   5 -15   6          4.65         19.53        20.70 o
   6 -15   6         84.69         33.70        29.98 o
  -5 -14   6          0.15         35.49        19.35 o
  -4 -14   6         50.04         47.08         9.71 o
  -3 -14   6        102.26        115.14        12.63 o
  -2 -14   6         14.24         17.67         7.96 o
  -1 -14   6         17.08         10.81         8.69 o
   0 -14   6          0.11         87.02        10.68 o
   1 -14   6          7.42          0.77         7.16 o
   2 -14   6        322.40        339.87        14.08 o
   3 -14   6        617.89        660.67        34.09 o
   4 -14   6        142.40        149.69        17.26 o
   5 -14   6         12.94         24.03        23.55 o
   6 -14   6         13.49          4.67        41.04 o
  -6 -13   6         83.56         81.28        36.62 o
  -5 -13   6          0.79        -11.81        20.82 o
  -4 -13   6         69.72         66.74         8.17 o
  -3 -13   6         40.87         81.36        11.12 o
  -2 -13   6         34.04         30.71         8.05 o
  -1 -13   6         25.66         31.10         8.05 o
   0 -13   6        185.00        181.97         9.89 o
   1 -13   6         38.49         27.36         8.67 o
   2 -13   6        474.44        450.91        15.78 o
   3 -13   6        254.50        256.30        15.14 o
   4 -13   6         56.55         61.55        13.49 o
   5 -13   6         10.10         25.43        16.93 o
   6 -13   6        118.38        113.65        26.52 o
  -6 -12   6         30.17         12.28        24.61 o
  -5 -12   6        328.32        346.45        25.76 o
  -4 -12   6          0.01          4.52         6.32 o
  -3 -12   6        133.04        128.49         7.78 o
  -2 -12   6         63.94         77.50         8.79 o
  -1 -12   6          0.07         44.23         9.63 o
   0 -12   6       1209.54       1246.29        37.84 o
   1 -12   6        175.32        168.50         9.91 o
   2 -12   6       1214.50       1242.76        34.36 o
   3 -12   6        812.73        745.76        24.37 o
   4 -12   6          4.26          3.96        10.94 o
   5 -12   6        107.75        108.18        18.46 o
   6 -12   6          0.96         -5.38        19.69 o
  -6 -11   6         43.63         24.48        14.36 o
  -5 -11   6         56.48         42.21        15.14 o
  -4 -11   6         14.19          7.59         7.14 o
  -3 -11   6         99.00         79.35         5.22 o
  -2 -11   6         22.51         97.84         8.85 o
  -1 -11   6        410.89        481.99        16.14 o
   0 -11   6         18.56         31.92         6.13 o
   1 -11   6          0.16         -3.55         6.93 o
   2 -11   6        285.52        313.13        13.40 o
   3 -11   6        433.17        489.81        24.14 o
   4 -11   6          2.02          9.76         9.96 o
   5 -11   6          8.29         -2.39        13.25 o
   6 -11   6         23.66         13.65        23.51 o
  -6 -10   6         61.22         56.70        15.34 o
  -5 -10   6         82.70         76.87        12.54 o
  -4 -10   6         40.06         40.23         5.38 o
  -3 -10   6        220.03        213.08        11.01 o
  -2 -10   6        194.50        202.88         9.42 o
  -1 -10   6        627.72        662.00        21.70 o
   0 -10   6        400.16        410.38        13.22 o
   1 -10   6        514.06        464.78        14.91 o
   2 -10   6         22.08         11.12         6.18 o
   3 -10   6        291.90        312.89        14.51 o
   4 -10   6        174.47        180.85        12.41 o
   5 -10   6          0.79         -2.34        11.70 o
   6 -10   6          3.94         -9.03        19.74 o
  -6  -9   6         39.32         37.45        16.02 o
  -5  -9   6         57.01         42.63        10.16 o
  -4  -9   6         78.58         61.15         6.75 o
  -3  -9   6          2.91          1.83         4.82 o
  -2  -9   6         22.01         13.44         3.38 o
  -1  -9   6       1030.44       1037.04        24.33 o
   0  -9   6          0.01          5.30         5.70 o
   1  -9   6       9566.15       9545.22       221.62 o
   2  -9   6       1020.26       1077.39        28.95 o
   3  -9   6        132.63        126.99        10.49 o
   4  -9   6         92.21        108.79         9.64 o
   5  -9   6        134.07        142.21        13.24 o
   6  -9   6         32.16         27.60        16.38 o
   7  -9   6         36.80        111.90        79.53 o
  -7  -8   6        122.35        142.32        33.56 o
  -6  -8   6         20.58         -8.03        14.71 o
  -5  -8   6        274.47        297.94        14.66 o
  -4  -8   6         51.92         52.49         6.44 o
  -3  -8   6        315.59        277.22         9.83 o
  -2  -8   6        145.48        206.44         7.84 o
  -1  -8   6        392.17        435.82        13.02 o
   0  -8   6         32.37         39.19         6.22 o
   1  -8   6         32.22        135.48        10.49 o
   2  -8   6        249.62        217.55         9.04 o
   3  -8   6         19.59         17.08         6.70 o
   4  -8   6         88.14        115.77         9.78 o
   5  -8   6         10.86          0.12         8.93 o
   6  -8   6          8.87          4.60        14.97 o
   7  -8   6         31.16        -23.45        65.09 o
  -7  -7   6         12.30         12.06        17.87 o
  -6  -7   6         51.56         49.86        13.06 o
  -5  -7   6         52.42        122.37        12.38 o
  -4  -7   6          4.73          6.37         6.44 o
  -3  -7   6          0.23         61.72         8.45 o
  -2  -7   6       4259.29       4488.20        67.85 o
  -1  -7   6         77.47         69.85         7.10 o
   0  -7   6        148.84        122.91         7.05 o
   1  -7   6        296.31        342.17        10.33 o
   2  -7   6         82.16        102.62         5.43 o
   3  -7   6         69.64         65.18         7.57 o
   4  -7   6         25.25         18.28         7.49 o
   5  -7   6          7.40          5.50         8.55 o
   6  -7   6         66.38         72.70        15.26 o
   7  -7   6        315.78        280.82        76.64 o
  -7  -6   6        106.76         93.22        24.51 o
  -6  -6   6          5.54          4.33        11.25 o
  -5  -6   6          4.78         -8.16         8.49 o
  -4  -6   6        192.32        223.35        13.25 o
  -3  -6   6         16.25         10.79         5.19 o
  -2  -6   6        216.98        218.55         9.71 o
  -1  -6   6       1356.67       1241.51        21.48 o
   0  -6   6       1070.12       1108.34        25.12 o
   1  -6   6        274.85        296.91         9.96 o
   2  -6   6        446.80        468.88        12.62 o
   3  -6   6         39.91         61.76         8.10 o
   4  -6   6          0.70          0.45         7.44 o
   5  -6   6        181.32        186.78        12.35 o
   6  -6   6          0.66          4.74        13.10 o
  -7  -5   6          0.75        -15.67        20.02 o
  -6  -5   6         48.72         52.90        12.93 o
  -5  -5   6         19.33         18.11         9.72 o
  -4  -5   6          4.39         55.03         8.75 o
  -3  -5   6          5.21         -0.82         5.20 o
  -2  -5   6        123.06        121.84         8.16 o
  -1  -5   6       4195.99       4138.63        61.82 o
   0  -5   6         99.97        104.99         5.78 o
   1  -5   6        129.85        178.26         7.22 o
   2  -5   6        175.78        180.65         6.45 o
   3  -5   6        273.86        281.60        11.49 o
   4  -5   6        192.25        206.55        10.99 o
   5  -5   6          1.88          5.86         7.66 o
   6  -5   6        108.77         98.25        14.96 o
   7  -5   6         32.63        -11.30        44.27 o
  -7  -4   6         41.05         46.78        19.71 o
  -6  -4   6        211.45        173.96        15.15 o
  -5  -4   6         17.56         18.37         9.10 o
  -4  -4   6        388.19        372.54        19.70 o
  -3  -4   6       2280.14       2361.89        57.07 o
  -2  -4   6        911.26       1032.62        20.07 o
  -1  -4   6         96.48        121.16         6.01 o
   0  -4   6        192.89        232.96        33.23 o
   1  -4   6       4675.26       4227.93        84.29 o
   2  -4   6         41.98         34.46         4.36 o
   3  -4   6        933.07        948.25        24.42 o
   4  -4   6          0.34          2.63         5.21 o
   5  -4   6        408.43        421.62        23.19 o
   6  -4   6        404.58        421.08        16.88 o
   7  -4   6         87.26         64.82        24.52 o
  -7  -3   6          8.68         21.36        16.57 o
  -6  -3   6         62.29         69.42        12.73 o
  -5  -3   6        105.87        210.85        23.67 o
  -4  -3   6        107.68         88.04        10.76 o
  -3  -3   6        147.44        131.76         7.21 o
  -2  -3   6        983.45        945.06        20.16 o
  -1  -3   6      10036.81       9175.96       122.69 o
   0  -3   6        780.80        789.09        15.07 o
   1  -3   6       1057.46        983.25        17.92 o
   2  -3   6       1682.06       1759.66        43.11 o
   3  -3   6        202.31        232.04         8.63 o
   4  -3   6         29.85         39.27         5.77 o
   5  -3   6          3.39          1.46         5.13 o
   6  -3   6        248.76        231.18        14.88 o
   7  -3   6         17.38          7.85        21.08 o
  -7  -2   6          6.97         -0.41        14.28 o
  -6  -2   6         67.68         86.68        13.63 o
  -5  -2   6          1.51          0.62         8.20 o
  -4  -2   6         23.66         75.37        11.58 o
  -3  -2   6       1924.41       1976.50        88.81 o
  -2  -2   6         73.14         94.26         5.83 o
  -1  -2   6        416.64        597.71        15.31 o
   0  -2   6        351.40        347.90         8.51 o
   1  -2   6       1333.11       1166.68        20.31 o
   2  -2   6          9.78         29.77         5.31 o
   3  -2   6         80.48        114.21         5.44 o
   4  -2   6         10.73         10.98         4.31 o
   5  -2   6         63.75         58.51         5.72 o
   6  -2   6        144.92        130.12        12.95 o
   7  -2   6         29.35         33.22        23.77 o
  -7  -1   6         77.10         68.23        16.66 o
  -6  -1   6         46.75         63.31        12.12 o
  -5  -1   6          2.66         32.54        10.33 o
  -4  -1   6         22.78         68.33         7.88 o
  -3  -1   6         35.00         21.44         5.91 o
  -2  -1   6         13.15         70.94         7.22 o
  -1  -1   6        438.54        352.29         8.98 o
   0  -1   6        382.09        394.06        14.38 o
   1  -1   6         57.52         69.92         4.50 o
   2  -1   6        877.32        837.98        19.63 o
   3  -1   6       1495.76       1510.94        42.75 o
   4  -1   6         92.03        121.67        10.68 o
   5  -1   6        122.84        106.04         8.50 o
   6  -1   6         94.22         77.53        15.69 o
   7  -1   6         17.11          1.50        23.85 o
  -7   0   6         11.04         18.13        17.56 o
  -6   0   6        115.31         84.84        13.22 o
  -5   0   6         10.88         25.84        10.43 o
  -4   0   6         52.06         52.68         6.43 o
  -3   0   6        294.70        352.75        13.94 o
  -2   0   6       2137.79       1939.39        48.88 o
  -1   0   6        747.24        629.99        13.39 o
   0   0   6       3664.17       3706.17        78.35 o
   1   0   6       2306.88       1997.37        35.81 o
   2   0   6        510.38        527.74        12.40 o
   3   0   6         56.02         72.56         5.88 o
   4   0   6          6.20         -5.57         5.57 o
   5   0   6        832.96        843.71        37.08 o
   6   0   6         20.34         15.30        12.23 o
   7   0   6         74.48         84.54        25.23 o
  -7   1   6         25.06          9.58        16.12 o
  -6   1   6        192.54        193.91        17.64 o
  -5   1   6        135.48        136.65        10.54 o
  -4   1   6        652.19        658.97        22.52 o
  -3   1   6         54.53         40.01         6.64 o
  -2   1   6         77.46         93.41         6.20 o
  -1   1   6         31.42         20.70         3.71 o
   0   1   6        702.56        686.01        15.31 o
   1   1   6        205.38        203.29         7.34 o
   2   1   6        146.94        176.51         7.54 o
   3   1   6          1.23          0.49         5.37 o
   4   1   6         97.83         86.51         7.44 o
   5   1   6        620.73        655.47        36.62 o
   6   1   6          2.12          0.94         9.58 o
   7   1   6         26.46         60.57        28.96 o
  -7   2   6          0.14         -2.81        16.64 o
  -6   2   6          2.98         -0.30        10.60 o
  -5   2   6         22.78         20.62         7.12 o
  -4   2   6         48.12        124.85         9.09 o
  -3   2   6         51.70         27.42         6.34 o
  -2   2   6        386.56        353.20        11.12 o
  -1   2   6       6122.05       5490.17        80.32 o
   0   2   6         74.00         54.49         4.62 o
   1   2   6        736.28        632.64        12.00 o
   2   2   6          0.49         -0.85         3.88 o
   3   2   6         46.17         47.68         6.02 o
   4   2   6         25.22         42.64         5.99 o
   5   2   6        745.63        815.51        43.24 o
   6   2   6          0.05          1.04        15.02 o
   7   2   6         39.46         34.00        34.30 o
  -7   3   6         81.84         65.40        24.06 o
  -6   3   6          9.35         20.12        11.56 o
  -5   3   6          7.54          5.61         6.42 o
  -4   3   6        218.76        210.98        14.93 o
  -3   3   6         69.06         56.00         5.37 o
  -2   3   6        961.94        971.82        29.10 o
  -1   3   6        120.22         78.51         5.15 o
   0   3   6        459.08        524.97        15.68 o
   1   3   6       1946.53       1651.47        32.65 o
   2   3   6       4930.57       4916.97       122.06 o
   3   3   6        121.35        132.94         5.90 o
   4   3   6        737.68        722.62        24.64 o
   5   3   6        427.38        453.73        27.15 o
   6   3   6         55.62         69.40        15.47 o
   7   3   6        295.97        218.07        48.47 o
  -7   4   6          0.67        -18.65        18.65 o
  -6   4   6          2.72         12.84        15.08 o
  -5   4   6        172.62        179.23        11.66 o
  -4   4   6          0.07         -4.16         8.07 o
  -3   4   6        150.03        367.03        16.99 o
  -2   4   6        180.86        178.21         7.72 o
  -1   4   6          0.73         80.83         9.58 o
   0   4   6       4363.31       3998.12        57.71 o
   1   4   6        121.60         85.23         5.34 o
   2   4   6        221.97        451.91        11.62 o
   3   4   6        356.32        343.37        10.74 o
   4   4   6        222.35        216.96         9.49 o
   5   4   6         29.57         19.09         6.13 o
   6   4   6        148.73        148.13        19.59 o
   7   4   6         72.10         43.38        22.59 o
  -7   5   6         25.33         21.46        22.11 o
  -6   5   6         63.13         33.16        15.03 o
  -5   5   6         49.17         24.45         9.64 o
  -4   5   6        159.33        171.08        11.69 o
  -3   5   6          0.12          4.02         7.57 o
  -2   5   6       1325.14       1266.98        41.06 o
  -1   5   6          7.48         29.68         5.41 o
   0   5   6         19.86         18.19         5.11 o
   1   5   6       5745.79       5878.11       102.58 o
   2   5   6        341.59        326.37         8.75 o
   3   5   6        721.39        776.87        24.97 o
   4   5   6        981.64       1052.60        42.99 o
   5   5   6        282.92        271.57        12.78 o
   6   5   6         46.06         42.15        19.42 o
  -7   6   6         53.90         37.02        38.52 o
  -6   6   6          6.69         24.08        17.49 o
  -5   6   6        134.09        173.23        14.28 o
  -4   6   6          8.86          8.38         7.82 o
  -3   6   6         18.71         18.30         8.48 o
  -2   6   6       1043.77       1083.95        28.90 o
  -1   6   6         67.41         59.25         5.83 o
   0   6   6         96.04        108.52         7.31 o
   1   6   6       4548.14       4495.59        77.53 o
   2   6   6        897.85        865.88        20.26 o
   3   6   6        404.47        395.88        15.58 o
   4   6   6         40.62         49.42         7.82 o
   5   6   6          5.18          3.25         6.96 o
   6   6   6        301.11        310.10        30.49 o
  -7   7   6         81.61         29.87        38.94 o
  -6   7   6         49.32         53.36        22.34 o
  -5   7   6          2.20         -1.63         9.88 o
  -4   7   6        345.36        356.48        15.69 o
  -3   7   6         56.63         65.26         9.76 o
  -2   7   6         14.60         21.15         5.98 o
  -1   7   6        244.58        179.98         8.15 o
   0   7   6          0.07         -6.94         6.94 o
   1   7   6        628.86        623.43        15.80 o
   2   7   6          6.86          4.30         5.60 o
   3   7   6         27.05         43.01         6.34 o
   4   7   6          0.50         -1.20         6.99 o
   5   7   6          2.50          8.41         8.68 o
   6   7   6          2.45         -4.99        21.24 o
  -7   8   6         16.54         21.42        37.01 o
  -6   8   6         40.76         47.24        22.75 o
  -5   8   6         54.42         47.53        12.20 o
  -4   8   6        147.17        229.08        14.76 o
  -3   8   6       1148.21       1170.63        38.81 o
  -2   8   6        200.70        174.49         9.59 o
  -1   8   6        265.44        630.33        18.99 o
   0   8   6       2493.02       2816.47        58.01 o
   1   8   6          3.99          3.48         5.94 o
   2   8   6        143.63        153.17         7.41 o
   3   8   6        783.24        790.15        27.90 o
   4   8   6        181.17        198.34        10.27 o
   5   8   6         23.83         13.45        10.63 o
   6   8   6          6.66         10.25        23.32 o
  -6   9   6        105.14        103.60        25.05 o
  -5   9   6          7.72          4.51        15.15 o
  -4   9   6          0.97          2.85        10.08 o
  -3   9   6         74.14         66.09         9.60 o
  -2   9   6          5.08         41.79         7.59 o
  -1   9   6          0.54         14.11         7.87 o
   0   9   6         99.87        113.01         7.98 o
   1   9   6        270.48        295.04        10.57 o
   2   9   6         31.93         23.33         5.25 o
   3   9   6        148.55        146.35        10.98 o
   4   9   6        170.63        151.97        11.99 o
   5   9   6         37.69         39.43        13.11 o
   6   9   6        172.10        139.11        34.68 o
  -6  10   6        106.63        111.13        27.40 o
  -5  10   6        348.75        344.03        25.52 o
  -4  10   6         12.35         10.34        11.46 o
  -3  10   6        248.49        236.62        14.67 o
  -2  10   6        123.14        128.86         8.84 o
  -1  10   6          3.36         -3.49         6.52 o
   0  10   6         26.00         33.88         8.16 o
   1  10   6         22.49         15.49         7.08 o
   2  10   6         50.61         64.12         6.83 o
   3  10   6         68.48         53.86         9.15 o
   4  10   6         10.87         -8.97         9.81 o
   5  10   6          0.95          0.46        10.87 o
   6  10   6          9.20         19.30        28.43 o
  -6  11   6        119.04        182.03        34.99 o
  -5  11   6        145.86        119.87        31.59 o
  -4  11   6        160.47        141.46        15.36 o
  -3  11   6        117.86        134.38        12.33 o
  -2  11   6         31.41         23.69         8.12 o
  -1  11   6        744.63        788.65        21.43 o
   0  11   6       1116.48       1182.04        29.66 o
   1  11   6        178.26        166.91        13.62 o
   2  11   6         10.44        147.77         8.05 o
   3  11   6         46.51         39.16        10.86 o
   4  11   6         85.77         77.63        12.10 o
   5  11   6        103.14        124.92        32.56 o
  -6  12   6          3.09         19.43        30.16 o
  -5  12   6        220.20        220.63        33.83 o
  -4  12   6         39.28         33.96        14.05 o
  -3  12   6         17.12         32.12         9.29 o
  -2  12   6          4.18         10.97         8.09 o
  -1  12   6         26.54         55.05         8.85 o
   0  12   6         21.62         23.16         9.04 o
   1  12   6         47.01         56.40         8.18 o
   2  12   6        158.07        157.34         8.43 o
   3  12   6          7.82         16.29        11.11 o
   4  12   6         23.21         16.28        14.76 o
   5  12   6        109.33         80.12        30.78 o
  -6  13   6        136.72        137.37        37.47 o
  -5  13   6          7.82          5.21        28.96 o
  -4  13   6         49.58         37.86        16.22 o
  -3  13   6         11.12         12.88        12.64 o
  -2  13   6         22.95         52.36         9.84 o
  -1  13   6        444.22        405.42        17.27 o
   0  13   6        384.73        345.77        15.15 o
   1  13   6        145.17        303.84        21.69 o
   2  13   6        369.92        432.24        16.95 o
   3  13   6         12.08         -1.47        10.42 o
   4  13   6          7.15          0.01        15.18 o
   5  13   6          3.30          3.05        27.79 o
  -5  14   6          0.22         -0.84        25.91 o
  -4  14   6         59.70         84.04        25.28 o
  -3  14   6          2.16         19.50        13.54 o
  -2  14   6        102.54         76.60        11.19 o
  -1  14   6        707.70        634.52        25.92 o
   0  14   6          8.13          3.01         8.65 o
   1  14   6          0.02         -2.60         9.57 o
   2  14   6        183.67        219.02        15.99 o
   3  14   6        105.93         94.75        14.19 o
   4  14   6        111.26        119.10        21.35 o
  -5  15   6          0.02        -21.78        29.57 o
  -4  15   6          0.94         -5.70        19.03 o
  -3  15   6          5.74          4.46        14.57 o
  -2  15   6          2.67          2.21        10.16 o
  -1  15   6         55.16         53.33        11.49 o
   0  15   6         92.99         77.65        12.56 o
   1  15   6         12.75         -1.09        10.53 o
   2  15   6         39.85         57.33        11.46 o
   3  15   6          1.42          4.93        15.44 o
   4  15   6          0.07         11.64        16.27 o
  -5  16   6          0.63        -22.68        33.12 o
  -4  16   6          6.21         -6.13        23.07 o
  -3  16   6          0.83          3.16        12.88 o
  -2  16   6         54.57         39.41        13.45 o
  -1  16   6         83.84         68.68        11.79 o
   0  16   6          4.55         16.70        11.31 o
   1  16   6        123.59        139.73        17.19 o
   2  16   6         42.47         37.34        13.00 o
   3  16   6          4.43         -3.53        17.37 o
   4  16   6         74.63         54.32        34.99 o
  -4  17   6         68.04         42.82        29.79 o
  -3  17   6          0.20         20.29        20.95 o
  -2  17   6          1.70          6.31        13.49 o
  -1  17   6         56.21         52.23        12.15 o
   0  17   6          1.42         -9.58        11.31 o
   1  17   6        273.86        259.41        23.50 o
   2  17   6          0.31         -7.61        16.36 o
   3  17   6          0.08         12.05        20.43 o
  -4  18   6         10.27         20.22        41.21 o
  -3  18   6          5.16         -7.20        17.69 o
  -2  18   6        372.67        350.24        29.76 o
  -1  18   6         29.90         31.05        15.88 o
   0  18   6          0.26         -3.10        16.37 o
   1  18   6         65.88         77.80        21.96 o
   2  18   6         24.35        -15.34        21.78 o
   3  18   6          5.67         22.95        28.30 o
  -3  19   6          0.27        -21.63        26.91 o
  -2  19   6          1.08         -6.32        24.31 o
  -1  19   6         48.15         48.48        18.58 o
   0  19   6         11.17          7.38        16.31 o
   1  19   6          0.20        -12.13        20.45 o
   2  19   6          0.54          0.91        20.33 o
  -3  20   6         38.74         57.10        44.86 o
  -2  20   6          0.15         24.31        71.29 o
  -1  20   6        159.37        171.59        24.88 o
   0  20   6        296.79        311.49        27.85 o
   1  20   6          1.42         -6.11        22.49 o
  -1  21   6          0.00         -0.70        25.44 o
   0  21   6          2.19          0.31        34.75 o
  -1 -23   7          0.51          4.59        22.95 o
   0 -23   7          0.45         46.19        37.27 o
   1 -23   7         34.84          8.08        28.79 o
   2 -23   7          1.64         -3.76        31.03 o
  -2 -22   7         48.02         47.82        29.11 o
  -1 -22   7         98.95         51.14        23.96 o
   0 -22   7         16.77         -9.49        21.34 o
   1 -22   7          1.07         -1.98        20.91 o
   2 -22   7          0.67         20.84        24.24 o
   3 -22   7          1.42         35.26        35.10 o
  -3 -21   7         86.64         61.77        27.73 o
  -2 -21   7         35.11         55.29        26.07 o
  -1 -21   7        154.44        148.90        31.05 o
   0 -21   7          0.00         -3.86        17.56 o
   1 -21   7         18.66         10.10        19.26 o
   2 -21   7         89.81         84.54        18.12 o
   3 -21   7         17.30        -16.25        26.65 o
  -3 -20   7         37.08         20.76        21.08 o
  -2 -20   7          6.43         10.81        20.77 o
  -1 -20   7         37.61         38.63        17.37 o
   0 -20   7        100.88         98.19        21.61 o
   1 -20   7          0.30         -6.76        12.78 o
   2 -20   7         15.00         24.69        13.74 o
   3 -20   7         63.09         61.21        24.14 o
   4 -20   7         51.87         62.33        43.38 o
  -4 -19   7         56.49         19.40        29.19 o
  -3 -19   7         65.93         74.19        21.84 o
  -2 -19   7         16.92          9.90        20.83 o
  -1 -19   7         26.19         14.51        13.37 o
   0 -19   7          4.16         13.85         8.03 o
   1 -19   7         33.70         24.44        13.05 o
   2 -19   7         11.26          2.43        13.39 o
   3 -19   7          1.96        -14.68        27.42 o
   4 -19   7         10.17        -10.90        24.86 o
  -4 -18   7         75.53         56.58        26.31 o
  -3 -18   7          5.74         18.11        19.87 o
  -2 -18   7         83.84         85.48        17.68 o
  -1 -18   7         10.72         20.83        13.32 o
   0 -18   7         86.62         66.85         9.61 o
   1 -18   7         58.73         53.79        13.48 o
   2 -18   7         66.94         71.96        14.30 o
   3 -18   7         24.77         73.28        26.32 o
   4 -18   7        141.27        131.47        26.13 o
   5 -18   7          5.60         32.86        27.87 o
  -5 -17   7         45.16         38.29        28.32 o
  -4 -17   7          2.68         -1.09        20.65 o
  -3 -17   7          0.00         11.90        18.55 o
  -2 -17   7         58.99         54.16         9.96 o
  -1 -17   7        179.44        194.95        16.30 o
   0 -17   7         89.21         92.80         9.96 o
   1 -17   7         31.64         34.18        11.78 o
   2 -17   7         38.47         25.16        10.97 o
   3 -17   7         11.66         25.50         9.98 o
   4 -17   7         96.53        103.10        28.50 o
   5 -17   7         68.05         70.94        60.92 o
  -5 -16   7          3.13         -1.61        40.27 o
  -4 -16   7         23.44          8.28        20.99 o
  -3 -16   7          1.12          8.94        11.69 o
  -2 -16   7         38.93         50.88        10.24 o
  -1 -16   7        137.82        146.78        14.48 o
   0 -16   7        109.23        120.55         9.68 o
   1 -16   7          3.90          0.11         9.02 o
   2 -16   7          6.60         49.66        11.19 o
   3 -16   7         48.79         32.29        11.78 o
   4 -16   7         16.51         14.33        23.07 o
   5 -16   7          0.13         -2.09        27.12 o
  -5 -15   7         41.57         67.46        25.34 o
  -4 -15   7          0.59          0.03        19.24 o
  -3 -15   7        114.07         83.50        13.64 o
  -2 -15   7         29.63         29.45         9.23 o
  -1 -15   7         98.33         92.90        12.22 o
   0 -15   7         41.73         53.50         8.46 o
   1 -15   7        104.21        138.10        10.93 o
   2 -15   7        210.85        233.96        12.66 o
   3 -15   7        751.33        675.40        25.56 o
   4 -15   7         24.75         41.11        21.03 o
   5 -15   7         11.26        -11.37        22.48 o
   6 -15   7         21.71         37.13        27.03 o
  -5 -14   7         67.69         57.16        22.93 o
  -4 -14   7          6.82         -4.06        12.42 o
  -3 -14   7        493.29        514.70        23.03 o
  -2 -14   7          0.95          3.38         8.21 o
  -1 -14   7          9.64         18.15         9.10 o
   0 -14   7        110.32        158.90        10.52 o
   1 -14   7         11.98         16.31         7.77 o
   2 -14   7        181.43        197.86        11.88 o
   3 -14   7        398.80        392.35        14.37 o
   4 -14   7          7.14         -2.00        13.42 o
   5 -14   7         77.61         67.71        23.56 o
   6 -14   7          0.88         -3.34        27.74 o
  -6 -13   7         68.01         64.93        31.57 o
  -5 -13   7        128.23        161.46        25.57 o
  -4 -13   7          0.33          6.84         5.95 o
  -3 -13   7        248.47        270.92        15.39 o
  -2 -13   7          0.34          3.01         8.06 o
  -1 -13   7        158.75        177.18        12.19 o
   0 -13   7        439.55        446.76        14.27 o
   1 -13   7         17.34         12.19         6.98 o
   2 -13   7         12.20         41.34         8.64 o
   3 -13   7        236.07        205.35        12.30 o
   4 -13   7         68.46         61.62        15.00 o
   5 -13   7         21.47         17.31        17.37 o
   6 -13   7         32.18         -6.76        33.70 o
  -6 -12   7         62.53         90.53        25.04 o
  -5 -12   7          1.66         -0.23        14.05 o
  -4 -12   7         81.09        123.72         8.96 o
  -3 -12   7        115.80        130.54         8.60 o
  -2 -12   7        216.76        227.98        11.67 o
  -1 -12   7       1315.72       1547.74        35.31 o
   0 -12   7         80.34         87.14         7.62 o
   1 -12   7        128.70        113.72         8.87 o
   2 -12   7       1241.16       1179.22        31.43 o
   3 -12   7         25.01         30.45         8.97 o
   4 -12   7          0.60         -1.31        11.85 o
   5 -12   7          1.38         17.99        18.41 o
   6 -12   7         11.48        -23.87        24.61 o
  -6 -11   7          9.66         25.83        20.15 o
  -5 -11   7          1.56         -5.00        10.77 o
  -4 -11   7        170.27        177.19         8.82 o
  -3 -11   7          9.11          7.48         4.30 o
  -2 -11   7          2.03          6.36         6.82 o
  -1 -11   7        306.82        310.15        14.12 o
   0 -11   7       1054.75       1007.86        30.05 o
   1 -11   7          0.80         -6.27         6.27 o
   2 -11   7        270.00        254.77        10.96 o
   3 -11   7        237.82        283.67        14.05 o
   4 -11   7        186.35        205.44        15.43 o
   5 -11   7         13.02         -2.22        14.60 o
   6 -11   7          2.12        -10.75        20.07 o
  -6 -10   7         63.14         51.76        17.49 o
  -5 -10   7          4.37         -1.73        10.28 o
  -4 -10   7         22.61         17.47         5.52 o
  -3 -10   7         34.25         19.33         5.84 o
  -2 -10   7        422.58        390.49        13.18 o
  -1 -10   7        269.38        248.15        12.58 o
   0 -10   7         12.57         28.60         6.07 o
   1 -10   7        145.36        141.26         8.57 o
   2 -10   7        163.33        162.05         8.62 o
   3 -10   7          5.41         78.99        10.95 o
   4 -10   7        234.99        252.51        16.29 o
   5 -10   7         47.02         34.69        11.45 o
   6 -10   7         85.81         84.00        23.66 o
  -6  -9   7         63.20         50.59        16.84 o
  -5  -9   7         30.55         36.70         9.37 o
  -4  -9   7         20.78         25.77         6.54 o
  -3  -9   7         19.95         20.03         5.75 o
  -2  -9   7       1340.11       1661.26        31.36 o
  -1  -9   7       1713.66       1930.56        47.44 o
   0  -9   7        426.10        391.54        11.16 o
   1  -9   7       2317.67       2418.79        62.11 o
   3  -9   7         81.35         85.47         9.00 o
   4  -9   7          8.45         20.76         8.15 o
   5  -9   7        124.25        109.05        11.70 o
   6  -9   7         36.56         43.15        21.58 o
  -7  -8   7         27.28         37.41        30.49 o
  -6  -8   7          0.15          8.17        14.65 o
  -5  -8   7        145.40        134.34        11.71 o
  -4  -8   7          7.17         57.55         7.60 o
  -3  -8   7         71.61         92.07         7.74 o
  -2  -8   7        428.97        377.30        10.71 o
  -1  -8   7        696.38        676.72        17.20 o
   0  -8   7        320.35        294.67        10.63 o
   1  -8   7         10.62         16.25         5.98 o
   2  -8   7        211.16        196.72         8.70 o
   3  -8   7          6.62         18.52         8.01 o
   4  -8   7         18.13         16.67         8.70 o
   5  -8   7         18.10         20.95         9.85 o
   6  -8   7          9.60         12.73        14.40 o
   7  -8   7         30.22         30.87        30.52 o
  -7  -7   7          5.69         -4.79        20.38 o
  -6  -7   7         27.73         24.20        13.07 o
  -5  -7   7          1.03         18.73         9.83 o
  -4  -7   7         93.45         87.13         8.26 o
  -3  -7   7          5.91         12.63         5.67 o
  -2  -7   7       1878.67       1819.22        33.10 o
  -1  -7   7        579.23        580.18        14.06 o
   0  -7   7        645.48        683.02        19.15 o
   1  -7   7         19.60         29.09         6.36 o
   2  -7   7          4.01          6.48         4.69 o
   3  -7   7        127.68        120.77         8.83 o
   4  -7   7         14.73         16.61         7.33 o
   5  -7   7         22.36         21.18         9.01 o
   6  -7   7         73.50         65.15        15.71 o
   7  -7   7          8.76         33.48        68.74 o
  -7  -6   7         37.58         35.38        21.27 o
  -6  -6   7         15.75          5.37        11.52 o
  -5  -6   7         25.64         22.41         9.35 o
  -4  -6   7        277.99        280.14        16.89 o
  -3  -6   7       1061.56       1148.21        26.50 o
  -2  -6   7         35.16         54.45         6.61 o
  -1  -6   7         30.27         68.08         7.08 o
   0  -6   7          9.46          6.07         4.80 o
   1  -6   7         89.79         85.69         6.36 o
   2  -6   7        443.01        468.73        11.63 o
   3  -6   7        851.92        911.12        21.11 o
   4  -6   7          4.87         12.73         7.19 o
   5  -6   7        266.17        294.69        14.65 o
   6  -6   7          0.34          3.70        13.41 o
  -7  -5   7          9.11          5.36        21.14 o
  -6  -5   7         31.53         17.01        12.42 o
  -5  -5   7         46.34         33.65        10.07 o
  -4  -5   7          6.38         28.90         9.02 o
  -3  -5   7        121.02         92.84         7.23 o
  -2  -5   7      11562.29      11319.60       162.18 o
  -1  -5   7        217.76        262.52         8.68 o
   0  -5   7        814.73        654.57        13.58 o
   1  -5   7        277.38        220.35         8.16 o
   2  -5   7        271.38        295.05        20.36 o
   3  -5   7         47.72         44.31         7.30 o
   4  -5   7         44.43         52.53         7.75 o
   5  -5   7         17.75         18.21         8.45 o
   6  -5   7         18.64         13.37        12.24 o
   7  -5   7          0.12         19.29        32.97 o
  -7  -4   7          1.80          6.06        18.62 o
  -6  -4   7         39.46         41.49        12.76 o
  -5  -4   7          0.11         22.63         9.54 o
  -4  -4   7         44.48         52.83         9.44 o
  -3  -4   7       2441.53       2323.11        61.19 o
  -2  -4   7        935.14        932.33        21.26 o
  -1  -4   7        168.09        131.67         6.40 o
   0  -4   7         61.40        105.06        16.93 o
   1  -4   7       2687.73       2486.23        44.61 o
   2  -4   7       2132.41       2026.67        37.99 o
   3  -4   7       1581.97       1639.59        48.90 o
   4  -4   7        239.99        296.16        17.29 o
   5  -4   7        102.94        104.37         8.17 o
   6  -4   7          1.62          8.86        10.77 o
   7  -4   7          2.32         -6.90        27.03 o
  -7  -3   7         39.95         29.15        19.08 o
  -6  -3   7          6.93         16.43        11.50 o
  -5  -3   7          0.15         11.55         9.31 o
  -4  -3   7         19.94         14.30         9.10 o
  -3  -3   7        480.16        445.39        13.76 o
  -2  -3   7         99.75         84.91         6.23 o
  -1  -3   7      13748.92      12120.45       204.39 o
   0  -3   7       3736.94       3292.60        44.55 o
   1  -3   7       1706.54       1573.30        29.65 o
   2  -3   7        690.24        750.02        16.64 o
   3  -3   7        190.38        205.59         7.33 o
   4  -3   7         54.95         42.09         6.07 o
   5  -3   7          7.83         34.25         4.55 o
   6  -3   7        548.74        489.28        30.56 o
   7  -3   7          8.57         17.46        28.07 o
  -7  -2   7          0.00         -1.99        14.90 o
  -6  -2   7         56.64         43.12        12.13 o
  -5  -2   7        191.20        141.18        13.22 o
  -4  -2   7         10.09         22.86         5.55 o
  -3  -2   7       3380.21       3747.73       123.08 o
  -2  -2   7        220.13        232.02        10.47 o
  -1  -2   7       4111.43       3425.43        61.72 o
   0  -2   7        542.59        465.13        11.47 o
   1  -2   7        929.95       1051.47        62.95 o
   2  -2   7         32.29         90.68         7.23 o
   3  -2   7       1345.06       1327.04        33.03 o
   4  -2   7         52.24         55.70         7.78 o
   5  -2   7         43.82         40.67         8.78 o
   6  -2   7        161.69        125.08        14.06 o
   7  -2   7          0.63          9.14        29.84 o
  -7  -1   7         43.53         40.07        17.18 o
  -6  -1   7        164.79        158.73        15.24 o
  -5  -1   7         46.57         37.45        12.00 o
  -4  -1   7        143.38        166.85         9.06 o
  -3  -1   7          3.74         -0.63         5.20 o
  -2  -1   7         43.23         66.24         6.29 o
  -1  -1   7         70.33         77.86         5.24 o
   0  -1   7          0.32         11.49         8.64 o
   1  -1   7       1266.34       1402.72        25.20 o
   2  -1   7       2783.78       2934.19        69.07 o
   3  -1   7       1179.10       1194.58        33.67 o
   4  -1   7         64.18         91.15         7.31 o
   5  -1   7        111.82         97.00         9.33 o
   6  -1   7          1.01          6.65        13.09 o
   7  -1   7         21.12         14.57        27.34 o
  -7   0   7          0.77         -3.77        18.14 o
  -6   0   7         75.46         80.85        13.59 o
  -5   0   7        301.12        329.88        19.77 o
  -4   0   7        276.81        227.88        11.90 o
  -3   0   7        521.41        604.34        22.31 o
  -2   0   7         95.05         97.68         7.19 o
  -1   0   7       2049.44       1838.08        30.66 o
   0   0   7        250.98        231.87         9.56 o
   1   0   7       1563.97       1492.72        32.81 o
   2   0   7       4138.68       4236.41        97.63 o
   3   0   7          2.02          6.88         5.03 o
   4   0   7          0.20          0.47         5.72 o
   5   0   7       1205.17       1229.51        61.19 o
   6   0   7         15.32         21.24        12.35 o
   7   0   7         26.71         48.17        29.41 o
  -7   1   7          8.21         23.53        15.15 o
  -6   1   7         21.38         16.12        12.66 o
  -5   1   7        117.62        152.00         9.44 o
  -4   1   7          0.94         13.42         6.24 o
  -3   1   7        311.75        388.15        20.39 o
  -2   1   7          5.12          5.03         5.45 o
  -1   1   7       2877.28       2734.58        40.88 o
   0   1   7        116.24         96.61         6.98 o
   1   1   7         13.30         13.23         5.94 o
   2   1   7       1472.18       1634.45        29.89 o
   3   1   7         98.29         77.35         7.29 o
   4   1   7        170.47        176.34         9.22 o
   5   1   7         27.75         20.47         7.32 o
   6   1   7         58.54         30.28        19.28 o
   7   1   7          0.12         -3.12        34.16 o
  -7   2   7         51.68         57.31        18.34 o
  -6   2   7         68.53         78.57        16.59 o
  -5   2   7         24.99         29.89         7.14 o
  -4   2   7         52.29         49.69         7.05 o
  -3   2   7        405.04        353.33        12.13 o
  -2   2   7        597.60        569.46        14.65 o
  -1   2   7        107.52        134.33         6.75 o
   0   2   7       1050.61        894.92        18.04 o
   1   2   7        416.80        517.03        15.11 o
   2   2   7          0.15          0.19         4.01 o
   3   2   7         40.18         49.41         5.93 o
   4   2   7        138.17        182.59         9.99 o
   5   2   7        126.56        125.48        14.00 o
   6   2   7         80.42         90.28        16.71 o
   7   2   7         41.31         17.40        32.60 o
  -7   3   7         60.63         42.05        24.65 o
  -6   3   7         12.49         23.42        13.84 o
  -5   3   7          3.02          2.33         6.26 o
  -4   3   7        771.68        741.85        18.58 o
  -3   3   7          7.83         15.68         5.06 o
  -2   3   7       1054.67       1072.10        23.38 o
  -1   3   7         90.03         88.93         4.84 o
   0   3   7        203.14        285.00        10.30 o
   1   3   7       7985.17       8187.50       134.78 o
   2   3   7         38.05         25.89         4.18 o
   3   3   7        175.66        256.39        10.16 o
   4   3   7        412.38        419.56        20.52 o
   5   3   7         56.23         50.07         9.53 o
   6   3   7          3.48          7.30        16.34 o
   7   3   7         62.02         50.02        30.23 o
  -7   4   7          0.29         -9.37        24.40 o
  -6   4   7         57.02         80.18        17.43 o
  -5   4   7         20.77         24.02         8.56 o
  -4   4   7        863.65        890.05        25.30 o
  -3   4   7        709.46        668.33        32.54 o
  -2   4   7       1555.56       1734.35        43.09 o
  -1   4   7       2471.23       2524.65        39.63 o
   0   4   7          8.36         81.17         8.48 o
   1   4   7        494.01        437.50        11.66 o
   2   4   7          1.95        105.39         7.10 o
   3   4   7        606.61        523.93        21.56 o
   4   4   7          0.09          4.06         7.93 o
   5   4   7         26.95         27.29         8.81 o
   6   4   7          7.62         14.32        19.58 o
  -7   5   7          3.17          0.13        29.99 o
  -6   5   7         11.52         17.71        16.25 o
  -5   5   7         40.37         38.56        10.41 o
  -4   5   7        530.60        563.77        20.59 o
  -3   5   7         43.58         37.39         8.10 o
  -2   5   7        844.14        824.32        22.57 o
  -1   5   7        117.01        123.86         6.99 o
   0   5   7         11.01         15.63         4.15 o
   1   5   7       1780.28       1994.60        38.59 o
   2   5   7          0.00         33.94         6.72 o
   3   5   7          5.55         -1.89         5.46 o
   4   5   7         22.37         52.28         9.38 o
   5   5   7        139.32        141.54        12.82 o
   6   5   7          8.97         32.94        24.78 o
  -7   6   7         14.96         22.80        37.89 o
  -6   6   7         39.06         42.64        14.70 o
  -5   6   7        979.98       1155.79        44.42 o
  -4   6   7        151.94        170.69        13.56 o
  -3   6   7       1503.48       1598.25        45.10 o
  -2   6   7        216.86        284.59        10.99 o
  -1   6   7         59.63         67.21         6.33 o
   0   6   7       1717.40       1735.13        30.97 o
   1   6   7         96.93         85.54         6.87 o
   2   6   7          0.02         -1.46         5.48 o
   3   6   7        137.67        201.71        10.03 o
   4   6   7          0.27          1.26         6.99 o
   5   6   7         44.49         52.82        11.49 o
   6   6   7         25.41         29.62        22.65 o
  -7   7   7          1.83         25.47        26.62 o
  -6   7   7         45.82         50.39        18.41 o
  -5   7   7        163.19        171.11        14.20 o
  -4   7   7          4.14         -0.65         7.99 o
  -3   7   7        461.00        491.35        19.66 o
  -2   7   7        183.59        192.39         9.60 o
  -1   7   7         59.17         57.01         6.75 o
   0   7   7        114.43        284.08        11.33 o
   1   7   7        361.08        353.55        11.84 o
   2   7   7         10.39         45.82         7.58 o
   3   7   7        541.12        525.76        21.92 o
   4   7   7         84.70         68.84         7.85 o
   5   7   7         56.73         56.66        15.06 o
   6   7   7         42.15         55.57        26.37 o
  -7   8   7          0.03        -34.04        42.95 o
  -6   8   7          0.60        -19.57        19.57 o
  -5   8   7        238.73        243.32        19.18 o
  -4   8   7          1.22          4.59         9.29 o
  -3   8   7        112.91        104.04         9.99 o
  -2   8   7        153.26        140.68         8.47 o
   0   8   7        712.08        743.26        24.23 o
   1   8   7        150.55        159.94         9.01 o
   2   8   7         67.87         56.34         7.38 o
   3   8   7        200.14        209.08        10.34 o
   4   8   7         81.41         87.87         8.30 o
   5   8   7         31.52         21.41        15.33 o
   6   8   7        282.47        335.94        38.40 o
  -6   9   7         55.58         39.13        24.25 o
  -5   9   7         52.13         38.08        12.98 o
  -4   9   7        277.68        273.81        17.31 o
  -3   9   7        315.57        348.18        16.07 o
  -2   9   7        692.23        658.96        21.28 o
  -1   9   7        320.24        289.20        11.39 o
   0   9   7        322.96        315.33        13.89 o
   1   9   7        274.46        334.15        11.53 o
   2   9   7        499.21        508.11        14.57 o
   3   9   7         32.62         25.17         6.61 o
   4   9   7        120.62        106.03        11.42 o
   5   9   7         38.45         44.91        16.19 o
   6   9   7          1.98         10.62        34.61 o
  -6  10   7         46.64         44.67        34.24 o
  -5  10   7        150.01        143.55        19.92 o
  -4  10   7         18.38          6.63        10.73 o
  -3  10   7          1.85         13.20         9.63 o
  -2  10   7          0.04          1.52         6.20 o
  -1  10   7        499.60        478.78        15.30 o
   0  10   7         90.01        109.74         8.82 o
   1  10   7        101.88        132.48         9.25 o
   2  10   7          0.04         -1.80         5.62 o
   3  10   7          6.82          5.40         8.42 o
   4  10   7        117.09        103.38        11.46 o
   5  10   7         25.93         32.62        18.59 o
  -6  11   7        220.35        293.34        60.54 o
  -5  11   7         54.70         38.50        20.57 o
  -4  11   7          0.68         -2.26        12.51 o
  -3  11   7         34.68         48.50        11.40 o
  -2  11   7         86.29         74.79         8.93 o
  -1  11   7          6.30         23.16         7.84 o
   0  11   7        261.49        265.70        12.18 o
   1  11   7        126.53        131.89         9.41 o
   3  11   7         87.93         69.64        11.40 o
   4  11   7         68.30         72.19        13.99 o
   5  11   7        172.87        186.37        32.49 o
  -6  12   7         10.35         42.62        33.20 o
  -5  12   7          0.03         -0.95        20.46 o
  -4  12   7         29.73         42.36        15.04 o
  -3  12   7        303.89        319.30        20.00 o
  -2  12   7         13.09         14.66         8.18 o
  -1  12   7         60.87         66.49         9.97 o
   0  12   7         96.45        116.32        10.34 o
   1  12   7         66.79        134.86        11.31 o
   2  12   7          0.00         -3.42         5.71 o
   3  12   7        307.12        298.05        17.87 o
   4  12   7          5.35          4.15        13.38 o
   5  12   7        203.21        179.59        41.18 o
  -6  13   7         87.30         83.45        36.39 o
  -5  13   7          3.02          4.94        29.90 o
  -4  13   7        186.58        173.06        21.94 o
  -3  13   7          3.35         -2.90        13.51 o
  -2  13   7          7.83         21.46         8.90 o
  -1  13   7        193.06        185.92        12.11 o
   0  13   7        132.20        142.86        10.73 o
   1  13   7        404.58        507.27        24.76 o
   2  13   7          0.97          2.24         6.20 o
   3  13   7         37.57         45.32        11.52 o
   4  13   7         10.60         27.36        18.07 o
   5  13   7          9.68         40.87        49.62 o
  -5  14   7         11.79         26.96        28.66 o
  -4  14   7         32.66         37.99        25.07 o
  -3  14   7         27.59         30.54        14.20 o
  -2  14   7         29.15         34.66        11.01 o
  -1  14   7         80.71        107.55        12.56 o
   0  14   7          0.48          3.96        10.02 o
   1  14   7         28.15         14.68         9.66 o
   2  14   7        108.20        116.82        10.71 o
   3  14   7         19.97         12.22        13.31 o
   4  14   7         57.87         54.08        21.12 o
  -5  15   7          7.76         52.83        35.26 o
  -4  15   7          4.59         18.70        24.49 o
  -3  15   7          0.00         -2.62        15.68 o
  -2  15   7          0.05          6.75        10.86 o
  -1  15   7          0.06         -2.78        10.19 o
   0  15   7        180.20        168.55        14.84 o
   1  15   7          4.80         69.53        14.00 o
   2  15   7          5.96         26.68        12.93 o
   3  15   7          0.53        -14.42        20.51 o
   4  15   7        174.42        242.50        50.73 o
  -4  16   7          8.81        -24.73        32.01 o
  -3  16   7          0.75         -8.17        18.95 o
  -2  16   7         11.00          9.93        11.54 o
  -1  16   7        210.57        197.50        16.16 o
   0  16   7         19.85         23.19        11.78 o
   1  16   7         15.68         33.37        15.91 o
   2  16   7         43.48         50.70        18.54 o
   3  16   7          0.60          2.69        17.63 o
   4  16   7         83.20         28.63        63.81 o
  -4  17   7         41.16         63.48        36.58 o
  -3  17   7         67.05         66.41        24.05 o
  -2  17   7          1.32         11.75        15.52 o
  -1  17   7        110.71        124.80        17.74 o
   0  17   7         86.84        109.12        16.37 o
   1  17   7         72.77         50.43        26.00 o
   2  17   7          4.13          8.80        20.82 o
   3  17   7          7.40         25.91        26.52 o
  -4  18   7          2.07        -13.76        39.60 o
  -3  18   7         18.56         26.58        21.85 o
  -2  18   7         46.94         42.31        43.52 o
  -1  18   7         24.37         48.91        18.25 o
   0  18   7        108.19        109.46        21.03 o
   1  18   7          4.57          5.67        16.97 o
   2  18   7         59.21         86.79        25.61 o
   3  18   7         26.76          8.29        22.25 o
  -3  19   7          0.13        -25.20        26.05 o
  -2  19   7         55.01         40.16        31.06 o
  -1  19   7          1.28          6.64        19.97 o
   0  19   7         19.86         12.48        17.37 o
   1  19   7         12.87         34.49        20.22 o
   2  19   7          7.56          3.33        24.27 o
  -2  20   7        199.49        213.93        38.67 o
  -1  20   7         17.11         19.54        47.92 o
   0  20   7         22.00         -2.71        20.00 o
   1  20   7         25.31        -16.46        36.47 o
  -1 -23   8         12.56         14.48        26.76 o
   0 -23   8          8.42          1.68        37.05 o
   1 -23   8          0.18         -2.07        24.07 o
   2 -23   8         10.97          9.87        27.65 o
  -2 -22   8         21.88         37.14        30.53 o
  -1 -22   8         60.75         52.17        31.64 o
   0 -22   8          1.46        -13.75        19.44 o
   1 -22   8         11.34          6.73        18.64 o
   2 -22   8         45.06         27.00        32.58 o
   3 -22   8        104.36        110.48        39.08 o
  -3 -21   8          0.41          3.84        25.70 o
  -2 -21   8         46.43         79.11        29.06 o
  -1 -21   8         26.22         48.60        22.33 o
   0 -21   8         22.78         20.97        19.91 o
   1 -21   8          1.77        -10.24        15.30 o
   2 -21   8         19.44         26.64        15.32 o
   3 -21   8         28.64          1.74        26.72 o
  -3 -20   8         62.24         50.23        25.36 o
  -2 -20   8         47.96         59.60        25.23 o
  -1 -20   8         68.27         55.24        16.70 o
   0 -20   8        162.98        199.46        24.96 o
   1 -20   8          1.63          0.48        15.54 o
   2 -20   8        102.86         91.98        16.89 o
   3 -20   8          0.48         -4.43        19.31 o
   4 -20   8        166.22         96.48        45.48 o
  -4 -19   8          4.27         16.51        26.94 o
  -3 -19   8         62.77         71.78        25.44 o
  -2 -19   8         42.58         51.32        23.77 o
  -1 -19   8         28.77         30.80        14.82 o
   0 -19   8         13.36         40.38        15.32 o
   1 -19   8         63.13         74.00        14.27 o
   2 -19   8         22.63         24.82        11.35 o
   3 -19   8         23.31          3.32        18.36 o
   4 -19   8         16.12         15.93        29.24 o
  -4 -18   8          0.21         -7.29        34.82 o
  -3 -18   8         14.56         18.43        21.76 o
  -2 -18   8          8.36         34.07        11.83 o
  -1 -18   8         92.10         91.24        17.88 o
   0 -18   8         16.67         24.79         7.39 o
   1 -18   8        150.75        130.74        14.34 o
   2 -18   8        178.29        190.50        16.99 o
   3 -18   8         13.52          2.27        21.80 o
   4 -18   8          5.10          3.16        23.11 o
   5 -18   8          0.13         -0.97        26.44 o
  -5 -17   8          9.31         10.79        22.13 o
  -4 -17   8         48.46         41.01        21.11 o
  -3 -17   8         34.30         47.71        17.80 o
  -2 -17   8        111.50        121.44        12.81 o
  -1 -17   8         52.94         47.03        13.00 o
   0 -17   8         22.59         22.65         8.21 o
   1 -17   8        191.17        215.60        16.10 o
   2 -17   8         97.09         88.73        13.10 o
   3 -17   8        453.83        412.81        23.61 o
   4 -17   8        137.23        144.75        26.95 o
   5 -17   8         63.16         31.43        33.96 o
  -5 -16   8        113.47        198.15        56.50 o
  -4 -16   8         13.16          7.60        18.95 o
  -3 -16   8          1.12          0.81        12.69 o
  -2 -16   8         13.39          8.36         9.71 o
  -1 -16   8          1.52         30.74        10.67 o
   0 -16   8         77.26         74.28         8.98 o
   1 -16   8         19.40         12.84         8.33 o
   2 -16   8          2.04          5.22         9.86 o
   3 -16   8          4.12         -7.85         8.36 o
   4 -16   8          3.79         -3.36        22.65 o
   5 -16   8          0.36         24.70        34.22 o
  -5 -15   8         56.75         76.30        24.23 o
  -4 -15   8         47.47         38.72        20.16 o
  -3 -15   8         25.37         13.30        11.89 o
  -2 -15   8          8.78         14.01         9.21 o
  -1 -15   8          3.26          1.53         9.44 o
   0 -15   8        411.11        372.25        15.00 o
   1 -15   8         16.34         76.07         9.52 o
   2 -15   8         20.28         17.62         8.47 o
   3 -15   8          2.59          0.37         7.19 o
   4 -15   8         43.39         59.47        17.88 o
   5 -15   8         20.45        -19.46        29.19 o
   6 -15   8         18.25         -5.04        29.00 o
  -5 -14   8         42.53         13.48        18.54 o
  -4 -14   8         10.53         22.80        12.57 o
  -3 -14   8         12.62         20.43         6.80 o
  -2 -14   8          0.25         15.24         8.48 o
  -1 -14   8          0.04         -1.25         9.54 o
   0 -14   8         34.91         37.25         7.36 o
   1 -14   8        228.02        214.18        11.54 o
   2 -14   8       1146.99       1219.34        35.26 o
   3 -14   8        697.56        667.28        29.07 o
   4 -14   8          9.64         12.97        14.79 o
   5 -14   8          0.41        -11.16        21.58 o
   6 -14   8         43.60          7.09        33.66 o
  -6 -13   8        138.50        153.36        41.99 o
  -5 -13   8          5.56          7.68        22.57 o
  -4 -13   8        113.89        103.07         8.07 o
  -3 -13   8        106.90         99.40         8.75 o
  -2 -13   8          4.21          6.39         7.60 o
  -1 -13   8        331.26        335.39        15.25 o
   0 -13   8        579.63        529.22        14.80 o
   1 -13   8         10.71         12.42         7.53 o
   2 -13   8        172.22        156.79        10.83 o
   3 -13   8          0.01         53.45        16.95 o
   4 -13   8         41.14         22.63        13.76 o
   5 -13   8          9.11         -3.42        16.09 o
   6 -13   8         72.53         58.59        32.64 o
  -6 -12   8         20.38         39.49        20.02 o
  -5 -12   8          1.47         -3.56        12.01 o
  -4 -12   8        112.73        113.89         8.54 o
  -3 -12   8        190.68        203.26        10.43 o
  -2 -12   8         49.34         47.65         9.02 o
  -1 -12   8          4.51          3.65         7.85 o
   0 -12   8          9.93         15.05         6.72 o
   1 -12   8        140.19        128.38         9.09 o
   2 -12   8        185.31        157.81         9.74 o
   3 -12   8          2.57          7.49         8.86 o
   4 -12   8         44.20         47.24        14.36 o
   5 -12   8         40.54         44.13        17.92 o
   6 -12   8          6.86          3.56        20.45 o
  -6 -11   8         14.00         12.22        18.28 o
  -5 -11   8         25.14         24.31        11.52 o
  -4 -11   8        161.54        144.77         8.28 o
  -3 -11   8          4.42          8.67         5.33 o
  -2 -11   8         26.48         31.33         7.41 o
  -1 -11   8          0.72          7.56         8.44 o
   0 -11   8        743.85        750.10        20.17 o
   1 -11   8        195.84        226.25        10.51 o
   2 -11   8        695.02        642.19        17.05 o
   3 -11   8          1.34         22.18         8.74 o
   4 -11   8         82.75         85.42        12.14 o
   5 -11   8          4.16          1.52        16.71 o
   6 -11   8         88.28         80.75        25.19 o
  -6 -10   8          0.39         21.77        16.56 o
  -5 -10   8        160.38        144.18        15.46 o
  -4 -10   8          6.59          6.22         6.14 o
  -3 -10   8         15.85        164.25         9.51 o
  -2 -10   8        264.31        280.40        12.29 o
  -1 -10   8        325.99        298.07        13.10 o
   0 -10   8        199.72        221.84         9.62 o
   1 -10   8         61.84         62.80         7.02 o
   2 -10   8        215.72        257.62        11.16 o
   3 -10   8          3.10          8.23         7.44 o
   4 -10   8        117.25         99.82        11.65 o
   5 -10   8         54.56         33.62        11.73 o
   6 -10   8         32.49         41.06        17.24 o
  -6  -9   8         29.31         17.83        15.97 o
  -5  -9   8         48.41         26.92        10.63 o
  -4  -9   8        225.26        208.10        10.02 o
  -3  -9   8          0.09          6.20         6.46 o
  -2  -9   8         20.76         15.38         6.46 o
  -1  -9   8         28.23         49.87         7.72 o
   0  -9   8         50.51         47.23         6.83 o
   1  -9   8        130.63        189.18        13.20 o
   2  -9   8        194.82        182.72         8.81 o
   3  -9   8         57.26         44.71         7.64 o
   4  -9   8          0.81         20.59         8.49 o
   5  -9   8          1.41          7.98        10.22 o
   6  -9   8         40.29         42.60        20.15 o
  -7  -8   8          2.18          5.16        25.00 o
  -6  -8   8          0.14          9.76        12.81 o
  -5  -8   8          1.44          0.60         9.85 o
  -4  -8   8          0.38         11.42         5.95 o
  -3  -8   8         85.89         82.18         8.08 o
  -2  -8   8        332.15        292.09         9.78 o
  -1  -8   8       1164.51       1252.97        27.56 o
   0  -8   8        464.51        529.73        14.26 o
   1  -8   8        186.10        190.43         9.48 o
   2  -8   8          0.65          2.39         4.39 o
   3  -8   8        450.24        431.22        15.26 o
   4  -8   8         54.82         59.67         8.60 o
   5  -8   8          5.09         10.34         9.37 o
   6  -8   8        107.74        129.60        20.77 o
   7  -8   8        144.14        101.96        72.56 o
  -7  -7   8         23.67         34.65        22.58 o
  -6  -7   8          0.06          1.20        11.76 o
  -5  -7   8          0.01          2.96         9.90 o
  -4  -7   8         42.71         49.60         7.46 o
  -3  -7   8         70.23         70.69         8.24 o
  -2  -7   8        141.66        116.13         7.57 o
  -1  -7   8        552.94        532.67        14.17 o
   0  -7   8        463.96        477.35        11.83 o
   1  -7   8         38.11         38.53         6.70 o
   2  -7   8          4.42         10.09         5.52 o
   3  -7   8        149.22        193.34         9.95 o
   4  -7   8        244.13        256.05        12.20 o
   5  -7   8        130.99        114.10        11.19 o
   6  -7   8          3.07        -15.37        17.95 o
   7  -7   8         20.66         -0.85        64.24 o
  -7  -6   8         10.11         14.46        18.94 o
  -6  -6   8         80.10         62.41        14.34 o
  -5  -6   8         68.61         74.74        13.31 o
  -4  -6   8        304.39        326.50        11.56 o
  -3  -6   8          0.54         79.15         9.03 o
  -2  -6   8       1726.62       1666.21        30.62 o
  -1  -6   8        131.43        307.59        20.97 o
   0  -6   8        213.45        205.33        13.87 o
   1  -6   8       1297.22       1226.01        21.68 o
   2  -6   8         72.21        294.18        10.19 o
   3  -6   8        211.84        214.27         9.93 o
   4  -6   8          1.33         -0.14         7.11 o
   5  -6   8         43.13        166.90        15.93 o
   6  -6   8        171.34        151.75        19.78 o
   7  -6   8         65.16         16.32        33.22 o
  -7  -5   8          4.85        -23.50        23.50 o
  -6  -5   8          6.65         -5.20        12.09 o
  -5  -5   8        114.74         95.14        11.32 o
  -4  -5   8        387.21        520.62        18.68 o
  -3  -5   8         67.88         82.78         7.21 o
  -2  -5   8        580.84        585.74        16.03 o
  -1  -5   8       1004.44       1044.46        22.94 o
   0  -5   8        178.00        133.35         6.52 o
   1  -5   8         15.03         14.27         5.27 o
   2  -5   8        250.44        334.29        10.96 o
   3  -5   8         60.60         59.05         5.95 o
   4  -5   8         46.18        119.13         9.55 o
   5  -5   8        312.09        293.97        15.66 o
   6  -5   8        130.72        101.61        16.03 o
   7  -5   8         81.26         40.29        22.36 o
  -7  -4   8          4.01        -14.59        19.43 o
  -6  -4   8         46.22         21.83        12.35 o
  -5  -4   8          4.13         14.77        10.18 o
  -4  -4   8         28.67         39.34         5.58 o
  -3  -4   8       1122.46       1069.90        24.43 o
  -2  -4   8       1303.53       1356.72        24.96 o
  -1  -4   8       1152.10       1200.12        24.54 o
   0  -4   8        591.73        528.98        12.20 o
   1  -4   8       1409.65       1265.60        23.05 o
   2  -4   8         79.16         89.50         6.02 o
   3  -4   8         48.73        133.22         7.73 o
   4  -4   8        259.58        285.62        11.99 o
   5  -4   8         37.58         52.64        10.89 o
   6  -4   8        248.35        241.71        22.77 o
   7  -4   8          2.64         33.55        29.88 o
  -7  -3   8          0.17         -8.26        14.95 o
  -6  -3   8          6.81          4.56        11.85 o
  -5  -3   8          1.18         16.87        10.73 o
  -4  -3   8         64.61         79.81         6.40 o
  -3  -3   8        655.08        582.73        18.57 o
  -2  -3   8          4.32         13.59         5.31 o
  -1  -3   8        108.15         96.31         9.56 o
   0  -3   8       1969.42       1866.24        34.27 o
   1  -3   8        679.04        620.10        13.77 o
   2  -3   8         42.39        114.43         8.12 o
   3  -3   8        596.95        606.89        17.62 o
   4  -3   8        163.03        162.15        10.30 o
   5  -3   8         68.97         65.33         9.40 o
   6  -3   8         84.66         77.64        14.66 o
   7  -3   8          2.52        -19.18        22.78 o
  -7  -2   8          0.07         -3.22        16.50 o
  -6  -2   8          2.51         -0.53        13.66 o
  -5  -2   8          3.18         -5.99        10.05 o
  -4  -2   8         48.65         77.69         7.60 o
  -3  -2   8        744.16        700.99        22.48 o
  -2  -2   8         22.03         47.50        17.12 o
  -1  -2   8          1.85         76.92         7.42 o
   0  -2   8        697.75        671.82        16.85 o
   1  -2   8        518.76        437.78        11.61 o
   2  -2   8       1861.77       1922.70        51.50 o
   3  -2   8        724.69        765.72        18.74 o
   4  -2   8          1.45         19.72         6.12 o
   5  -2   8        313.86        412.81        21.87 o
   6  -2   8         26.86          9.06        10.75 o
   7  -2   8         11.52         15.39        27.83 o
  -7  -1   8          4.09          9.92        16.16 o
  -6  -1   8          1.44         -0.71        11.31 o
  -5  -1   8        127.55        181.91        17.00 o
  -4  -1   8         73.62         74.28         7.83 o
  -3  -1   8         76.06        106.16         7.88 o
  -2  -1   8        208.74        220.71         8.20 o
  -1  -1   8       1113.27        974.17        23.05 o
   0  -1   8        532.72        493.43        15.22 o
   1  -1   8       1405.82       1360.72        27.43 o
   2  -1   8        242.61        238.70         9.80 o
   3  -1   8        218.31        262.54        11.26 o
   4  -1   8         22.09         31.79         6.76 o
   5  -1   8        197.25        193.14        11.64 o
   6  -1   8         90.16         84.49        18.31 o
   7  -1   8         24.95          8.40        30.21 o
  -7   0   8          6.67          7.21        18.20 o
  -6   0   8          1.57         11.34        12.69 o
  -5   0   8         10.40         26.35         6.09 o
  -4   0   8          0.07          3.63         6.69 o
  -3   0   8        171.28        134.79         8.88 o
  -2   0   8       1451.02       1520.18        64.12 o
  -1   0   8       3347.45       3147.70        52.96 o
   0   0   8        173.83        233.64         9.75 o
   1   0   8       4669.12       4189.76        65.01 o
   2   0   8       3448.41       3612.51        53.67 o
   3   0   8        203.30        230.47         9.20 o
   4   0   8          9.75          3.28         6.72 o
   5   0   8        352.01        348.59        14.81 o
   6   0   8         96.60         76.01        17.37 o
   7   0   8        171.33        175.80        44.33 o
  -7   1   8         60.62         42.66        17.27 o
  -6   1   8         43.98         67.50        15.98 o
  -5   1   8          5.53          8.43         6.74 o
  -4   1   8        520.82        573.68        22.79 o
  -3   1   8        172.46        245.81        15.50 o
  -2   1   8        424.99        341.84        11.89 o
  -1   1   8        422.38        499.82        13.34 o
   0   1   8       2644.21       2666.16        47.21 o
   1   1   8       1185.24       1157.59        21.71 o
   2   1   8       1840.23       1755.76        32.24 o
   3   1   8         46.45         45.84         6.17 o
   4   1   8        631.19        714.66        26.94 o
   5   1   8        317.62        316.29        13.25 o
   6   1   8         62.80         60.14        16.67 o
   7   1   8         90.39         47.09        39.32 o
  -7   2   8          0.82         -7.96        20.49 o
  -6   2   8        159.66        145.57        18.64 o
  -5   2   8         21.44         22.89         6.85 o
  -4   2   8         86.34         69.69         6.91 o
  -3   2   8         80.72        118.31         8.02 o
  -2   2   8        139.90        321.90        13.46 o
  -1   2   8        700.91        724.95        15.99 o
   0   2   8        187.09        152.58         6.69 o
   1   2   8        493.39        621.24        14.18 o
   2   2   8        134.35        103.95         5.52 o
   3   2   8        105.25        100.43         7.56 o
   4   2   8        133.96        156.26         8.95 o
   5   2   8         73.76         69.08         7.87 o
   6   2   8        193.85        198.35        21.44 o
   7   2   8          9.42         11.25        28.50 o
  -7   3   8         28.38         24.64        27.06 o
  -6   3   8          0.01         10.58        20.67 o
  -5   3   8        246.36        276.05        14.61 o
  -4   3   8          0.32          6.66         4.94 o
  -3   3   8        142.25        185.47        10.84 o
  -2   3   8         79.29         98.07         6.99 o
  -1   3   8         75.21         77.90         6.31 o
   0   3   8        944.74        955.69        19.67 o
   1   3   8       1506.97       1776.55        29.76 o
   2   3   8         25.94         38.25         4.80 o
   3   3   8         21.41         41.52         6.61 o
   4   3   8        307.11        262.60        12.28 o
   5   3   8        337.05        350.81        17.77 o
   6   3   8         51.36         24.51        15.35 o
  -7   4   8          5.47         -8.62        28.52 o
  -6   4   8         81.07         67.58        18.27 o
  -5   4   8        547.20        558.18        21.53 o
  -4   4   8          3.33          4.31         7.36 o
  -3   4   8        879.90        980.40        31.40 o
  -2   4   8        177.31        188.64         7.61 o
  -1   4   8        233.61        236.66         8.89 o
   0   4   8        537.92        515.41        15.19 o
   1   4   8        207.26        218.48         8.51 o
   2   4   8       2119.97       2207.28        42.50 o
   3   4   8        110.28        102.03         8.41 o
   4   4   8         37.78         38.05         9.32 o
   5   4   8        209.33        204.76        13.31 o
   6   4   8          0.00         -9.92        21.90 o
  -7   5   8         11.83         47.24        59.48 o
  -6   5   8         74.48         86.28        26.93 o
  -5   5   8          2.74          7.17         8.83 o
  -4   5   8          0.10          8.71         7.14 o
  -3   5   8        375.14        381.51        14.44 o
  -2   5   8         97.51        119.14         7.39 o
  -1   5   8          0.35         51.59         6.39 o
   0   5   8         46.04         49.37         7.24 o
   1   5   8         69.99         71.51         5.44 o
   2   5   8        541.18        508.21        12.11 o
   3   5   8        641.22        585.81        18.96 o
   4   5   8         85.44        154.10        11.89 o
   5   5   8         98.21         82.55        11.56 o
   6   5   8         40.41         45.08        23.10 o
  -7   6   8          4.67          8.75        58.54 o
  -6   6   8         41.29         27.10        16.11 o
  -5   6   8          3.17         -7.40         9.23 o
  -4   6   8         31.92         31.14         8.51 o
  -3   6   8          6.39         16.00         7.30 o
  -2   6   8        360.48        416.22        12.69 o
  -1   6   8        268.48        260.78        10.12 o
   0   6   8        371.97        334.14         9.53 o
   1   6   8        397.54        400.08        12.37 o
   2   6   8         35.79         42.94         6.12 o
   3   6   8          8.75         38.86         8.09 o
   4   6   8         38.32         33.59         8.90 o
   5   6   8          0.84          6.44        10.17 o
   6   6   8          1.96          7.61        20.51 o
  -7   7   8          2.78         15.64        35.61 o
  -6   7   8        261.82        254.44        31.89 o
  -5   7   8        146.15        143.90        14.84 o
  -4   7   8          5.45          2.65         7.60 o
  -3   7   8          1.90         42.96        10.16 o
  -2   7   8          1.67          3.81         7.78 o
  -1   7   8         84.87         84.63         7.67 o
   0   7   8        536.14        554.99        14.78 o
   1   7   8        286.48        275.09        11.01 o
   2   7   8          2.02          5.02         5.83 o
   3   7   8        163.39        193.72        11.84 o
   4   7   8        123.12        113.88         9.33 o
   5   7   8         90.40         66.19        16.75 o
   6   7   8          0.11         -9.93        21.70 o
  -6   8   8          4.57         34.49        22.58 o
  -5   8   8         14.90         26.12        12.68 o
  -4   8   8        152.27        175.33        16.82 o
  -3   8   8        178.20        144.21        12.81 o
  -2   8   8         70.73         70.16         7.59 o
  -1   8   8          1.87         -0.88         6.27 o
   0   8   8         68.80         77.59         7.40 o
   1   8   8        605.58        616.95        17.85 o
   2   8   8         49.97         52.70         7.19 o
   3   8   8         12.65          3.86         7.62 o
   4   8   8         35.37         39.19         9.74 o
   5   8   8        103.66        109.08        18.21 o
   6   8   8        139.28        120.94        37.37 o
  -6   9   8          8.72          9.95        18.21 o
  -5   9   8         41.63         52.35        14.24 o
  -4   9   8          1.67          5.74        10.69 o
  -3   9   8        588.06        612.62        23.22 o
  -2   9   8         43.68         58.01         7.56 o
  -1   9   8          0.09          6.45         7.21 o
   0   9   8       1037.18       1101.56        27.93 o
   1   9   8          5.93          5.06         6.50 o
   2   9   8        246.32        245.20        14.71 o
   3   9   8        148.32        134.95         9.65 o
   4   9   8          0.00         -4.99        10.28 o
   5   9   8          0.00         -1.26        16.07 o
   6   9   8        148.37         97.58        37.87 o
  -6  10   8         85.26         87.00        28.00 o
  -5  10   8         11.86         10.61        17.18 o
  -4  10   8         62.20         52.29        12.98 o
  -3  10   8          1.16         15.47        10.29 o
  -2  10   8        164.36        171.03        10.82 o
  -1  10   8        293.04        268.76        12.54 o
   0  10   8        298.53        261.00        11.96 o
   1  10   8          0.09          0.00         6.57 o
   2  10   8        104.52        227.45        29.63 o
   3  10   8        160.62        231.49        19.03 o
   4  10   8        209.72        169.25        16.94 o
   5  10   8         29.56         25.18        18.09 o
  -6  11   8         19.89         -5.24        27.99 o
  -5  11   8         73.99         59.34        29.26 o
  -4  11   8        169.01        160.96        20.44 o
  -3  11   8         25.91         35.37        12.67 o
  -2  11   8        200.60        198.83        11.21 o
  -1  11   8          0.09          0.62         6.86 o
   0  11   8         82.59         70.39         8.87 o
   1  11   8          6.83          4.37         7.18 o
   2  11   8         67.00         92.02         8.44 o
   3  11   8         25.03         19.15        12.62 o
   4  11   8         87.00         62.79        20.17 o
   5  11   8          0.78         15.68        21.29 o
  -6  12   8         93.36        110.74        39.39 o
  -5  12   8         46.52        111.29        33.12 o
  -4  12   8         22.67         47.81        17.82 o
  -3  12   8         27.92         39.10        14.94 o
  -2  12   8         60.61         49.61         9.58 o
  -1  12   8        529.66        487.16        16.59 o
   0  12   8        521.31        577.93        18.96 o
   1  12   8         41.79        198.79        12.78 o
   2  12   8        448.94        461.34        17.91 o
   3  12   8        158.79        137.36        16.08 o
   4  12   8         19.10         -4.16        23.75 o
   5  12   8         16.18         32.46        55.14 o
  -5  13   8          9.40          8.99        29.90 o
  -4  13   8         99.51         76.14        20.06 o
  -3  13   8          9.98          3.94        11.62 o
  -2  13   8        127.62        110.62        12.72 o
  -1  13   8         21.65         11.04         8.95 o
   0  13   8         22.83         23.15         9.12 o
   1  13   8          7.62         17.35         9.28 o
   2  13   8         80.42         97.73         9.13 o
   3  13   8          5.69          4.17        14.63 o
   4  13   8         57.73         63.63        25.60 o
  -5  14   8         49.02        119.36        38.21 o
  -4  14   8          7.49         15.50        22.30 o
  -3  14   8          0.80          4.80        12.57 o
  -2  14   8          0.43         -5.90        11.31 o
  -1  14   8         29.77         62.66        10.44 o
   0  14   8         20.14          3.88        10.59 o
   1  14   8         14.74         21.81         9.32 o
   2  14   8         34.76         82.74        10.78 o
   3  14   8          1.35          0.32        17.12 o
   4  14   8         19.88         14.01        27.67 o
  -5  15   8         22.19          5.92        40.05 o
  -4  15   8          0.15          9.76        30.39 o
  -3  15   8          0.50          8.18        15.03 o
  -2  15   8         23.37         21.33        12.87 o
  -1  15   8          0.00          0.29        10.42 o
   0  15   8         36.04         40.14        12.82 o
   1  15   8        444.74        419.00        24.60 o
   2  15   8          2.45         22.05        11.98 o
   3  15   8          0.83          4.11        21.36 o
  -4  16   8          3.42         25.75        35.23 o
  -3  16   8         62.13         58.67        22.15 o
  -2  16   8        420.00        471.41        33.55 o
  -1  16   8         41.69         22.36        13.22 o
   0  16   8         64.89         46.41        13.29 o
   1  16   8          1.52          9.47        12.61 o
   2  16   8         81.83         58.27        20.68 o
   3  16   8          4.15        -19.55        19.55 o
  -4  17   8         41.52         14.59        33.41 o
  -3  17   8         13.90          4.85        22.17 o
  -2  17   8        134.91        116.20        35.23 o
  -1  17   8         63.51         60.56        17.25 o
   0  17   8         95.31         79.55        18.00 o
   1  17   8          4.14          6.06        15.99 o
   2  17   8          0.31         18.56        22.44 o
   3  17   8         63.93         42.76        26.74 o
  -3  18   8        192.59        181.93        30.45 o
  -2  18   8         15.33         22.11        25.07 o
  -1  18   8         31.64         30.57        17.36 o
   0  18   8         30.71         20.46        16.53 o
   1  18   8         12.14         16.26        17.03 o
   2  18   8          0.88         15.66        26.67 o
  -3  19   8        117.41        134.11        42.03 o
  -2  19   8         96.36        124.18        40.21 o
  -1  19   8         11.42         -2.68        20.50 o
   0  19   8          2.13         -1.96        20.99 o
   1  19   8          0.10         22.76        22.63 o
   2  19   8          5.46        -12.77        24.59 o
  -2  20   8          0.90         19.54        29.48 o
  -1  20   8         34.14         44.22        36.88 o
   0  20   8          0.08        -12.57        27.45 o
  -1 -23   9         14.46         43.17        29.73 o
   0 -23   9          1.98          2.87        27.23 o
   1 -23   9          2.20          4.32        24.17 o
   2 -23   9          7.56          7.33        23.87 o
  -2 -22   9         68.88         67.26        34.30 o
  -1 -22   9          0.02        -11.93        27.32 o
   0 -22   9          4.93         -4.35        19.24 o
   1 -22   9         60.36         57.63        19.79 o
   2 -22   9         40.96         23.40        21.73 o
   3 -22   9         45.04         27.78        38.36 o
  -3 -21   9         31.37         -1.70        44.78 o
  -2 -21   9          8.00         -2.37        23.49 o
  -1 -21   9         38.10         34.23        21.21 o
   0 -21   9          2.85         14.22        18.02 o
   1 -21   9         10.27          8.63        20.38 o
   2 -21   9          4.82         -2.51        23.41 o
   3 -21   9          0.73        -19.56        19.56 o
  -3 -20   9          5.66          7.37        21.20 o
  -2 -20   9         78.43         59.95        24.19 o
  -1 -20   9        131.96        115.39        21.41 o
   0 -20   9         56.57         56.81        20.72 o
   1 -20   9          0.01          2.11        19.00 o
   2 -20   9          0.01          0.63        14.64 o
   3 -20   9         23.57         13.53        22.96 o
   4 -20   9         33.09         12.20        30.04 o
  -4 -19   9          1.01         19.25        23.75 o
  -3 -19   9          0.29         16.76        23.63 o
  -2 -19   9          6.89        -15.78        18.32 o
  -1 -19   9        143.56        158.14        21.05 o
   0 -19   9         74.54         67.72        14.71 o
   1 -19   9         19.97         14.48        13.06 o
   2 -19   9         61.14         62.23        14.24 o
   3 -19   9          6.68         15.78        24.95 o
   4 -19   9          3.76         18.23        23.01 o
  -4 -18   9         26.77         34.43        30.43 o
  -3 -18   9         29.20         30.79        23.68 o
  -2 -18   9         46.73         52.51        12.73 o
  -1 -18   9         13.67          2.53        11.35 o
   0 -18   9         27.44         20.21        12.00 o
   1 -18   9         60.71         64.84        12.42 o
   2 -18   9         45.40         47.22        13.35 o
   3 -18   9          5.83         -2.85        18.78 o
   4 -18   9         75.68         80.61        29.69 o
   5 -18   9         30.51        -64.49        81.06 o
  -5 -17   9         26.21         20.22        40.86 o
  -4 -17   9         91.02         86.96        24.10 o
  -3 -17   9        298.41        263.30        22.26 o
  -2 -17   9          3.09          2.00        10.21 o
  -1 -17   9          0.89         -3.89        12.87 o
   0 -17   9        196.49        218.11        11.89 o
   1 -17   9        159.82        188.98        14.33 o
   2 -17   9        155.55        151.27        15.72 o
   3 -17   9       1426.22       1384.68        68.45 o
   4 -17   9         26.71         31.37        24.36 o
   5 -17   9          0.02        -24.46        38.26 o
  -5 -16   9         15.30        -35.18        43.33 o
  -4 -16   9          8.80         25.71        18.39 o
  -3 -16   9          6.67         35.00        13.28 o
  -2 -16   9         46.47         33.35         9.70 o
  -1 -16   9          0.19         62.03        13.09 o
   0 -16   9        367.07        359.26        14.31 o
   1 -16   9         96.46         95.96        11.11 o
   2 -16   9          1.73         11.60        10.57 o
   3 -16   9        154.45        115.46        10.97 o
   4 -16   9         11.52          1.55        23.01 o
   5 -16   9         43.17         49.34        30.19 o
  -5 -15   9         12.65         31.75        20.15 o
  -4 -15   9         47.34         35.56        16.88 o
  -3 -15   9         25.20         23.93         8.24 o
  -2 -15   9        166.17        157.05        12.55 o
  -1 -15   9        153.88        143.87        13.55 o
   0 -15   9        454.49        381.59        13.83 o
   1 -15   9          6.57         15.28         7.32 o
   2 -15   9        261.59        269.80        15.10 o
   3 -15   9          8.47          8.26         6.17 o
   4 -15   9          1.28         24.66        17.87 o
   5 -15   9          8.09        -22.52        22.52 o
  -5 -14   9          1.72         17.94        26.89 o
  -4 -14   9        242.82        186.98        18.33 o
  -3 -14   9         76.69         79.98         9.74 o
  -2 -14   9         81.68         84.54        10.82 o
  -1 -14   9        805.35        854.71        26.19 o
   0 -14   9        801.21        803.08        21.79 o
   1 -14   9        714.02        699.04        20.62 o
   2 -14   9       2920.39       3031.85        87.29 o
   3 -14   9        599.07        662.37        30.06 o
   4 -14   9         22.35         12.39        13.53 o
   5 -14   9          5.47          4.11        20.08 o
   6 -14   9          6.94         22.03        33.37 o
  -6 -13   9          6.89          5.97        31.68 o
  -5 -13   9          4.41          5.65        21.43 o
  -4 -13   9         33.85         36.10         4.74 o
  -3 -13   9        173.93        143.93         9.93 o
  -2 -13   9         26.44         23.36         8.80 o
  -1 -13   9         81.62         76.35         9.85 o
   0 -13   9         46.99         52.80         7.62 o
   1 -13   9        108.65        131.16         9.58 o
   2 -13   9         72.88         61.62         8.13 o
   3 -13   9        224.54        289.62        20.93 o
   4 -13   9          9.79         10.83        14.21 o
   5 -13   9          2.08          8.02        20.49 o
   6 -13   9        102.08         82.93        46.05 o
  -6 -12   9          1.38          1.03        18.54 o
  -5 -12   9          0.08        -10.83        12.08 o
  -4 -12   9        247.57        258.50        13.98 o
  -3 -12   9         70.80         51.17         8.55 o
  -2 -12   9        840.03        779.30        27.66 o
  -1 -12   9         18.92         17.38         8.53 o
   0 -12   9         51.90         52.59         7.05 o
   1 -12   9        243.01        260.02        11.56 o
   2 -12   9        310.65        298.08        12.05 o
   3 -12   9        367.40        397.93        16.80 o
   4 -12   9         72.03         81.19        13.85 o
   5 -12   9        174.92        150.43        25.48 o
   6 -12   9          0.10         22.94        32.54 o
  -6 -11   9          5.85         -5.05        20.95 o
  -5 -11   9         32.94         35.22         9.69 o
  -4 -11   9         15.53         16.93         6.28 o
  -3 -11   9        342.55        280.97        10.67 o
  -2 -11   9        359.95        376.23        13.68 o
  -1 -11   9       1347.81       1362.16        33.83 o
   0 -11   9          6.41         11.27         6.00 o
   1 -11   9        279.26        311.65        11.40 o
   2 -11   9        282.96        243.95        11.01 o
   3 -11   9         96.16         91.00         9.66 o
   4 -11   9         53.42         91.07        14.42 o
   5 -11   9          0.11         -3.11        13.18 o
   6 -11   9         16.64         65.13        23.15 o
  -6 -10   9          4.84          7.59        15.83 o
  -5 -10   9         48.77         25.97        13.22 o
  -4 -10   9        131.27        117.56         8.73 o
  -3 -10   9        137.00        461.58        16.57 o
  -2 -10   9         93.83         87.68         8.56 o
  -1 -10   9        229.81        197.29        10.81 o
   0 -10   9       1574.35       1560.00        32.82 o
   1 -10   9        465.60        445.97        14.82 o
   2 -10   9        145.61        194.28        10.41 o
   3 -10   9        128.83        230.44        14.21 o
   4 -10   9          2.78         -4.44         8.51 o
   5 -10   9          1.21          7.30        11.37 o
   6 -10   9         13.02         17.62        19.30 o
  -6  -9   9          8.06         11.35        15.56 o
  -5  -9   9          8.03          3.22        10.33 o
  -4  -9   9        239.22        298.22        14.75 o
  -3  -9   9         17.40         22.76         7.47 o
  -2  -9   9         22.24          5.53         6.67 o
  -1  -9   9        352.90        407.81        15.01 o
   0  -9   9         39.87         42.30         6.76 o
   1  -9   9        294.43        322.10        17.83 o
   2  -9   9          5.83         63.16         7.18 o
   3  -9   9        341.43        316.22        12.36 o
   4  -9   9        248.34        268.39        13.93 o
   5  -9   9          2.08          1.85        10.90 o
   6  -9   9         12.06          2.82        16.18 o
  -6  -8   9         52.62         40.43        14.72 o
  -5  -8   9        153.31        112.80        12.78 o
  -4  -8   9         46.17        107.38        10.03 o
  -3  -8   9          3.16         -0.22         6.72 o
  -2  -8   9        110.88        145.91         8.49 o
  -1  -8   9       1575.06       1550.74        30.38 o
   0  -8   9        243.98        198.97         8.50 o
   1  -8   9        221.69        204.25         9.70 o
   2  -8   9        254.10        214.08         9.24 o
   3  -8   9         20.32         20.55         6.75 o
   4  -8   9        766.07        836.98        32.64 o
   5  -8   9         95.26         79.95        11.83 o
   6  -8   9         15.92         18.37        17.62 o
  -7  -7   9          0.04         -8.23        24.46 o
  -6  -7   9         65.77         39.11        13.11 o
  -5  -7   9         39.97         46.92        10.90 o
  -4  -7   9        869.33        820.84        40.95 o
  -3  -7   9        166.96        189.68        15.51 o
  -2  -7   9        220.51        225.83         8.83 o
  -1  -7   9       1307.50       1242.98        26.02 o
   0  -7   9         93.28         92.66         7.12 o
   1  -7   9        110.89        115.00         9.05 o
   2  -7   9         93.46        124.85         7.02 o
   3  -7   9          9.54         14.95         7.05 o
   4  -7   9          7.87         15.59         7.52 o
   5  -7   9         29.94         34.53         9.51 o
   6  -7   9         35.65         59.37        15.97 o
   7  -7   9          9.37         25.29        27.39 o
  -7  -6   9          2.59          6.75        24.28 o
  -6  -6   9          0.77          4.00        11.77 o
  -5  -6   9        451.89        425.73        28.77 o
  -4  -6   9        450.76        543.28        17.70 o
  -3  -6   9        812.12        849.44        22.51 o
  -2  -6   9        219.01        231.96         8.84 o
  -1  -6   9          4.26         22.20         5.77 o
   0  -6   9       1156.00       1163.27        21.73 o
   1  -6   9       1141.60       1098.82        26.12 o
   2  -6   9        128.14        273.96         9.62 o
   3  -6   9        198.93        189.98         9.05 o
   4  -6   9        121.71        111.92         9.66 o
   5  -6   9          0.27         -7.90         7.90 o
   6  -6   9         68.03         57.45        18.75 o
   7  -6   9         11.78         13.40        24.83 o
  -7  -5   9         12.80         -2.63        21.09 o
  -6  -5   9          7.33         10.57        14.08 o
  -5  -5   9          1.39          4.68         9.65 o
  -4  -5   9        645.06        611.68        24.04 o
  -3  -5   9        140.82        128.22         9.02 o
  -2  -5   9         95.22         99.15         8.22 o
  -1  -5   9       1766.35       1835.99        47.94 o
   0  -5   9          8.94          5.53         4.86 o
   1  -5   9         16.96         14.42         4.78 o
   2  -5   9         35.33         68.67         8.03 o
   3  -5   9        191.08        184.54         8.94 o
   4  -5   9         79.83         86.18         9.02 o
   5  -5   9        266.91        263.76        17.40 o
   6  -5   9        348.87        314.26        31.00 o
   7  -5   9          7.19         24.65        28.50 o
  -7  -4   9          0.80          7.77        20.70 o
  -6  -4   9         35.96         37.66        13.23 o
  -5  -4   9        256.53        303.58        17.89 o
  -4  -4   9       1394.92       1434.10        47.82 o
  -3  -4   9          4.53          5.20         6.19 o
  -2  -4   9        236.61        207.89         8.29 o
  -1  -4   9         26.79         23.93         6.66 o
   0  -4   9        115.20        262.91        39.44 o
   1  -4   9       3916.75       3949.85        70.06 o
   2  -4   9         48.81         36.00         5.25 o
   3  -4   9        245.21        363.14        12.04 o
   4  -4   9         21.20         28.76         7.92 o
   5  -4   9         46.28         49.14         8.64 o
   6  -4   9         49.63         60.58        17.95 o
   7  -4   9          0.18         26.62        24.83 o
  -7  -3   9          8.76         -0.05        19.84 o
  -6  -3   9          4.99          1.57        11.37 o
  -5  -3   9         44.22         33.07        12.13 o
  -4  -3   9        125.92        137.63         8.39 o
  -3  -3   9         35.68         38.12         7.21 o
  -2  -3   9         68.68         62.90        10.87 o
  -1  -3   9        229.83        276.21        15.56 o
   0  -3   9       1041.04        927.94        20.84 o
   1  -3   9        203.94        195.87         8.28 o
   2  -3   9         30.20         27.61         5.33 o
   3  -3   9         32.30         24.28         5.74 o
   4  -3   9          9.22          9.79         6.54 o
   5  -3   9        257.30        304.75        18.33 o
   6  -3   9        101.07         92.02        20.17 o
   7  -3   9         36.47          7.72        22.60 o
  -7  -2   9          1.18         31.59        20.89 o
  -6  -2   9         53.32         40.37        11.86 o
  -5  -2   9          2.85         11.72        11.10 o
  -4  -2   9         28.89         28.02         6.64 o
  -3  -2   9        492.20        516.17        17.91 o
  -2  -2   9          3.21         -4.12         6.19 o
  -1  -2   9        636.40        662.01        22.88 o
   0  -2   9         13.74          9.01         4.95 o
   1  -2   9        344.26        352.47        12.23 o
   2  -2   9         27.62         21.80         4.18 o
   3  -2   9        540.26        523.60        15.04 o
   4  -2   9         55.66        149.93         9.81 o
   5  -2   9       1137.61       1333.22        53.09 o
   6  -2   9         88.74         93.65        16.43 o
   7  -2   9          1.20          8.37        23.65 o
  -7  -1   9         18.73         24.27        18.59 o
  -6  -1   9         53.60         50.05        12.96 o
  -5  -1   9         83.56        124.52         9.45 o
  -4  -1   9          2.07         -4.36         6.71 o
  -3  -1   9        243.84        222.82        10.52 o
  -2  -1   9        807.76        897.04        20.76 o
  -1  -1   9        691.03        694.39        21.80 o
   0  -1   9       1002.08       1101.38        35.41 o
   1  -1   9         67.43         89.53         6.59 o
   2  -1   9        202.59        198.40         9.67 o
   3  -1   9          2.77         18.73         6.51 o
   4  -1   9         28.90         41.52         7.17 o
   5  -1   9         92.06        101.08         9.95 o
   6  -1   9        107.64         87.03        20.35 o
   7  -1   9          8.24          6.14        23.61 o
  -7   0   9         29.30         20.44        17.81 o
  -6   0   9         67.45         55.88        14.44 o
  -5   0   9         21.13         70.56        10.95 o
  -4   0   9          2.08          3.77         7.25 o
  -3   0   9         54.23         72.41         7.22 o
  -2   0   9       1435.94       1559.01        40.65 o
  -1   0   9        743.13        784.36        22.56 o
   0   0   9       3504.40       3447.44        61.88 o
   1   0   9         13.03         32.53         6.16 o
   2   0   9         79.41         75.39         6.57 o
   3   0   9        136.72        146.82         8.65 o
   4   0   9        243.34        260.82        10.96 o
   5   0   9         87.92        114.87        10.35 o
   6   0   9         29.72         17.02        19.11 o
   7   0   9         14.65         12.94        38.49 o
  -7   1   9         59.34         54.41        19.73 o
  -6   1   9         40.50         26.53        13.39 o
  -5   1   9         18.05         11.88         6.78 o
  -4   1   9        181.23        197.44         9.80 o
  -3   1   9        977.95        906.34        30.74 o
  -2   1   9       4151.09       4045.15        97.75 o
  -1   1   9         23.50         31.57         4.89 o
   0   1   9         15.05          8.36         8.05 o
   1   1   9        927.65        976.68        27.54 o
   2   1   9        274.11        419.48        11.08 o
   3   1   9         26.73         15.88         6.78 o
   4   1   9       1210.06       1262.03        46.76 o
   5   1   9          8.48         -1.02         7.71 o
   6   1   9         35.29         24.82        17.66 o
  -7   2   9          9.02          7.05        20.86 o
  -6   2   9         65.51         50.66        13.23 o
  -5   2   9        314.15        312.22        15.63 o
  -4   2   9        157.67        150.54         9.11 o
  -3   2   9         12.62         17.68         5.86 o
  -2   2   9         50.14         23.31         5.77 o
  -1   2   9         17.00         23.51         6.63 o
   0   2   9        969.94        984.43        18.53 o
   1   2   9       1426.72       1392.93        28.07 o
   2   2   9        502.85        537.96        14.82 o
   3   2   9         67.94         74.09         7.45 o
   4   2   9         74.22         68.98         7.75 o
   5   2   9          1.10          0.09         6.38 o
   6   2   9         29.91         31.90        16.40 o
  -7   3   9          5.96         -1.08        24.15 o
  -6   3   9          9.85         11.21        15.71 o
  -5   3   9          7.45         10.40         6.36 o
  -4   3   9         56.82         45.71         5.90 o
  -3   3   9          0.43          6.92         6.40 o
  -2   3   9        387.38        487.16        12.96 o
  -1   3   9       1558.07       1458.11        36.83 o
   0   3   9       2024.80       1913.54        31.11 o
   1   3   9         36.00         47.22         7.36 o
   2   3   9        245.81        227.32         8.27 o
   3   3   9         34.39        104.83         8.25 o
   4   3   9        146.64        127.22        13.06 o
   5   3   9         30.79         25.09         9.03 o
   6   3   9          0.05         15.04        15.10 o
  -7   4   9         70.66         61.06        31.85 o
  -6   4   9         15.58         47.35        23.10 o
  -5   4   9         90.64         78.97        11.69 o
  -4   4   9        293.57        342.72        14.07 o
  -3   4   9        113.18        131.73         7.60 o
  -2   4   9         14.23          9.00         5.55 o
  -1   4   9       1169.65       1083.66        32.15 o
   0   4   9       1110.77       1452.99        39.14 o
   1   4   9        400.67        401.66        15.83 o
   2   4   9          4.78          6.72         5.27 o
   3   4   9       1277.43       1298.96        34.36 o
   4   4   9         37.84         25.45         8.14 o
   5   4   9          5.50          2.23         9.80 o
   6   4   9          7.62          9.04        21.04 o
  -7   5   9         10.81         -5.10        46.90 o
  -6   5   9         32.91         32.95        28.08 o
  -5   5   9        120.90        159.66        12.84 o
  -4   5   9         17.81         63.67         9.33 o
  -3   5   9          2.19         -1.35         4.52 o
  -2   5   9         63.03         59.44         7.01 o
  -1   5   9        238.69        256.94        11.26 o
   0   5   9        579.41        679.16        17.77 o
   1   5   9         95.68        105.57         5.91 o
   2   5   9         61.70         67.35         6.55 o
   3   5   9         27.92         22.46         6.69 o
   4   5   9        114.76        136.67        11.30 o
   5   5   9          0.27        -11.02        11.02 o
   6   5   9          4.62         26.40        23.77 o
  -7   6   9          1.56        -27.35        47.18 o
  -6   6   9         22.67         47.06        25.68 o
  -5   6   9        126.48        106.52        12.36 o
  -4   6   9         19.46         14.65         8.31 o
  -3   6   9          4.09          2.56         7.82 o
  -2   6   9         26.97         22.02         5.56 o
  -1   6   9        183.06        180.65         9.29 o
   0   6   9         78.96        113.47        10.54 o
   1   6   9         69.12         72.78         6.29 o
   2   6   9        362.05        342.51        10.92 o
   3   6   9        264.69        236.50        10.90 o
   4   6   9         16.95         10.09         8.50 o
   5   6   9         83.53         63.23        12.76 o
   6   6   9         19.99         10.48        20.14 o
  -6   7   9         82.58        151.42        26.82 o
  -5   7   9        161.72        183.84        15.38 o
  -4   7   9        244.90        229.25        15.88 o
  -3   7   9          2.35          5.40         8.81 o
  -2   7   9          2.71          2.82         7.20 o
  -1   7   9        150.25        178.22         7.51 o
   0   7   9        251.15        272.75         9.14 o
   1   7   9        211.45        202.96        11.12 o
   2   7   9        175.09        182.36         8.90 o
   3   7   9         87.83         84.42         8.80 o
   4   7   9        384.85        340.81        19.06 o
   5   7   9        154.39        149.35        20.39 o
   6   7   9        136.71        195.06        39.31 o
  -6   8   9         17.44         31.96        20.76 o
  -5   8   9          7.77          1.21        12.92 o
  -4   8   9         17.33         23.70        11.06 o
  -3   8   9        374.63        394.27        17.43 o
  -2   8   9         65.85         85.95         8.19 o
  -1   8   9         64.21         98.98         7.01 o
   0   8   9        165.71        157.39         7.39 o
   1   8   9        173.36        191.34         9.75 o
   3   8   9        376.51        386.68        15.07 o
   4   8   9          0.02          6.56         8.41 o
   5   8   9         19.91         11.52        15.52 o
   6   8   9         26.80         39.20        33.78 o
  -6   9   9        108.85         95.57        35.93 o
  -5   9   9          3.20         25.41        12.80 o
  -4   9   9          2.11         54.76        12.78 o
  -3   9   9        108.34         99.81        10.89 o
  -2   9   9          2.27         17.72         7.56 o
  -1   9   9        357.22        305.10        11.58 o
   0   9   9        189.58        203.99         8.86 o
   1   9   9          3.96         19.83         7.57 o
   2   9   9          0.00          3.46         7.02 o
   3   9   9          0.20          3.46         7.06 o
   4   9   9        114.70         97.94        16.05 o
   5   9   9         35.67         23.58        17.15 o
  -6  10   9         78.58         92.82        32.76 o
  -5  10   9         14.86         12.60        21.82 o
  -4  10   9         41.15         56.17        13.00 o
  -3  10   9         80.93         53.45        10.20 o
  -2  10   9          7.78         14.89         7.35 o
  -1  10   9         53.78         41.91         6.94 o
   0  10   9          5.21         38.72         6.49 o
   1  10   9        138.13        139.00         9.84 o
   2  10   9        164.34        147.51        10.73 o
   3  10   9         81.36         83.09        10.71 o
   4  10   9         70.03         49.35        16.69 o
   5  10   9         16.54         42.77        25.88 o
  -6  11   9         23.60         35.09        36.71 o
  -5  11   9         20.66         -5.82        26.34 o
  -4  11   9         46.38         47.27        13.14 o
  -3  11   9         43.86         45.16        14.56 o
  -2  11   9         35.65         40.35        10.24 o
  -1  11   9         30.18        128.60        10.33 o
   0  11   9        721.75        701.18        18.72 o
   1  11   9          2.20         -1.16         7.21 o
   2  11   9        295.26        316.94        12.89 o
   3  11   9         94.93        109.66        15.11 o
   4  11   9          1.30          2.24        17.69 o
   5  11   9         55.42         75.62        42.65 o
  -6  12   9          0.00         62.70        35.41 o
  -5  12   9          0.00         -8.63        29.93 o
  -4  12   9          1.42          3.40        16.49 o
  -3  12   9          0.21         -3.22        14.77 o
  -2  12   9        452.83        424.09        17.77 o
  -1  12   9        526.77        459.49        19.51 o
   0  12   9        271.07        246.50        12.25 o
   1  12   9          8.44         20.56         7.90 o
   2  12   9          3.14         12.14         6.54 o
   3  12   9          0.01         10.91        11.97 o
   4  12   9         24.47        -13.29        21.23 o
   5  12   9        187.24        241.14        77.49 o
  -5  13   9         18.32         11.98        23.55 o
  -4  13   9         42.92         34.43        24.05 o
  -3  13   9          6.28          2.18        13.66 o
  -2  13   9         17.41         25.75        11.25 o
  -1  13   9          4.34         -0.79         8.47 o
   0  13   9         21.57         22.78         9.12 o
   1  13   9        115.80        117.38        11.58 o
   2  13   9         17.06         35.14         9.40 o
   3  13   9          1.97         15.22        14.68 o
   4  13   9         22.04         31.22        29.88 o
  -5  14   9          8.99         34.34        36.07 o
  -4  14   9          0.77          3.08        29.47 o
  -3  14   9          1.00         10.81        13.94 o
  -2  14   9          1.84         15.62        11.20 o
  -1  14   9        450.60        450.21        20.94 o
   0  14   9          6.42          3.27         9.86 o
   1  14   9         53.15         44.29        11.80 o
   2  14   9         22.06         71.48        12.24 o
   3  14   9         23.66         30.72        24.18 o
   4  14   9          4.20         43.76        42.99 o
  -5  15   9          0.05         19.11        28.18 o
  -4  15   9          4.29         31.29        32.03 o
  -3  15   9          9.66          8.97        23.50 o
  -2  15   9        123.89         78.80        17.45 o
  -1  15   9        238.39        237.54        17.42 o
   0  15   9          1.36          8.29        11.99 o
   1  15   9        171.72        191.01        17.76 o
   2  15   9         66.93         56.09        19.41 o
   3  15   9          9.49          5.14        26.85 o
   4  15   9          6.59          4.08        61.09 o
  -4  16   9         16.27         57.37        34.44 o
  -3  16   9         86.78         64.87        24.89 o
  -2  16   9          9.11          7.38        21.77 o
  -1  16   9         15.93         16.33        13.46 o
   0  16   9         13.11          6.54        13.83 o
   1  16   9         85.79         93.58        17.32 o
   2  16   9         34.50         23.50        19.76 o
   3  16   9         35.01         74.41        44.99 o
  -4  17   9          2.25        -30.33        33.64 o
  -3  17   9          3.23         12.37        23.84 o
  -2  17   9         61.27         76.89        36.07 o
  -1  17   9          0.27         -1.65        16.89 o
   0  17   9          1.68          6.05        15.92 o
   1  17   9         10.15         15.18        16.24 o
   2  17   9         21.05          3.78        23.46 o
   3  17   9          0.26         -4.32        60.67 o
  -3  18   9          3.79          5.75        24.72 o
  -2  18   9         52.01         66.22        32.96 o
  -1  18   9         42.17         55.81        21.77 o
   0  18   9         61.95         77.26        21.30 o
   1  18   9         14.16          8.36        20.33 o
   2  18   9         14.64        -13.04        22.69 o
  -2  19   9        197.94        221.28        44.28 o
  -1  19   9         54.23         79.87        55.91 o
   0  19   9          7.77          6.94        16.52 o
   1  19   9         78.92         60.33        40.33 o
  -1  20   9         23.61         35.93        31.45 o
   0  20   9         10.59         32.79        23.12 o
  -1 -23  10         28.05          8.55        26.96 o
   0 -23  10          5.55         51.10        37.26 o
   1 -23  10          0.50          1.62        22.59 o
   2 -23  10          0.40         10.00        21.58 o
  -2 -22  10         75.53         79.03        41.68 o
  -1 -22  10         30.70         40.89        21.43 o
   0 -22  10          9.88         46.21        24.48 o
   1 -22  10         13.28          8.42        19.48 o
   2 -22  10          5.36         -4.93        22.20 o
   3 -22  10          5.43         -7.97        27.00 o
  -3 -21  10         26.15         22.26        24.88 o
  -2 -21  10         49.81         54.29        28.29 o
  -1 -21  10        218.74        187.08        24.67 o
   0 -21  10          1.68          7.58        16.92 o
   1 -21  10          0.33         15.63        21.14 o
   2 -21  10         10.43         18.72        23.43 o
   3 -21  10        116.98         70.57        22.95 o
  -3 -20  10          1.50          2.79        23.47 o
  -2 -20  10         76.39         76.47        24.46 o
  -1 -20  10          5.65         17.32        18.32 o
   0 -20  10          1.20         12.80        13.66 o
   1 -20  10         29.08         30.98        16.77 o
   2 -20  10          2.21         13.49        15.26 o
   3 -20  10         83.66         56.74        25.56 o
   4 -20  10          9.54          6.34        41.77 o
  -4 -19  10          3.66         13.46        28.53 o
  -3 -19  10          1.65         25.23        20.80 o
  -2 -19  10        433.51        415.18        35.32 o
  -1 -19  10        119.34        106.41        22.22 o
   0 -19  10          9.97         10.10        13.88 o
   1 -19  10        119.10        114.28        15.61 o
   2 -19  10         32.73         35.09        15.07 o
   3 -19  10        426.13        426.58        32.27 o
   4 -19  10         99.95         86.51        29.48 o
  -4 -18  10          5.45          8.40        24.54 o
  -3 -18  10          2.43        -14.70        19.02 o
  -2 -18  10         69.92         76.02        14.15 o
  -1 -18  10         59.87         62.66        14.28 o
   0 -18  10          1.68         42.13        14.19 o
   1 -18  10         95.31        112.52        13.99 o
   2 -18  10          0.04          5.17        12.68 o
   3 -18  10         78.41         51.49        17.29 o
   4 -18  10         53.01         49.63        24.51 o
   5 -18  10          8.85         24.49        26.04 o
  -5 -17  10         54.19         27.12        22.88 o
  -4 -17  10         49.72         35.59        20.47 o
  -3 -17  10          1.81         26.50        15.48 o
  -2 -17  10         45.05         76.00        12.15 o
  -1 -17  10         64.04         45.65        14.26 o
   0 -17  10          3.34          7.71        10.58 o
   1 -17  10          8.24         13.35        10.14 o
   2 -17  10        130.78        127.83        15.06 o
   3 -17  10        262.59        301.14        26.67 o
   4 -17  10          4.37         26.52        25.81 o
   5 -17  10         11.63         60.92        53.78 o
  -5 -16  10          4.67          0.85        44.18 o
  -4 -16  10         13.04          7.70        16.87 o
  -3 -16  10        397.34        425.43        26.49 o
  -2 -16  10          0.08         -6.35         9.74 o
  -1 -16  10         14.23         39.60        12.56 o
   0 -16  10          0.21          5.39         5.17 o
   1 -16  10          1.64         10.38         8.85 o
   2 -16  10        203.91        167.62        16.94 o
   3 -16  10         60.39         41.26         8.72 o
   4 -16  10         13.26         98.90        24.66 o
   5 -16  10          1.06          2.13        29.95 o
  -5 -15  10         12.75         25.03        28.93 o
  -4 -15  10        101.91         99.10        18.20 o
  -3 -15  10         46.86         40.06         9.63 o
  -2 -15  10         28.08         50.33        10.10 o
  -1 -15  10        112.64        121.29        13.11 o
   0 -15  10         28.94         27.80         7.59 o
   1 -15  10        195.99        193.57        11.40 o
   2 -15  10         59.10         48.50        10.13 o
   3 -15  10         10.60          5.44        13.19 o
   4 -15  10         27.93         42.76        18.78 o
   5 -15  10         28.61         -0.43        28.33 o
  -5 -14  10          0.65         41.16        23.62 o
  -4 -14  10         98.37         89.37        16.67 o
  -3 -14  10         24.02         48.42         9.80 o
  -2 -14  10         28.12         48.29         9.85 o
  -1 -14  10         31.46         47.62        10.64 o
   0 -14  10        369.25        389.79        14.33 o
   1 -14  10          2.17          6.81         7.85 o
   2 -14  10        219.76        235.73        12.75 o
   3 -14  10         11.49         56.08        12.35 o
   4 -14  10          2.33          1.94        14.55 o
   5 -14  10        117.33         97.35        25.56 o
   6 -14  10          5.98         33.34        27.87 o
  -6 -13  10          5.47         18.66        26.31 o
  -5 -13  10         10.38          1.00        14.98 o
  -4 -13  10         66.14         43.71         7.81 o
  -3 -13  10         88.62         83.96         9.65 o
  -2 -13  10         30.49         48.22         9.44 o
  -1 -13  10         49.37         43.13         9.80 o
   0 -13  10        175.53        171.58         9.79 o
   1 -13  10        125.83        142.57         9.70 o
   2 -13  10        736.78        803.09        22.58 o
   3 -13  10          3.77         14.83        10.74 o
   4 -13  10          0.75          9.65        13.26 o
   5 -13  10         40.67         59.98        25.70 o
   6 -13  10          0.77        -19.29        38.49 o
  -6 -12  10         23.39         35.11        20.77 o
  -5 -12  10        155.63        138.63        16.51 o
  -4 -12  10         99.74        139.94         8.60 o
  -3 -12  10         30.40         47.15        11.89 o
  -2 -12  10         40.45         41.48         8.53 o
  -1 -12  10        447.65        464.47        16.74 o
   0 -12  10          0.00          1.26         5.77 o
   1 -12  10         69.30         75.42         8.45 o
   2 -12  10        372.68        425.60        14.88 o
   3 -12  10        179.75        176.28        12.65 o
   4 -12  10         16.62         11.36        12.62 o
   5 -12  10         36.53         40.37        24.50 o
   6 -12  10         27.93         27.71        31.07 o
  -6 -11  10          4.66          2.31        17.09 o
  -5 -11  10         64.30         34.73        13.20 o
  -4 -11  10        113.48        109.80         8.02 o
  -3 -11  10         65.37         64.32         6.75 o
  -2 -11  10          0.39         12.45         7.64 o
  -1 -11  10         24.40         19.75         7.92 o
   0 -11  10         73.96        108.37         7.40 o
   1 -11  10         25.52         38.20         7.50 o
   2 -11  10          0.51          4.39         7.07 o
   3 -11  10        309.85        306.40        14.28 o
   4 -11  10         21.74         21.87        12.81 o
   5 -11  10         29.71          9.23        16.67 o
   6 -11  10          1.02         37.21        24.56 o
  -6 -10  10         20.86         30.75        15.85 o
  -5 -10  10         13.79         -0.26        11.40 o
  -4 -10  10          0.04          9.92         7.28 o
  -3 -10  10          4.58        124.96         9.73 o
  -2 -10  10         27.95         18.03         7.21 o
  -1 -10  10       1050.16       1000.90        32.77 o
   0 -10  10        136.24        354.85        11.68 o
   1 -10  10        118.87        135.39        10.43 o
   2 -10  10        341.50        368.70        13.20 o
   3 -10  10         16.91         16.81         7.94 o
   4 -10  10         38.28         21.58         9.41 o
   5 -10  10         69.24        110.94        14.77 o
   6 -10  10          0.25          3.62        16.98 o
  -6  -9  10         11.67          9.94        13.18 o
  -5  -9  10          4.91          8.98        10.00 o
  -4  -9  10         52.16         85.40         9.73 o
  -3  -9  10          1.81          1.45         6.62 o
  -2  -9  10        117.91        124.37         9.71 o
  -1  -9  10         21.15         12.07         5.74 o
   0  -9  10        136.97        144.46         8.34 o
   1  -9  10       1497.34       1460.02        35.34 o
   2  -9  10         70.16         79.38         7.03 o
   3  -9  10         24.41         34.49         8.07 o
   4  -9  10        180.83        177.72        13.08 o
   5  -9  10          3.17         -0.71        10.21 o
   6  -9  10         21.80         11.43        19.15 o
  -6  -8  10         26.20         16.00        12.23 o
  -5  -8  10        243.60        205.80        15.44 o
  -4  -8  10         68.33         99.05         9.28 o
  -3  -8  10          4.04          0.90         6.58 o
  -2  -8  10         16.94          4.61         5.60 o
  -1  -8  10        455.92        432.57        13.47 o
   0  -8  10         69.87         75.34         6.82 o
   1  -8  10        181.67        196.90         9.81 o
   2  -8  10        115.52        118.92         7.75 o
   3  -8  10          6.98         54.97         9.31 o
   4  -8  10         19.32         15.26         8.71 o
   5  -8  10        184.70        183.11        13.32 o
   6  -8  10        161.55        179.69        22.27 o
  -7  -7  10          1.26          0.47        19.31 o
  -6  -7  10          0.92         -2.11        12.83 o
  -5  -7  10          9.18          4.61        11.22 o
  -4  -7  10         70.83         53.84         7.86 o
  -3  -7  10       1188.04       1073.21        28.92 o
  -2  -7  10        682.85        694.39        16.29 o
  -1  -7  10       1286.62       1315.56        28.45 o
   0  -7  10        528.38        515.45        14.32 o
   1  -7  10          4.54          1.43         5.87 o
   2  -7  10        531.61        531.60        13.69 o
   3  -7  10         29.02         85.73         6.32 o
   4  -7  10          0.03         -2.35         7.94 o
   5  -7  10          8.94         23.18         9.17 o
   6  -7  10        659.64        627.53        44.94 o
  -7  -6  10         35.34         37.16        20.62 o
  -6  -6  10         24.03         18.45        12.92 o
  -5  -6  10         17.84         18.46        10.49 o
  -4  -6  10          0.02         16.10         7.33 o
  -3  -6  10       1185.10       1242.60        27.93 o
  -2  -6  10         87.14         95.34         7.18 o
  -1  -6  10         70.28         75.44         6.98 o
   0  -6  10        229.40        230.42         8.78 o
   1  -6  10       1550.97       1554.89        32.26 o
   2  -6  10        560.33        613.02        14.76 o
   3  -6  10        104.91         88.73         7.32 o
   4  -6  10        205.17        205.63        11.57 o
   5  -6  10          0.11          2.80         7.29 o
   6  -6  10        221.70        185.78        26.08 o
  -7  -5  10          9.08         -1.90        19.04 o
  -6  -5  10          9.92         21.95        14.79 o
  -5  -5  10         45.83         43.51        12.75 o
  -4  -5  10       1181.45       2039.45        53.34 o
  -3  -5  10        966.86        886.90        21.85 o
  -2  -5  10          5.49         34.24        10.32 o
  -1  -5  10       1856.37       2156.21        74.05 o
   0  -5  10        209.50        202.91         8.08 o
   1  -5  10        107.23         95.70         6.44 o
   2  -5  10         80.10         99.34         6.76 o
   3  -5  10        826.90        829.06        23.02 o
   4  -5  10        466.85        483.87        16.00 o
   5  -5  10         41.51         41.91        12.36 o
   6  -5  10         18.25         14.75        17.09 o
   7  -5  10         12.90         14.12        23.60 o
  -7  -4  10         34.64         30.60        19.11 o
  -6  -4  10         16.08         13.87        11.62 o
  -5  -4  10          7.89         15.37        11.46 o
  -4  -4  10        625.72        639.98        18.51 o
  -3  -4  10        811.46        734.73        19.48 o
  -2  -4  10       2028.68       1986.06        36.10 o
  -1  -4  10         36.39         38.45         7.45 o
   0  -4  10       1140.81       1201.73        23.17 o
   1  -4  10          2.17         19.85         6.13 o
   2  -4  10         78.32         81.77         6.00 o
   3  -4  10        220.40        228.17        10.43 o
   4  -4  10          1.59         -1.35         7.13 o
   5  -4  10       1053.25       1079.73        53.13 o
   6  -4  10         18.05         -2.00        13.59 o
   7  -4  10         15.55         18.91        24.03 o
  -7  -3  10          2.22         -4.10        18.65 o
  -6  -3  10         38.17         38.06        14.36 o
  -5  -3  10         53.38         49.92        12.74 o
  -4  -3  10          0.36         -5.06         6.54 o
  -3  -3  10          9.19          9.42         6.96 o
  -2  -3  10        313.34        264.89        10.41 o
  -1  -3  10        314.68        714.20        80.13 o
   0  -3  10        532.27        671.69        16.63 o
   1  -3  10        172.14        176.31         9.47 o
   2  -3  10        553.02        607.74        14.31 o
   3  -3  10          0.17          2.04         5.97 o
   4  -3  10        236.26        214.41        10.70 o
   5  -3  10        280.73        307.25        19.17 o
   6  -3  10         20.53         -3.48        12.70 o
   7  -3  10          0.74          8.10        27.57 o
  -7  -2  10          0.20          4.94        16.30 o
  -6  -2  10         27.92         18.89        15.40 o
  -5  -2  10         42.30         51.05         5.36 o
  -4  -2  10        114.83        108.67         9.36 o
  -3  -2  10        258.33        254.60        11.40 o
  -2  -2  10         13.74         10.01         5.88 o
  -1  -2  10        330.56        412.15        20.50 o
   0  -2  10       1292.76       1321.82        35.18 o
   1  -2  10        420.92        401.30        12.17 o
   2  -2  10        490.24        618.39        12.95 o
   3  -2  10        286.14        273.77        11.37 o
   4  -2  10          4.78         19.93         7.69 o
   5  -2  10          4.19         -2.46         8.03 o
   6  -2  10          1.19         -5.98        13.61 o
   7  -2  10          0.52          2.70        23.22 o
  -7  -1  10         11.84          5.33        19.49 o
  -6  -1  10          9.00         -1.57        12.39 o
  -5  -1  10         26.25         41.10         8.54 o
  -4  -1  10        309.77        313.88        14.86 o
  -3  -1  10        975.71        843.35        28.08 o
  -1  -1  10       3053.96       3046.22        52.81 o
   0  -1  10          0.13          2.31         6.86 o
   1  -1  10       1015.95        969.44        22.07 o
   2  -1  10       1055.68       1107.00        31.26 o
   3  -1  10         22.05         31.77         6.68 o
   4  -1  10          7.36         33.89         8.16 o
   5  -1  10        119.07        108.14        11.50 o
   6  -1  10        230.23        219.66        22.46 o
  -7   0  10          1.61          5.63        16.93 o
  -6   0  10          1.79          7.56        13.72 o
  -5   0  10         23.94        104.12        10.27 o
  -4   0  10        143.79        121.12         9.67 o
  -3   0  10        156.41        174.61         9.66 o
  -2   0  10        127.48        136.93         8.35 o
  -1   0  10        149.30        167.64         7.65 o
   0   0  10        137.05        158.29        10.73 o
   1   0  10        218.49        256.87        13.99 o
   2   0  10        176.95        218.04         7.92 o
   3   0  10        556.15        595.63        19.15 o
   4   0  10        330.75        332.78        13.31 o
   5   0  10        308.82        317.04        14.56 o
   6   0  10         20.87         18.11        15.47 o
  -7   1  10          5.46        -18.25        19.17 o
  -6   1  10          8.21         -9.26        12.93 o
  -5   1  10        303.62        294.11        12.56 o
  -4   1  10        169.37        163.85        10.36 o
  -3   1  10        295.68        296.96        10.70 o
  -2   1  10       1619.23       1460.63        36.75 o
  -1   1  10         14.43        155.99         8.47 o
   0   1  10        962.10       1033.83        28.50 o
   1   1  10        994.53       1050.47        27.09 o
   2   1  10         41.70         44.80         5.34 o
   3   1  10          9.05         13.16         7.11 o
   4   1  10        253.60        276.51        11.62 o
   5   1  10        189.07        193.33        11.78 o
   6   1  10         17.29         13.58        18.97 o
  -7   2  10          4.42          9.57        23.96 o
  -6   2  10          0.09         21.78        26.20 o
  -5   2  10        822.63        911.55        49.12 o
  -4   2  10        882.72        869.83        27.38 o
  -3   2  10        538.59        496.83        14.07 o
  -2   2  10        627.80        615.15        18.51 o
  -1   2  10        465.35        468.45        13.55 o
   0   2  10          0.55          4.97         3.39 o
   1   2  10        797.74        793.83        18.47 o
   2   2  10         65.89         59.69         5.82 o
   3   2  10        432.59        429.90        15.05 o
   4   2  10        624.44        637.84        23.37 o
   5   2  10        682.36        706.43        30.88 o
   6   2  10         16.40         16.57        18.75 o
  -7   3  10         14.45         39.79        29.63 o
  -6   3  10         38.49         14.90        20.72 o
  -5   3  10         98.17        128.46        10.22 o
  -4   3  10        383.18        384.59        13.32 o
  -3   3  10          2.38         12.24         6.08 o
  -2   3  10        182.43        190.08         8.03 o
  -1   3  10         87.49         97.06         9.74 o
   0   3  10         33.52        104.44        10.75 o
   1   3  10          3.10          0.33         5.41 o
   2   3  10        119.27        143.97         7.71 o
   3   3  10         60.85         66.87         7.36 o
   4   3  10        580.06        536.47        16.27 o
   5   3  10          6.53          5.79         9.29 o
   6   3  10          2.97          8.54        19.28 o
  -7   4  10          0.33         32.06        32.71 o
  -6   4  10        151.92        143.34        26.41 o
  -5   4  10         30.90         39.62        11.39 o
  -4   4  10         67.26         49.29         4.87 o
  -3   4  10        279.11        418.80        13.37 o
  -2   4  10        325.60        311.70        11.15 o
  -1   4  10        264.52        295.37        11.25 o
   0   4  10         17.36         11.79         6.84 o
   1   4  10         88.44         75.98         8.06 o
   2   4  10         19.04         28.24         5.82 o
   3   4  10         89.16         74.30         7.58 o
   4   4  10        200.23        237.36        13.80 o
   5   4  10         11.46         15.15        10.27 o
   6   4  10          1.06        -10.85        21.67 o
  -7   5  10          7.04          5.55        29.57 o
  -6   5  10        191.78        184.96        33.65 o
  -5   5  10         72.00         60.79        11.95 o
  -4   5  10        649.22        755.37        26.81 o
  -3   5  10         30.18         23.53         5.60 o
  -2   5  10        546.90        573.51        15.58 o
  -1   5  10        391.57        429.12        14.77 o
   0   5  10         37.27         46.39         7.43 o
   1   5  10        409.63        396.92        12.79 o
   2   5  10         19.66         23.71         6.17 o
   3   5  10        139.10        122.67         8.61 o
   4   5  10         63.18         61.51        10.20 o
   5   5  10          6.91          4.37        11.69 o
   6   5  10          1.27          0.93        22.07 o
  -6   6  10         30.03         24.88        21.31 o
  -5   6  10        287.73        305.79        17.65 o
  -4   6  10          0.03          2.89         9.04 o
  -3   6  10         51.36         59.69         7.87 o
  -2   6  10        128.70        148.21         8.39 o
  -1   6  10          2.39         -7.22         7.77 o
   0   6  10         13.45         43.75         9.19 o
   1   6  10          6.82         17.27         7.32 o
   2   6  10        709.49        715.99        20.21 o
   3   6  10         98.89        304.84        14.93 o
   4   6  10          0.46          4.83         9.71 o
   5   6  10         56.96         64.92        16.23 o
   6   6  10          0.72         10.05        24.75 o
  -6   7  10         71.54         32.13        25.73 o
  -5   7  10        253.51        257.12        17.16 o
  -4   7  10        125.43        109.75        11.60 o
  -3   7  10        114.69        113.54        10.19 o
  -2   7  10         32.52         32.84         6.53 o
  -1   7  10          6.76         16.25         7.90 o
   0   7  10          0.04         27.10         7.02 o
   1   7  10         73.34         68.11         7.99 o
   2   7  10        131.72        137.46         8.69 o
   3   7  10         58.54        123.82        12.36 o
   4   7  10        282.51        254.16        19.63 o
   5   7  10         84.87         70.48        19.07 o
   6   7  10          3.53         23.72        24.47 o
  -6   8  10         44.50         63.11        21.71 o
  -5   8  10        127.39        116.48        17.16 o
  -4   8  10          0.15         12.28        11.30 o
  -3   8  10        121.49        123.62        11.17 o
  -2   8  10         80.28         78.67         8.82 o
  -1   8  10         96.70        166.93         7.41 o
   0   8  10        301.19        300.77         9.31 o
   1   8  10         16.45         44.14        11.27 o
   2   8  10        154.04        258.80        11.68 o
   3   8  10        129.80         76.12        10.12 o
   4   8  10         35.51         21.28        10.62 o
   5   8  10         22.68         14.89        16.12 o
  -6   9  10          0.80          7.89        21.64 o
  -5   9  10         84.13         66.90        18.09 o
  -4   9  10         17.26         32.71        13.34 o
  -3   9  10          0.63         10.58         8.28 o
  -2   9  10        286.87        258.01        13.19 o
  -1   9  10        223.98        192.65         8.91 o
   0   9  10          1.49          1.60         5.41 o
   1   9  10          9.82         10.84         8.69 o
   2   9  10         28.50         30.52         7.69 o
   3   9  10        246.88        270.69        15.38 o
   4   9  10          8.61         -9.56        13.72 o
   5   9  10         13.45         21.16        18.13 o
  -6  10  10        155.40        163.22        47.33 o
  -5  10  10         92.45         72.41        21.41 o
  -4  10  10        146.20        172.40        17.46 o
  -3  10  10        312.08        293.30        19.46 o
  -2  10  10        319.74        314.04        13.77 o
  -1  10  10          2.66          0.03         5.76 o
   0  10  10          8.09         17.41         6.33 o
   1  10  10         68.78         54.08         9.03 o
   2  10  10         28.38         25.17         7.83 o
   3  10  10        270.79        279.16        15.03 o
   4  10  10          0.00          9.44        17.23 o
   5  10  10         76.80         45.29        28.80 o
  -6  11  10         14.75        -13.66        35.09 o
  -5  11  10          0.65         11.08        33.99 o
  -4  11  10          0.17         52.42        21.18 o
  -3  11  10         91.72         98.48        14.27 o
  -2  11  10          0.02         -4.95         8.21 o
  -1  11  10        365.75        383.26        14.07 o
   0  11  10         78.26         50.25         7.31 o
   1  11  10          5.75         15.70         7.77 o
   2  11  10        220.49        215.72        11.53 o
   3  11  10         50.34         39.59        11.11 o
   4  11  10          4.23          7.46        16.34 o
   5  11  10         84.80         14.26        33.14 o
  -5  12  10          3.28         19.13        29.00 o
  -4  12  10         15.57         23.81        17.63 o
  -3  12  10         69.96         55.84        18.38 o
  -2  12  10         94.52        111.90        12.59 o
  -1  12  10        320.00        342.87        14.59 o
   0  12  10        363.71        335.37        14.94 o
   1  12  10         14.75          6.27         7.73 o
   2  12  10          0.59         16.42         7.63 o
   3  12  10         29.65         27.46        17.55 o
   4  12  10         13.21         38.86        20.91 o
  -5  13  10         10.04         32.54        27.57 o
  -4  13  10          0.07         37.56        25.48 o
  -3  13  10         46.44         46.71        19.03 o
  -2  13  10        106.87        130.57        14.03 o
  -1  13  10          7.24         13.09         8.64 o
   0  13  10         76.52         70.18         9.45 o
   1  13  10        260.24        246.42        14.51 o
   2  13  10         70.29         56.18        11.19 o
   3  13  10         46.20         47.31        26.10 o
   4  13  10         65.38         70.93        36.32 o
  -5  14  10          0.12         36.68        32.28 o
  -4  14  10          3.08         -4.88        32.15 o
  -3  14  10          4.34         18.34        20.39 o
  -2  14  10        151.24        131.93        16.25 o
  -1  14  10         49.67         62.17        11.33 o
   0  14  10         10.42          9.79         9.45 o
   1  14  10         20.91          7.28        10.81 o
   2  14  10          0.07         12.79        13.71 o
   3  14  10          1.21         11.70        31.01 o
   4  14  10          3.37         17.90        23.16 o
  -4  15  10         10.77          6.69        33.64 o
  -3  15  10         28.78         34.31        18.17 o
  -2  15  10         66.93         74.50        14.16 o
  -1  15  10        142.10        131.73        15.71 o
   0  15  10        244.36        239.53        17.46 o
   1  15  10         96.01         86.04        15.82 o
   2  15  10         14.98         43.02        18.40 o
   3  15  10         62.46         72.80        27.74 o
  -4  16  10         17.78          4.45        33.73 o
  -3  16  10         71.80         69.14        27.90 o
  -2  16  10         49.63         59.95        22.79 o
  -1  16  10        373.46        358.65        24.77 o
   0  16  10        185.04        166.46        17.88 o
   1  16  10          1.97          8.34        15.49 o
   2  16  10         90.59         74.39        24.90 o
   3  16  10         94.10        109.26        44.14 o
  -3  17  10         60.23         48.22        27.38 o
  -2  17  10         13.18         -9.15        27.77 o
  -1  17  10        117.38        112.08        21.85 o
   0  17  10         38.45         36.82        14.38 o
   1  17  10          6.29         12.51        14.39 o
   2  17  10        129.29        102.46        27.67 o
  -3  18  10          2.33        -13.38        25.06 o
  -2  18  10         20.63         18.75        24.95 o
  -1  18  10         23.62         22.48        23.91 o
   0  18  10          1.53         -6.26        20.30 o
   1  18  10         15.38         18.31        31.41 o
   2  18  10         99.90         63.14        37.23 o
  -2  19  10         95.29         73.03        29.97 o
  -1  19  10         28.25          3.61        26.59 o
   0  19  10         73.55         86.32        26.29 o
   1  19  10         44.58         15.55        41.63 o
  -1 -23  11         47.81         31.22        28.52 o
   0 -23  11          5.35          2.27        19.76 o
   1 -23  11          5.06          0.19        25.67 o
   2 -23  11         14.47         56.41        34.17 o
  -2 -22  11          0.39         12.58        37.34 o
  -1 -22  11         36.65         22.83        28.66 o
   0 -22  11         13.29         37.35        21.73 o
   1 -22  11         20.61         27.48        18.80 o
   2 -22  11         69.65         96.54        30.22 o
  -3 -21  11         93.68         88.13        31.76 o
  -2 -21  11         28.54         32.22        24.12 o
  -1 -21  11         23.61         32.12        17.75 o
   0 -21  11          6.12         -6.42        17.02 o
   1 -21  11         25.66         33.63        16.24 o
   2 -21  11          1.17          3.04        23.87 o
   3 -21  11         23.46         33.32        23.01 o
  -3 -20  11         27.63         35.36        27.06 o
  -2 -20  11         69.94         70.53        25.53 o
  -1 -20  11         24.18         28.08        17.13 o
   0 -20  11          8.94         18.38        15.73 o
   1 -20  11          5.34         12.59        17.72 o
   2 -20  11          1.48         39.38        16.04 o
   3 -20  11         10.00         29.68        20.66 o
   4 -20  11         37.99          2.72        56.76 o
  -4 -19  11         13.96         73.87        40.39 o
  -3 -19  11          1.96         -6.72        21.08 o
  -2 -19  11         90.50         82.59        17.24 o
  -1 -19  11          0.00         14.47        15.64 o
   0 -19  11        104.21         90.59        16.20 o
   1 -19  11         60.86         52.18        16.45 o
   2 -19  11         34.58         19.11        15.48 o
   3 -19  11         81.28         89.87        20.86 o
   4 -19  11          6.04         16.87        22.97 o
  -4 -18  11         44.33         44.35        45.12 o
  -3 -18  11         54.44         53.59        20.82 o
  -2 -18  11         77.90         85.01        14.04 o
  -1 -18  11          1.98         -1.88        12.26 o
   0 -18  11         27.49         37.31        13.49 o
   1 -18  11         21.10         40.61        12.19 o
   2 -18  11          0.58          2.90        11.68 o
   3 -18  11         11.49         27.02        21.38 o
   4 -18  11         23.17         14.02        28.97 o
  -5 -17  11          0.69        -20.58        32.71 o
  -4 -17  11         13.67          4.58        19.85 o
  -3 -17  11         11.97          4.52        16.52 o
  -2 -17  11          0.25          6.09        11.89 o
  -1 -17  11          1.24         12.04        12.15 o
   0 -17  11         48.38         43.07        13.91 o
   1 -17  11         61.02         69.47        11.68 o
   2 -17  11          2.64          4.40        10.99 o
   3 -17  11         87.56         74.39        18.03 o
   4 -17  11         10.74        -10.99        22.30 o
   5 -17  11          0.10         -5.61        50.98 o
  -5 -16  11          0.71         35.26        49.28 o
  -4 -16  11         74.71         45.50        20.18 o
  -3 -16  11          4.26          4.32         9.64 o
  -2 -16  11         17.18         13.80        10.56 o
  -1 -16  11          6.91          7.94        10.61 o
   0 -16  11        646.28        655.15        17.35 o
   1 -16  11        283.25        263.93        15.16 o
   2 -16  11        187.63        186.94        14.68 o
   3 -16  11         27.56         22.73        17.94 o
   4 -16  11         15.90         25.35        23.67 o
   5 -16  11          7.51         22.14        30.73 o
  -5 -15  11         47.29         32.74        24.46 o
  -4 -15  11        150.02        126.83        19.41 o
  -3 -15  11        300.31        270.25        15.98 o
  -2 -15  11         31.48         22.02        11.12 o
  -1 -15  11         24.22         29.55        10.74 o
   0 -15  11        179.55        187.36         9.02 o
   1 -15  11        612.97        671.57        21.63 o
   2 -15  11        176.68        183.90        13.37 o
   3 -15  11         29.90         22.42        11.87 o
   4 -15  11          3.20         14.66        17.68 o
   5 -15  11         57.44         63.81        25.21 o
  -5 -14  11          3.26        -11.51        21.69 o
  -4 -14  11         15.69         14.17         8.83 o
  -3 -14  11        251.60        299.34        16.25 o
  -2 -14  11        112.70        151.89        12.61 o
  -1 -14  11         54.65         83.61        12.09 o
   0 -14  11        353.24        379.37        12.24 o
   1 -14  11         46.99         71.50         9.62 o
   2 -14  11         44.60         69.16         9.30 o
   3 -14  11          0.03          5.52        13.02 o
   4 -14  11          0.39          3.20        14.82 o
   5 -14  11          7.74         19.67        26.02 o
   6 -14  11         11.17         38.57        43.20 o
  -6 -13  11          0.87          6.35        32.65 o
  -5 -13  11         17.12         11.29        15.72 o
  -4 -13  11          3.81          5.66         7.75 o
  -3 -13  11        227.64        263.72        13.67 o
  -2 -13  11          0.12          0.53         7.94 o
  -1 -13  11         97.67         82.69        11.20 o
   0 -13  11         71.17         77.45         6.84 o
   1 -13  11        282.46        266.68        12.18 o
   2 -13  11        134.10        194.14        11.31 o
   3 -13  11          0.18         17.35        11.83 o
   4 -13  11          0.35          4.82        14.07 o
   5 -13  11         53.57         35.25        22.09 o
   6 -13  11          1.05         14.32        27.51 o
  -6 -12  11          4.75        -19.48        22.67 o
  -5 -12  11         17.22         36.50        16.69 o
  -4 -12  11        232.37        254.03        10.67 o
  -3 -12  11          1.77         -5.01         7.75 o
  -2 -12  11         38.20         45.62         9.60 o
  -1 -12  11        125.13        136.38        10.45 o
   0 -12  11         87.34         95.16         6.93 o
   1 -12  11          0.39          1.19         7.57 o
   2 -12  11         30.18         38.42         8.37 o
   3 -12  11         96.77         99.44        11.91 o
   4 -12  11          6.78          6.15        13.19 o
   5 -12  11          4.67          1.89        18.36 o
   6 -12  11          3.62         17.08        37.30 o
  -6 -11  11         25.24         37.30        23.19 o
  -5 -11  11         60.74         41.67        13.06 o
  -4 -11  11        358.68        309.73        11.82 o
  -3 -11  11        105.12        123.02        11.48 o
  -2 -11  11         77.77         78.17         8.90 o
  -1 -11  11         34.10         36.54         8.70 o
   0 -11  11         97.65         92.56         8.17 o
   1 -11  11        107.82        101.06        10.08 o
   2 -11  11         53.00         42.48         7.63 o
   3 -11  11          4.50         12.70         8.77 o
   4 -11  11         43.51         47.10        12.88 o
   5 -11  11          0.00         -5.14        21.25 o
   6 -11  11         11.45         34.78        22.98 o
  -6 -10  11          2.56         -6.83        18.21 o
  -5 -10  11         14.95         15.75        11.65 o
  -4 -10  11        155.45        111.64         9.77 o
  -3 -10  11        167.11        402.23        16.77 o
  -2 -10  11          3.92          7.05         7.58 o
  -1 -10  11        691.16        650.41        22.07 o
   0 -10  11         31.69        113.51         8.36 o
   1 -10  11        889.03        841.71        25.04 o
   2 -10  11        230.72        222.77        12.06 o
   3 -10  11         72.33        106.94         9.84 o
   4 -10  11         38.74         41.86        11.17 o
   5 -10  11          3.57         24.76        14.89 o
   6 -10  11         13.09         24.32        21.25 o
  -6  -9  11          4.24          6.87        12.79 o
  -5  -9  11          5.00         10.90        10.44 o
  -4  -9  11          3.74         30.09         8.66 o
  -3  -9  11         18.43         38.20         8.47 o
  -2  -9  11        642.99        669.58        17.04 o
  -1  -9  11        351.66        421.43        13.79 o
   0  -9  11        457.59        456.88        13.51 o
   1  -9  11        839.83        822.00        21.68 o
   2  -9  11        372.62        312.72        11.46 o
   3  -9  11          1.17         -5.80         6.86 o
   4  -9  11          3.87         27.51        10.54 o
   5  -9  11         24.64         23.39        15.42 o
   6  -9  11          0.22         -6.81        17.87 o
  -6  -8  11         62.08         56.52        14.70 o
  -5  -8  11        168.70        148.90        14.45 o
  -4  -8  11        137.45        103.78         9.24 o
  -3  -8  11          3.32          5.69         7.88 o
  -2  -8  11        117.92        116.09         7.60 o
  -1  -8  11          3.22          6.29         6.32 o
   0  -8  11        218.09        229.20         9.74 o
   1  -8  11       2748.52       2898.73        49.77 o
   2  -8  11        294.41        285.91        11.10 o
   3  -8  11         54.20         56.72         5.89 o
   4  -8  11          0.00         15.38         8.94 o
   5  -8  11        242.98        225.55        15.19 o
   6  -8  11         17.58         10.89        18.68 o
  -6  -7  11         13.08          0.46        13.79 o
  -5  -7  11         96.41         65.49        12.68 o
  -4  -7  11          0.79         -5.73         6.68 o
  -3  -7  11        104.81        130.28        12.15 o
  -2  -7  11        807.06        720.81        17.92 o
  -1  -7  11       2113.68       2092.68        38.70 o
   0  -7  11          9.69          3.98         5.61 o
   1  -7  11        329.52        314.91        10.72 o
   2  -7  11         38.44         38.33         6.32 o
   3  -7  11        518.91        473.98        13.42 o
   4  -7  11        527.49        520.61        18.48 o
   5  -7  11        125.62        122.60        12.19 o
   6  -7  11        144.74        138.33        23.05 o
  -7  -6  11          1.84         -8.14        24.46 o
  -6  -6  11         22.01         24.28        15.61 o
  -5  -6  11        668.63        617.75        32.62 o
  -4  -6  11         15.95         15.65         8.97 o
  -3  -6  11        163.34        186.14        10.21 o
  -2  -6  11        321.60        307.64        10.88 o
  -1  -6  11        133.64        355.24        65.95 o
   0  -6  11        689.49        737.48        18.14 o
   1  -6  11          0.71         -3.05         5.25 o
   2  -6  11          1.36         52.26         6.84 o
   3  -6  11         24.21         22.23         5.44 o
   4  -6  11        139.35        101.06         8.93 o
   5  -6  11          5.94         24.08        12.04 o
   6  -6  11         88.96         35.11        17.16 o
  -7  -5  11         21.19         15.24        25.08 o
  -6  -5  11         89.17         74.01        13.31 o
  -5  -5  11        159.87        149.64        14.59 o
  -4  -5  11        137.10        169.08        10.60 o
  -3  -5  11        323.44        306.00        12.11 o
  -2  -5  11         36.96         46.70         4.76 o
  -1  -5  11        838.84        919.93        28.35 o
   0  -5  11       6192.50       6359.53       102.06 o
   1  -5  11        705.26        652.80        16.25 o
   2  -5  11        242.58        257.45         9.85 o
   3  -5  11          0.09          4.37         5.61 o
   4  -5  11        235.00        328.02        14.89 o
   5  -5  11          8.07         -5.66        11.26 o
   6  -5  11        353.58        306.53        29.26 o
  -7  -4  11         17.40         18.79        21.72 o
  -6  -4  11         18.78          1.93        14.75 o
  -5  -4  11          6.29          5.07        11.18 o
  -4  -4  11        173.95        172.94        10.31 o
  -3  -4  11        356.87        299.97        12.64 o
  -2  -4  11        943.62        949.03        22.27 o
  -1  -4  11        552.93        591.35        20.15 o
   0  -4  11        558.92        603.11        16.51 o
   1  -4  11         51.28        104.75        10.32 o
   2  -4  11       1439.38       1520.99        32.55 o
   3  -4  11       1197.99       1220.28        31.64 o
   4  -4  11         81.85         78.36         8.73 o
   5  -4  11        470.88        480.72        25.72 o
   6  -4  11         69.73         81.84        20.53 o
  -7  -3  11          1.13          9.57        27.07 o
  -6  -3  11        561.30        513.86        31.67 o
  -5  -3  11         11.38         24.93         5.45 o
  -4  -3  11        224.30        249.79        12.12 o
  -3  -3  11        831.53        794.17        24.21 o
  -2  -3  11         13.99          8.94         7.48 o
  -1  -3  11        101.54        126.51        14.32 o
   0  -3  11        577.84        732.10        18.57 o
   1  -3  11       3818.61       3607.20        74.27 o
   2  -3  11         66.00         71.64         6.02 o
   3  -3  11         52.49         62.89         7.63 o
   4  -3  11        128.21        106.56         9.27 o
   5  -3  11         43.23         36.98         9.48 o
   6  -3  11          0.01          8.20        14.38 o
  -7  -2  11          0.58         12.76        21.99 o
  -6  -2  11         11.50         -3.80        16.07 o
  -5  -2  11         33.42         48.39         7.30 o
  -4  -2  11        479.69        518.08        16.50 o
  -3  -2  11         28.05         17.90         7.33 o
  -2  -2  11          6.50         11.08         5.40 o
  -1  -2  11         84.67        294.30        12.34 o
   0  -2  11        230.30        221.74        11.00 o
   1  -2  11        368.02        385.72        12.63 o
   2  -2  11          7.66          6.30         4.69 o
   3  -2  11        140.81        148.35         9.32 o
   4  -2  11         46.30         50.99         8.26 o
   5  -2  11        426.87        380.13        22.31 o
   6  -2  11          1.47         12.47        16.78 o
  -7  -1  11        123.59        119.39        23.27 o
  -6  -1  11          0.66         -6.05        13.47 o
  -5  -1  11          5.42         18.31         7.92 o
  -4  -1  11       1287.66       1264.68        46.76 o
  -3  -1  11         18.06          7.53         8.05 o
  -2  -1  11       1193.17       1189.14        24.48 o
  -1  -1  11       1967.47       1990.74        36.00 o
   0  -1  11         44.84         58.95        12.40 o
   1  -1  11       2499.43       2500.46        51.73 o
   2  -1  11        223.75        221.56         8.86 o
   3  -1  11        151.05        153.92         9.50 o
   4  -1  11        395.98        430.50        16.49 o
   5  -1  11        303.20        288.91        14.54 o
   6  -1  11         56.91         78.52        18.87 o
  -7   0  11          0.05         15.73        18.14 o
  -6   0  11         95.18         78.45        16.94 o
  -5   0  11         98.81        127.83        11.23 o
  -4   0  11        442.02        439.88        17.01 o
  -3   0  11        250.03        213.93        10.57 o
  -2   0  11        419.79        539.81        15.73 o
  -1   0  11       2690.91       2887.13        46.91 o
   0   0  11        183.20        208.42        11.73 o
   1   0  11        653.97        684.71        25.62 o
   2   0  11        559.97        534.39        15.46 o
   3   0  11         66.21         80.08         8.76 o
   4   0  11         49.11         38.95         8.51 o
   5   0  11         40.54         50.77         9.91 o
   6   0  11         10.91         19.16        17.76 o
  -7   1  11         60.22         52.43        20.13 o
  -6   1  11          9.78         12.86        12.66 o
  -5   1  11         48.84         56.82         8.66 o
  -4   1  11        374.43        334.94        13.97 o
  -3   1  11         23.53         27.68         8.93 o
  -2   1  11        191.00        165.38         8.87 o
  -1   1  11        130.72        397.95        14.27 o
   0   1  11       1003.81       1019.85        22.63 o
   1   1  11        153.44        186.89        15.55 o
   2   1  11         86.94         77.05         6.21 o
   3   1  11          8.29         14.27         7.45 o
   4   1  11         45.56         53.17        10.23 o
   5   1  11        106.10        119.67        11.40 o
   6   1  11         80.97         94.94        22.17 o
  -7   2  11         66.58         66.38        33.53 o
  -6   2  11         17.89         20.26        26.73 o
  -5   2  11        497.23        538.53        19.88 o
  -4   2  11        191.00        202.26        11.21 o
  -3   2  11          9.51          5.48         5.73 o
  -2   2  11          0.71         -4.00         5.79 o
  -1   2  11        706.88        664.98        17.98 o
   0   2  11        198.47        249.13         7.59 o
   1   2  11          1.22         -0.47         6.31 o
   2   2  11        183.41        217.14         8.91 o
   3   2  11         63.43         62.73         7.89 o
   4   2  11        740.32        657.24        21.00 o
   5   2  11        142.39        136.69        14.29 o
   6   2  11         48.51         50.88        18.69 o
  -7   3  11          7.58         23.84        36.66 o
  -6   3  11         38.65         22.86        20.29 o
  -5   3  11         83.30        102.70        10.40 o
  -4   3  11        310.77        315.41        13.57 o
  -3   3  11        178.82        145.10         8.46 o
  -2   3  11        473.60        554.79        20.37 o
  -1   3  11         69.09         69.79         7.20 o
   0   3  11        347.62        382.67        11.76 o
   1   3  11         89.99         74.79         7.09 o
   2   3  11         30.50         36.42         6.10 o
   3   3  11         14.45          7.38         7.37 o
   4   3  11          9.49          7.56         7.89 o
   5   3  11          7.92          5.54        10.98 o
   6   3  11          7.26         -9.59        21.67 o
  -7   4  11          7.12         -2.07        37.39 o
  -6   4  11          0.15         -5.49        18.53 o
  -5   4  11          0.91         -2.64         9.55 o
  -4   4  11          3.14         -0.30         5.40 o
  -3   4  11         57.67         51.61         7.14 o
  -2   4  11       2171.36       2186.85        40.67 o
  -1   4  11        121.41        103.54         7.53 o
   0   4  11        456.06        419.48        14.43 o
   1   4  11        151.29        146.05         9.22 o
   2   4  11          9.22         22.94         7.10 o
   3   4  11         21.26         41.07         9.41 o
   4   4  11         25.93         22.90         9.87 o
   5   4  11        148.46        167.00        17.68 o
   6   4  11         30.17         21.87        22.81 o
  -6   5  11         90.36         48.17        32.21 o
  -5   5  11        302.59        306.85        16.44 o
  -4   5  11         16.86         21.21         8.65 o
  -3   5  11         14.97          7.66         6.16 o
  -2   5  11          0.27         -0.81         4.72 o
  -1   5  11        586.09        514.58        15.87 o
   0   5  11          0.00          2.08         7.26 o
   1   5  11        622.54        697.58        19.27 o
   2   5  11        157.14        158.94         9.49 o
   3   5  11          7.95         15.88         8.34 o
   4   5  11         12.41         10.77         9.51 o
   5   5  11          0.00          7.73        14.04 o
   6   5  11        109.41         94.60        27.75 o
  -6   6  11         21.37         14.41        24.70 o
  -5   6  11         16.53         26.64        10.67 o
  -4   6  11         58.38         63.49         9.97 o
  -3   6  11          6.88         13.65         7.40 o
  -2   6  11        100.56         88.21         6.40 o
  -1   6  11         50.12         48.98         7.94 o
   0   6  11         53.60         59.65         8.38 o
   1   6  11          5.86         10.48         6.60 o
   2   6  11         40.56         34.78         6.45 o
   3   6  11        576.56        491.22        16.79 o
   4   6  11          1.42         -3.50        10.66 o
   5   6  11         66.74         51.54        16.61 o
   6   6  11          7.36         -5.24        24.57 o
  -6   7  11         20.20         25.03        26.07 o
  -5   7  11         27.90         30.67        11.41 o
  -4   7  11          0.02          0.39         9.53 o
  -3   7  11        224.14        278.74        14.55 o
  -2   7  11          1.56          1.54         5.36 o
  -1   7  11        110.59        110.72         9.19 o
   0   7  11        152.74        176.10        10.76 o
   1   7  11        205.63        172.97        10.58 o
   2   7  11          1.94         29.05         7.61 o
   3   7  11        300.85        301.72        15.92 o
   4   7  11        105.26         87.14        12.25 o
   5   7  11          0.56         -7.74        14.38 o
   6   7  11          4.22          0.12        29.71 o
  -6   8  11         24.43         44.44        22.97 o
  -5   8  11          0.02         -4.45        13.21 o
  -4   8  11         43.98         39.25        11.43 o
  -3   8  11        348.13        374.47        17.11 o
  -2   8  11         12.95          8.04         5.08 o
  -1   8  11         89.73         97.48         9.39 o
   0   8  11         29.69         32.48         7.55 o
   1   8  11          3.77          0.65         8.10 o
   2   8  11        397.37        372.88        13.12 o
   3   8  11        337.78        342.13        16.20 o
   4   8  11          1.27          7.75        10.52 o
   5   8  11        224.38        241.65        27.61 o
  -6   9  11          5.44         14.78        28.14 o
  -5   9  11         12.58          1.43        20.82 o
  -4   9  11          7.82          8.65        10.73 o
  -3   9  11        115.47        113.96        12.76 o
  -2   9  11       1363.67       1408.34        29.77 o
  -1   9  11        459.99        487.90        17.69 o
   0   9  11        343.10        326.97        14.77 o
   1   9  11        189.13        172.91        11.44 o
   2   9  11        132.77         98.62         9.07 o
   3   9  11        341.78        362.27        17.59 o
   4   9  11         11.74          8.93        14.20 o
   5   9  11         19.55          3.89        18.11 o
  -6  10  11         20.84         48.46        34.03 o
  -5  10  11         58.80         66.26        24.92 o
  -4  10  11          0.41          8.10        11.52 o
  -3  10  11         36.91         36.98        10.74 o
  -2  10  11         29.45         24.51         7.79 o
  -1  10  11        659.47        638.06        17.06 o
   0  10  11         16.43         23.37         5.18 o
   1  10  11         19.22         20.16         5.71 o
   2  10  11       1336.14       1225.10        53.48 o
   3  10  11        144.83        163.96        13.48 o
   4  10  11         20.38         20.47        21.48 o
   5  10  11         36.02         10.45        36.96 o
  -6  11  11          3.46         22.06        29.59 o
  -5  11  11         68.20         70.09        25.71 o
  -4  11  11         52.01         48.95        20.73 o
  -3  11  11         31.81         34.64        12.88 o
  -2  11  11        198.09        189.97        12.43 o
  -1  11  11        875.68        906.68        22.60 o
   0  11  11        568.28        558.23        16.56 o
   1  11  11        481.62        417.86        15.76 o
   2  11  11          4.33         66.81         9.46 o
   3  11  11          1.72          7.26         9.94 o
   4  11  11         99.43        118.81        25.60 o
   5  11  11         30.36         37.63        34.03 o
  -5  12  11         23.02         29.58        40.85 o
  -4  12  11          3.33         -2.54        24.05 o
  -3  12  11          0.22         -8.02        11.46 o
  -2  12  11         47.07         67.74        10.25 o
  -1  12  11        315.97        345.35        14.64 o
   0  12  11         77.33         65.62         7.82 o
   1  12  11         15.47         22.72        10.38 o
   2  12  11          6.60          1.62         8.24 o
   3  12  11        122.66        104.15        36.15 o
   4  12  11         39.64         63.32        24.34 o
  -5  13  11         16.24         18.43        28.78 o
  -4  13  11          7.55          3.06        26.14 o
  -3  13  11        114.66        129.43        24.86 o
  -2  13  11         98.71        107.84        12.50 o
  -1  13  11        347.92        336.07        16.99 o
   0  13  11          0.01          1.45         8.00 o
   1  13  11        246.67        232.23        16.49 o
   2  13  11          0.56          0.07        10.72 o
   3  13  11          0.62         -2.76        21.61 o
   4  13  11         12.51         38.52        32.88 o
  -5  14  11         14.87        -20.84        24.88 o
  -4  14  11          6.01         -6.81        31.25 o
  -3  14  11        159.31        193.56        37.39 o
  -2  14  11        407.16        418.62        23.89 o
  -1  14  11         22.75         20.04        10.29 o
   0  14  11        159.64        150.96        14.07 o
   1  14  11        117.79        107.67        17.13 o
   2  14  11          2.21          3.76        23.65 o
   3  14  11         49.41         58.32        30.88 o
   4  14  11          7.82         -4.56        27.17 o
  -4  15  11         38.93         54.82        33.69 o
  -3  15  11         20.82         24.27        21.10 o
  -2  15  11         49.36         53.35        16.77 o
  -1  15  11         41.75         36.18        12.07 o
   0  15  11         11.67         18.28        11.13 o
   1  15  11         66.21         60.66        15.55 o
   2  15  11         22.10         14.99        23.40 o
   3  15  11          3.22         42.38        37.16 o
  -4  16  11          1.17        -12.96        34.61 o
  -3  16  11         27.01         13.91        21.83 o
  -2  16  11        183.18        186.66        30.71 o
  -1  16  11          1.65          4.37        17.82 o
   0  16  11          4.12          8.64        15.31 o
   1  16  11         23.55         19.54        14.45 o
   2  16  11        139.88        151.45        32.22 o
   3  16  11          1.25         -1.26        39.67 o
  -3  17  11        100.07         88.45        30.15 o
  -2  17  11        102.96        122.70        31.84 o
  -1  17  11         45.00         69.01        21.22 o
   0  17  11          2.02         18.02        18.81 o
   1  17  11         13.57          4.84        26.54 o
   2  17  11        108.99        125.07        32.99 o
  -2  18  11         11.45         26.48        23.18 o
  -1  18  11         13.37         10.12        28.57 o
   0  18  11        155.07        139.34        24.56 o
   1  18  11          0.71         -7.90        29.48 o
  -1  19  11         39.19         35.35        22.79 o
   0  19  11         20.15         25.72        24.03 o
  -1 -23  12         29.14         17.89        29.58 o
   0 -23  12          4.27        -10.61        24.13 o
   1 -23  12          7.23         29.16        30.69 o
  -2 -22  12        169.52        165.18        30.97 o
  -1 -22  12          1.09         -4.83        28.87 o
   0 -22  12          7.65         19.78        22.16 o
   1 -22  12         43.88         44.20        21.25 o
   2 -22  12          8.09         24.42        20.97 o
  -3 -21  12          2.53         -4.79        22.76 o
  -2 -21  12        269.76        238.86        30.23 o
  -1 -21  12         96.03        105.53        23.40 o
   0 -21  12          7.98         27.53        22.11 o
   1 -21  12          8.16          0.96        17.36 o
   2 -21  12          4.44         21.78        26.18 o
   3 -21  12         81.51         31.19        27.92 o
  -3 -20  12         10.63          8.68        23.88 o
  -2 -20  12         77.96         93.74        26.95 o
  -1 -20  12          0.02         14.96        18.05 o
   0 -20  12          1.05         12.15        18.55 o
   1 -20  12        156.73        147.88        24.76 o
   2 -20  12         32.22         30.21        20.76 o
   3 -20  12         29.64         16.01        21.91 o
   4 -20  12         70.67         77.09        34.07 o
  -4 -19  12          0.27         25.87        48.39 o
  -3 -19  12         45.74         35.38        25.11 o
  -2 -19  12          3.79          9.00        14.59 o
  -1 -19  12          0.00        -16.23        16.23 o
   0 -19  12         77.83         67.97        17.02 o
   1 -19  12         17.02         10.69        12.97 o
   2 -19  12         54.72         60.62        15.44 o
   3 -19  12         17.01         20.25        20.76 o
   4 -19  12          7.73         29.21        44.59 o
  -4 -18  12         27.89         -4.08        51.58 o
  -3 -18  12          8.87         18.97        21.60 o
  -2 -18  12         43.65         60.80        14.44 o
  -1 -18  12          4.48          4.91        12.66 o
   0 -18  12          2.75         -7.98        13.10 o
   1 -18  12         57.40         45.90        12.17 o
   2 -18  12        557.65        556.22        26.03 o
   3 -18  12        224.43        260.53        26.29 o
   4 -18  12         51.97         57.11        27.07 o
  -4 -17  12         29.33         31.41        17.83 o
  -3 -17  12         48.47         50.37        17.83 o
  -2 -17  12        106.68        112.49        15.62 o
  -1 -17  12        112.35        116.79        16.82 o
   0 -17  12         13.65         58.50        12.46 o
   1 -17  12         64.81         74.32        11.88 o
   2 -17  12          3.96         -4.85        10.51 o
   3 -17  12         44.61         41.46        18.37 o
   4 -17  12         11.81         14.27        25.07 o
   5 -17  12          3.68          6.38        36.26 o
  -5 -16  12         17.16          2.18        28.10 o
  -4 -16  12         53.31         54.15        19.93 o
  -3 -16  12         86.55         92.06        12.50 o
  -2 -16  12        112.23        104.94        14.02 o
  -1 -16  12         53.66         83.50        13.49 o
   0 -16  12         21.69         14.00         5.80 o
   1 -16  12         69.45         77.03        11.42 o
   2 -16  12         64.19         70.21        11.85 o
   3 -16  12        245.41        244.99        22.08 o
   4 -16  12          0.00         10.06        20.27 o
   5 -16  12          0.00          0.07        39.72 o
  -5 -15  12         17.57          1.61        32.20 o
  -4 -15  12          1.33         12.30        14.74 o
  -3 -15  12         71.45         52.27        10.51 o
  -2 -15  12        135.19        435.81        28.04 o
  -1 -15  12          0.29         13.37        11.71 o
   0 -15  12        185.38        191.81        12.71 o
   1 -15  12        727.43        731.23        22.33 o
   2 -15  12        328.13        297.26        16.75 o
   3 -15  12         17.88         15.46        15.23 o
   4 -15  12         16.91         -9.21        17.55 o
   5 -15  12          7.01         16.39        24.45 o
  -5 -14  12         16.03         24.01        27.30 o
  -4 -14  12         32.14         24.53        10.45 o
  -3 -14  12        300.33        301.12        15.38 o
  -2 -14  12        210.38        398.22        19.68 o
  -1 -14  12         21.33         40.57        11.01 o
   0 -14  12          1.81          0.64         5.89 o
   1 -14  12         10.47         -0.05         7.55 o
   2 -14  12        157.21        152.53        11.82 o
   3 -14  12         11.71         -4.20        12.39 o
   4 -14  12         95.68         74.82        16.21 o
   5 -14  12         55.03         27.64        33.36 o
  -6 -13  12         22.46        -21.07        36.71 o
  -5 -13  12          0.06        -16.86        18.96 o
  -4 -13  12        135.08        147.27        11.90 o
  -3 -13  12         43.20         53.93         9.64 o
  -2 -13  12         39.03         66.08        13.58 o
  -1 -13  12        114.61         86.80        10.62 o
   0 -13  12         21.95         41.63         7.32 o
   1 -13  12        291.83        280.54        14.07 o
   2 -13  12        322.54        350.56        15.38 o
   3 -13  12        279.15        259.45        21.02 o
   4 -13  12          0.16        -16.15        16.21 o
   5 -13  12         79.66         59.89        25.84 o
   6 -13  12        129.63        100.54        50.05 o
  -6 -12  12         15.80         19.36        35.33 o
  -5 -12  12        162.43        169.62        19.29 o
  -4 -12  12         18.21         30.24         7.68 o
  -3 -12  12          9.96         14.82        10.82 o
  -2 -12  12         84.26         91.38         9.86 o
  -1 -12  12          0.95          4.81         8.10 o
   0 -12  12        283.94        278.97        12.72 o
   1 -12  12        136.03        125.28         9.83 o
   2 -12  12        173.98        178.45        15.41 o
   3 -12  12          0.67          8.27         9.66 o
   4 -12  12         19.68         34.72        16.22 o
   5 -12  12          0.04        -12.26        22.62 o
   6 -12  12         31.48         34.95        35.35 o
  -6 -11  12         51.47         64.35        29.64 o
  -5 -11  12         44.53         39.00        12.62 o
  -4 -11  12        230.47        199.99        11.25 o
  -3 -11  12         71.36         63.25         9.16 o
  -2 -11  12        196.26        240.26        12.90 o
  -1 -11  12          0.12          0.20         5.29 o
   0 -11  12         34.06         72.17         9.55 o
   1 -11  12        204.23        212.28        11.85 o
   2 -11  12         77.75         70.93         8.48 o
   3 -11  12         42.92         50.75         9.61 o
   4 -11  12         21.20         13.18        11.42 o
   5 -11  12         13.85         10.68        24.57 o
   6 -11  12         15.35         14.18        19.52 o
  -6 -10  12         12.79          9.79        18.26 o
  -5 -10  12         29.14         14.13        10.96 o
  -4 -10  12        113.83         78.87         9.14 o
  -3 -10  12         44.28         72.04         8.77 o
  -2 -10  12        426.62        381.13        14.67 o
  -1 -10  12          0.88         -5.04         5.94 o
   0 -10  12        139.24        194.10         9.94 o
   1 -10  12        172.06        161.44        11.40 o
   2 -10  12         19.51         29.83         7.42 o
   3 -10  12         12.95         14.16         4.34 o
   4 -10  12          0.60          0.50         9.89 o
   5 -10  12          2.93          9.42        20.86 o
   6 -10  12         45.46         32.76        22.24 o
  -6  -9  12          0.04         -3.18        12.77 o
  -5  -9  12          2.64         -2.92        11.16 o
  -4  -9  12         20.25         19.28         7.17 o
  -3  -9  12         58.23        118.09        14.36 o
  -2  -9  12        587.99        620.16        18.27 o
  -1  -9  12        431.23        532.35        16.61 o
   0  -9  12          0.17          1.38         5.74 o
   1  -9  12         53.34         58.62         7.51 o
   2  -9  12          4.37         77.81         7.99 o
   3  -9  12          0.37          0.73         5.66 o
   4  -9  12        175.35        146.26        13.76 o
   5  -9  12         14.92          5.14        15.55 o
   6  -9  12         38.08          3.82        25.51 o
  -6  -8  12         56.62         61.62        14.41 o
  -5  -8  12        209.14        191.80        16.00 o
  -4  -8  12        769.10        685.08        22.05 o
  -3  -8  12         10.04         10.53         7.33 o
  -2  -8  12          8.73          9.07         5.65 o
  -1  -8  12         91.62         79.91         7.09 o
   0  -8  12        209.56        225.51        11.39 o
   1  -8  12       1661.36       1751.97        33.96 o
   2  -8  12         30.27         23.29         6.16 o
   3  -8  12         63.16         53.13         6.55 o
   4  -8  12          9.86          5.93         9.12 o
   5  -8  12         68.54         70.44        14.69 o
   6  -8  12         85.67         47.96        23.56 o
  -6  -7  12          2.86          1.29        14.39 o
  -5  -7  12          3.98         -2.95        10.96 o
  -4  -7  12        530.49        519.73        19.05 o
  -3  -7  12        262.89        242.61        10.14 o
  -2  -7  12         19.62         19.50         8.37 o
  -1  -7  12        780.18        740.79        17.27 o
   0  -7  12       1156.75       1184.65        23.83 o
   1  -7  12        624.82        573.13        15.33 o
   2  -7  12         15.50          8.23         5.73 o
   3  -7  12         72.57         72.34         7.12 o
   4  -7  12         33.20         27.54         8.82 o
   5  -7  12          5.37         16.52        12.79 o
   6  -7  12        260.56        237.53        27.88 o
  -6  -6  12          9.10          7.91        13.40 o
  -5  -6  12        811.06        863.24        34.49 o
  -4  -6  12        693.28        665.29        24.23 o
  -3  -6  12          1.00         29.88         7.06 o
  -2  -6  12       1860.11       1693.02        30.39 o
  -1  -6  12         10.08          7.96         4.92 o
   0  -6  12        429.61        411.39        11.79 o
   1  -6  12        242.80        253.40         9.93 o
   2  -6  12         21.96         18.96         6.27 o
   3  -6  12          0.04          2.69         5.36 o
   4  -6  12         32.80         26.59        10.03 o
   5  -6  12        195.81        209.90        20.92 o
   6  -6  12         36.26         28.27        20.89 o
  -7  -5  12          9.39         25.52        24.10 o
  -6  -5  12          0.37         -0.80        13.85 o
  -5  -5  12        279.94        301.86        13.98 o
  -4  -5  12        135.39        260.62        13.35 o
  -3  -5  12        112.16        117.65         8.14 o
  -2  -5  12        991.91        870.25        21.67 o
  -1  -5  12         26.05         22.43         8.14 o
   0  -5  12       1006.64        999.16        22.96 o
   1  -5  12        193.59        232.23        10.42 o
   2  -5  12        175.21        182.76        10.12 o
   3  -5  12         11.62          3.37         7.58 o
   4  -5  12         18.40         17.34         8.11 o
   5  -5  12          4.91          9.13        11.58 o
   6  -5  12         95.00         88.07        21.48 o
  -7  -4  12         56.78         46.09        26.24 o
  -6  -4  12         53.29         56.22        17.17 o
  -5  -4  12          6.83          9.69         5.89 o
  -4  -4  12         48.47         52.67         8.22 o
  -3  -4  12         90.20         72.38         8.24 o
  -2  -4  12        805.60       1025.16        26.75 o
  -1  -4  12       3996.56       3985.33        93.48 o
   0  -4  12       3980.67       4131.71        74.48 o
   1  -4  12         28.34         26.11         6.98 o
   2  -4  12       1789.33       1713.57        38.44 o
   3  -4  12          0.01          2.42         7.49 o
   4  -4  12         34.29         35.81         8.60 o
   5  -4  12        186.75        201.30        15.09 o
   6  -4  12         13.84         29.79        17.45 o
  -7  -3  12          0.08          2.43        22.05 o
  -6  -3  12        317.29        312.50        22.13 o
  -5  -3  12         63.20         85.68         8.83 o
  -4  -3  12       1525.67       1549.07        49.00 o
  -3  -3  12        304.35        287.80        11.71 o
  -2  -3  12        265.47        273.34        13.28 o
  -1  -3  12        740.03        718.43        21.29 o
   0  -3  12        809.00        914.06        22.88 o
   1  -3  12        276.79        267.09        10.14 o
   2  -3  12          0.15         32.25         6.60 o
   3  -3  12        154.27        170.46        10.23 o
   4  -3  12        120.95        126.37         9.59 o
   5  -3  12          0.26         13.76         9.91 o
   6  -3  12          5.10         13.99        16.50 o
  -7  -2  12        161.52        184.88        32.12 o
  -6  -2  12        136.02         99.21        20.38 o
  -5  -2  12         33.84         22.20         7.63 o
  -4  -2  12        177.98        200.36        11.01 o
  -3  -2  12        399.99        336.57        17.30 o
  -2  -2  12         36.54         34.58         9.10 o
  -1  -2  12          9.18         85.57         8.61 o
   0  -2  12          2.58          2.30         8.41 o
   1  -2  12        425.06        410.83        14.19 o
   2  -2  12        456.12        460.81        12.06 o
   3  -2  12         12.39         12.85         6.78 o
   4  -2  12          1.87          9.74         6.88 o
   5  -2  12        170.27        142.02        11.59 o
   6  -2  12          0.41         -5.69        24.35 o
  -7  -1  12          4.15         -5.62        28.69 o
  -6  -1  12          7.22         12.96        14.89 o
  -5  -1  12         77.10         79.41        10.32 o
  -4  -1  12          6.48         56.28         9.76 o
  -3  -1  12        424.27        325.45        14.98 o
  -2  -1  12         70.34        107.00         7.89 o
  -1  -1  12       2278.15       2476.78        42.31 o
   0  -1  12        290.11        304.07        16.42 o
   1  -1  12        269.40        354.35        15.83 o
   2  -1  12        676.48        685.57        15.55 o
   3  -1  12         45.18         56.22         8.63 o
   4  -1  12        284.05        266.79        12.82 o
   5  -1  12         69.94         62.46        10.07 o
   6  -1  12         45.12         43.43        19.87 o
  -7   0  12          3.19         -4.45        20.53 o
  -6   0  12          3.66         -0.81        16.41 o
  -5   0  12        406.29        409.79        21.80 o
  -4   0  12         48.59         41.58         8.16 o
  -3   0  12        118.93        184.46        12.59 o
  -2   0  12        313.34        354.20        12.29 o
  -1   0  12       3443.76       3638.94        58.68 o
   0   0  12         81.40        106.93         9.73 o
   1   0  12        587.19        554.63        15.31 o
   2   0  12          8.56          8.14         4.51 o
   3   0  12         29.32         32.54         8.16 o
   4   0  12        211.03        204.47        12.07 o
   5   0  12         11.22         26.27        10.13 o
   6   0  12         14.60        -12.20        18.95 o
  -7   1  12         68.63         66.41        26.42 o
  -6   1  12         12.00         15.32        18.18 o
  -5   1  12         24.95         29.72         9.47 o
  -4   1  12        319.28        310.63        13.11 o
  -3   1  12        209.46        191.62         9.50 o
  -2   1  12          3.87         -0.24         5.69 o
  -1   1  12        554.05        629.58        15.62 o
   0   1  12        642.23        606.05        18.59 o
   1   1  12        241.33        252.04        13.57 o
   2   1  12        320.65        355.49        11.47 o
   3   1  12        347.00        297.64        13.41 o
   4   1  12        784.31        782.45        28.84 o
   5   1  12          1.78          9.10         9.77 o
   6   1  12          8.98          4.16        19.05 o
  -7   2  12         80.30         68.16        31.59 o
  -6   2  12        145.13        134.21        24.15 o
  -5   2  12         96.44         78.09        10.61 o
  -4   2  12         90.60         86.11         9.61 o
  -3   2  12          4.81          0.77         6.22 o
  -2   2  12         41.84         43.66         7.32 o
  -1   2  12        152.32        104.53         8.31 o
   0   2  12         20.12         24.83         3.93 o
   1   2  12         22.55         16.25         7.03 o
   2   2  12        305.40        314.87        11.18 o
   3   2  12          7.06         28.29         8.56 o
   4   2  12        303.23        316.02        15.50 o
   5   2  12        119.43         85.66        14.11 o
   6   2  12          0.26         23.99        20.33 o
  -7   3  12          0.13         30.12        30.61 o
  -6   3  12         35.33         39.92        36.88 o
  -5   3  12          4.80         -1.37         6.53 o
  -4   3  12        340.07        334.23        13.05 o
  -3   3  12        256.32        269.65        11.42 o
  -2   3  12         64.76        145.87         9.34 o
  -1   3  12         81.02         50.09         6.80 o
   0   3  12          6.68         18.57         5.27 o
   1   3  12         90.93         71.93         7.52 o
   2   3  12        172.89        176.25         8.59 o
   3   3  12         67.32         82.48         8.69 o
   4   3  12        612.08        489.31        24.75 o
   5   3  12         35.60         28.96        13.66 o
   6   3  12         32.85         24.07        30.65 o
  -6   4  12          0.96          4.84        22.37 o
  -5   4  12        309.16        331.13        17.88 o
  -4   4  12        101.08        113.50         8.69 o
  -3   4  12         13.80         40.75         6.51 o
  -2   4  12       1745.86       1759.59        38.78 o
  -1   4  12        321.85        339.07        12.35 o
   0   4  12         56.97         76.38         8.83 o
   1   4  12        335.14        307.17        12.00 o
   2   4  12         34.16         37.81         7.67 o
   3   4  12        107.04        128.48        12.89 o
   4   4  12         34.52         26.42        13.46 o
   5   4  12          8.65          0.77        12.36 o
   6   4  12         22.67        -11.70        27.57 o
  -6   5  12          7.08         -7.69        21.30 o
  -5   5  12        101.92         93.09        12.23 o
  -4   5  12        186.78        191.41        12.55 o
  -3   5  12         14.40         24.82         6.43 o
  -2   5  12          4.88         15.22         7.96 o
  -1   5  12        156.90        156.10        10.49 o
   0   5  12          3.65          0.69         6.55 o
   1   5  12        200.48        218.66        12.18 o
   2   5  12        241.90        246.27        11.01 o
   3   5  12        521.21        463.28        14.74 o
   4   5  12          1.47         47.88        11.01 o
   5   5  12          3.58         -2.92        12.36 o
   6   5  12         23.26         32.73        35.55 o
  -6   6  12          0.25          5.10        20.09 o
  -5   6  12          2.21         -6.17        10.45 o
  -4   6  12         69.20         87.90        10.87 o
  -3   6  12         41.44         37.67         6.87 o
  -2   6  12          9.12         85.30         9.36 o
  -1   6  12          0.97         -2.59         7.68 o
   0   6  12        396.03        403.30        14.89 o
   1   6  12       1342.44       1339.49        32.76 o
   2   6  12         64.97         79.93         8.34 o
   3   6  12        878.74        799.37        32.32 o
   4   6  12         25.28         23.77        11.99 o
   5   6  12         37.73         24.85        17.81 o
   6   6  12          9.03          3.93        25.34 o
  -6   7  12         14.88          8.70        23.41 o
  -5   7  12        170.32        169.68        16.25 o
  -4   7  12          5.05         -0.25         8.22 o
  -3   7  12         65.78        139.85        11.27 o
  -2   7  12          4.46          5.46         7.31 o
  -1   7  12         37.00         39.49         8.81 o
   0   7  12        359.86        324.91        13.17 o
   1   7  12          0.03          1.24         7.46 o
   2   7  12         47.37         56.50         8.54 o
   3   7  12        350.46        293.77        15.11 o
   4   7  12         45.91         41.32        12.71 o
   5   7  12          2.08          9.01        16.12 o
  -6   8  12         56.45         46.22        37.47 o
  -5   8  12         59.13         61.21        17.91 o
  -4   8  12        128.16        117.23        13.35 o
  -3   8  12        227.70        210.82        15.04 o
  -2   8  12         47.23         41.78         8.31 o
  -1   8  12        141.16        133.75        10.42 o
   0   8  12        163.82        168.03        11.42 o
   1   8  12        270.79        258.74        13.74 o
   2   8  12          8.55          3.01         7.66 o
   3   8  12         24.33         10.86         8.40 o
   4   8  12          4.50          4.50        11.10 o
   5   8  12         55.45         68.06        21.30 o
  -5   9  12        139.08        123.42        23.26 o
  -4   9  12         50.26         65.47        13.40 o
  -3   9  12          8.85          5.01         9.40 o
  -2   9  12         60.16         54.91         9.62 o
  -1   9  12        371.16        355.07        14.56 o
   0   9  12        132.58        141.21        11.56 o
   1   9  12         88.79         77.49         9.98 o
   2   9  12         21.79         23.05         6.97 o
   3   9  12         89.15        112.35        12.23 o
   4   9  12         10.39          9.79        16.18 o
   5   9  12          1.11         -5.61        34.67 o
  -6  10  12          3.93         -4.26        46.37 o
  -5  10  12          0.67         -6.89        21.63 o
  -4  10  12         79.32         76.85        18.19 o
  -3  10  12         18.60         28.96        10.07 o
  -2  10  12        159.60        153.34        13.00 o
  -1  10  12         19.65          9.97         9.36 o
   0  10  12        700.35        634.04        23.11 o
   1  10  12         10.56         14.51        11.54 o
   2  10  12         34.59         42.48         7.89 o
   3  10  12         75.26         62.52        13.61 o
   4  10  12         15.00          6.02        27.68 o
   5  10  12          3.44         14.19        30.48 o
  -5  11  12        227.27        201.60        29.75 o
  -4  11  12          0.98          8.91        15.40 o
  -3  11  12         22.33         28.21        11.96 o
  -2  11  12        366.16        322.61        17.33 o
  -1  11  12         13.19          8.20         9.41 o
   0  11  12        161.77        160.80        14.29 o
   1  11  12          2.16         -3.45         9.18 o
   2  11  12        510.67        430.40        26.71 o
   3  11  12          1.88        -18.18        18.18 o
   4  11  12          7.39          1.71        19.21 o
  -5  12  12          9.33         17.33        42.14 o
  -4  12  12        206.86        235.03        31.39 o
  -3  12  12         13.06          2.15        18.62 o
  -2  12  12        241.87        230.36        11.53 o
  -1  12  12         50.69         56.12        11.30 o
   0  12  12        141.14        150.96        14.70 o
   1  12  12        178.08        167.38        15.48 o
   2  12  12         15.24         16.81        10.98 o
   3  12  12         21.05         14.79        23.86 o
   4  12  12          0.68          9.19        25.92 o
  -5  13  12          0.09         11.63        22.45 o
  -4  13  12         35.22         37.37        23.76 o
  -3  13  12         62.99         72.11        22.90 o
  -2  13  12         33.97         26.53        10.84 o
  -1  13  12          0.35         -1.97         7.40 o
   0  13  12        111.93        133.12        16.60 o
   1  13  12         12.02         -0.29        13.51 o
   2  13  12          1.92         -1.01        11.99 o
   3  13  12          0.01         40.00        28.50 o
   4  13  12         11.18         19.73        35.94 o
  -4  14  12          0.34        -23.07        23.07 o
  -3  14  12        114.71         96.30        28.86 o
  -2  14  12          5.33          6.40        13.34 o
  -1  14  12        684.96        663.63        28.19 o
   0  14  12         12.92          0.91        10.76 o
   1  14  12         32.80         27.40        17.97 o
   2  14  12         11.43         22.08        27.83 o
   3  14  12         35.49         16.06        25.39 o
  -4  15  12         20.42         29.39        28.37 o
  -3  15  12         33.58         16.93        24.35 o
  -2  15  12        109.06        113.51        19.46 o
  -1  15  12          8.08         -4.54        15.15 o
   0  15  12         94.51         84.99        19.57 o
   1  15  12        341.63        346.66        33.50 o
   2  15  12         31.15         29.41        26.66 o
   3  15  12         48.65         64.76        39.68 o
  -3  16  12         16.87         26.56        25.48 o
  -2  16  12          4.91        -14.47        21.90 o
  -1  16  12         37.41         33.33        17.40 o
   0  16  12         84.95         69.66        24.70 o
   1  16  12         21.00         38.77        20.92 o
   2  16  12         14.07         38.89        38.23 o
  -3  17  12          8.25         -0.94        33.22 o
  -2  17  12          3.64         -3.20        24.26 o
  -1  17  12         42.38         45.04        19.74 o
   0  17  12         18.87          6.95        17.97 o
   1  17  12         29.56         33.38        40.84 o
   2  17  12          3.23         -5.86        41.06 o
  -2  18  12         51.04         16.55        26.01 o
  -1  18  12         33.19         39.76        35.93 o
   0  18  12        116.25        142.39        29.72 o
   1  18  12         12.04          6.77        39.73 o
  -1 -23  13          9.38         17.72        25.62 o
   0 -23  13         24.82         26.13        26.46 o
   1 -23  13         14.55          3.14        23.32 o
  -2 -22  13          4.69         23.47        33.09 o
  -1 -22  13          1.71         23.06        27.22 o
   0 -22  13         58.89         50.95        20.67 o
   1 -22  13          0.34         11.09        20.58 o
   2 -22  13         19.74         41.20        26.97 o
  -3 -21  13          5.22         17.45        25.21 o
  -2 -21  13          0.11         12.18        21.36 o
  -1 -21  13        293.61        323.53        35.35 o
   0 -21  13        127.01        121.05        23.01 o
   1 -21  13         61.62         74.63        18.68 o
   2 -21  13         35.34         70.81        25.90 o
   3 -21  13         19.27         15.25        29.21 o
  -3 -20  13        115.22        119.04        46.14 o
  -2 -20  13          7.07          2.50        19.51 o
  -1 -20  13         30.92         77.37        21.94 o
   0 -20  13         11.18         41.39        19.29 o
   1 -20  13        151.33        133.60        25.59 o
   2 -20  13        130.94        129.60        22.82 o
   3 -20  13          3.30        -10.26        21.08 o
  -4 -19  13         25.39         71.17        46.75 o
  -3 -19  13         15.09         21.78        21.93 o
  -2 -19  13         69.20         82.24        17.02 o
  -1 -19  13         28.50         43.38        17.78 o
   0 -19  13          1.42         -5.15        16.76 o
   1 -19  13        163.65        154.33        17.31 o
   2 -19  13        106.96        106.72        16.85 o
   3 -19  13          0.83         -6.51        23.30 o
   4 -19  13         30.62         26.91        29.85 o
  -4 -18  13          0.00        -22.09        49.03 o
  -3 -18  13          3.77          6.32        19.80 o
  -2 -18  13          1.35          4.59        12.72 o
  -1 -18  13         36.61         81.48        19.25 o
   0 -18  13        174.64        187.82        18.37 o
   1 -18  13         43.30         58.27        15.29 o
   2 -18  13         18.98         32.10        14.26 o
   3 -18  13         21.20         40.18        19.15 o
   4 -18  13         20.19         19.78        39.25 o
  -4 -17  13         73.65         36.40        24.63 o
  -3 -17  13         17.73         38.50        14.50 o
  -2 -17  13        157.60        175.43        16.92 o
  -1 -17  13         80.69         71.94        15.65 o
   0 -17  13          1.47         -4.94        14.29 o
   1 -17  13          1.71          6.93        10.92 o
   2 -17  13          0.19         13.64        12.21 o
   3 -17  13          0.54          2.75        14.55 o
   4 -17  13          0.23         15.56        24.25 o
   5 -17  13         41.19         46.46        28.19 o
  -4 -16  13         16.96         30.16        21.23 o
  -3 -16  13        162.57        129.22        13.77 o
  -2 -16  13          0.24          6.46        10.69 o
  -1 -16  13          0.66         24.37        15.06 o
   0 -16  13        527.70        488.80        20.54 o
   1 -16  13         71.53         80.55        11.89 o
   2 -16  13          0.07          9.11        11.15 o
   3 -16  13          2.24         23.58        18.25 o
   4 -16  13         23.22         28.88        25.65 o
   5 -16  13         56.60         73.87        37.36 o
  -5 -15  13         58.75         30.67        51.41 o
  -4 -15  13          7.90         11.79        15.92 o
  -3 -15  13         64.73         82.60        11.89 o
  -2 -15  13         67.95         64.96        11.04 o
  -1 -15  13        115.96        130.87        13.81 o
   0 -15  13         30.28         34.85         7.28 o
   1 -15  13         98.61         95.10        10.75 o
   2 -15  13         47.83         45.63        10.55 o
   3 -15  13         78.18         45.71        15.89 o
   4 -15  13          6.64         -0.65        24.66 o
   5 -15  13          9.12         -4.55        33.15 o
  -5 -14  13          9.63         30.26        19.81 o
  -4 -14  13         23.95          9.91        11.95 o
  -3 -14  13          0.87          9.31         9.55 o
  -2 -14  13        390.03        375.11        17.01 o
  -1 -14  13        368.63        351.24        17.32 o
   0 -14  13          3.74         -0.03         6.86 o
   1 -14  13          0.16          1.61         7.68 o
   2 -14  13         19.22         26.51        10.53 o
   3 -14  13        319.56        341.16        19.86 o
   4 -14  13        223.46        194.81        22.83 o
   5 -14  13          5.34        -15.93        29.33 o
  -5 -13  13          0.08         -8.15        16.05 o
  -4 -13  13         36.64         26.38         9.74 o
  -3 -13  13         37.01         51.85         9.77 o
  -2 -13  13         42.58         33.96        10.00 o
  -1 -13  13         62.07         61.69         9.44 o
   0 -13  13        171.94        148.40        10.59 o
   1 -13  13          2.72         10.51         9.60 o
   2 -13  13        522.08        527.34        20.02 o
   3 -13  13         41.14         48.67        21.32 o
   4 -13  13         44.63         27.42        13.93 o
   5 -13  13         98.13         95.04        31.52 o
  -6 -12  13          1.91        -29.40        33.73 o
  -5 -12  13         38.19         47.62        16.62 o
  -4 -12  13         46.87         71.96         8.72 o
  -3 -12  13         27.00         29.80         9.18 o
  -2 -12  13         42.99         30.94         8.72 o
  -1 -12  13         18.90         47.92         6.66 o
   0 -12  13          6.47          8.23         7.24 o
   1 -12  13         15.13         39.08         8.70 o
   2 -12  13        203.34        190.82        11.55 o
   3 -12  13         18.63         19.19         5.59 o
   4 -12  13         37.99         40.24        15.56 o
   5 -12  13        116.68         88.87        28.81 o
   6 -12  13         19.98        -27.24        27.24 o
  -6 -11  13         27.07         41.89        50.64 o
  -5 -11  13          0.02         -0.06        12.72 o
  -4 -11  13         23.15         27.54         8.95 o
  -3 -11  13        152.70        156.92        12.01 o
  -2 -11  13         60.82         84.52        10.52 o
  -1 -11  13         28.99         43.35         6.86 o
   0 -11  13        202.54        193.44        10.54 o
   1 -11  13          1.01         82.68        10.42 o
   2 -11  13         68.95         54.39         9.63 o
   3 -11  13        169.51        139.61         7.73 o
   4 -11  13         89.65         75.91        15.99 o
   5 -11  13          0.21        -11.38        23.15 o
   6 -11  13         53.59         60.93        30.77 o
  -6 -10  13         21.55          0.80        33.84 o
  -5 -10  13        242.40        244.29        18.24 o
  -4 -10  13          5.08          6.95         7.19 o
  -3 -10  13         69.08         73.87         9.25 o
  -2 -10  13         29.87         26.77         7.75 o
  -1 -10  13         41.40         55.36         7.64 o
   0 -10  13          0.77         -2.48         7.10 o
   1 -10  13        302.85        321.46        14.74 o
   2 -10  13         27.48         25.65         6.94 o
   3 -10  13        107.55        118.61         7.29 o
   4 -10  13         28.20         15.43        10.97 o
   5 -10  13          5.51         10.75        25.66 o
   6 -10  13        134.73        117.71        26.93 o
  -6  -9  13          1.07         16.37        18.89 o
  -5  -9  13          6.94          5.73        10.53 o
  -4  -9  13        133.31        126.48        10.17 o
  -3  -9  13         25.30         47.86         9.45 o
  -2  -9  13         81.22         63.97         7.81 o
  -1  -9  13        156.88        199.53         9.60 o
   0  -9  13         24.98         29.90         7.04 o
   1  -9  13          1.63         10.16         7.15 o
   2  -9  13         77.05         75.20         8.00 o
   3  -9  13        858.81        820.01        20.68 o
   4  -9  13        915.22        916.28        30.46 o
   5  -9  13         29.52         29.78        22.86 o
   6  -9  13        307.55        290.93        35.86 o
  -6  -8  13          7.03         13.03        12.48 o
  -5  -8  13         13.07          3.46        10.55 o
  -4  -8  13        233.78        249.54        12.65 o
  -3  -8  13        570.09        548.47        15.18 o
  -2  -8  13          3.39          6.59         6.01 o
  -1  -8  13         17.09         16.73         6.05 o
   0  -8  13          0.01         -2.40         6.82 o
   1  -8  13         26.92         22.28         7.76 o
   2  -8  13        180.71        151.81         9.12 o
   3  -8  13         15.32         24.62         7.55 o
   4  -8  13         69.13         48.93        10.24 o
   5  -8  13        270.26        260.00        23.39 o
   6  -8  13          5.80         -3.12        18.37 o
  -6  -7  13         52.05         52.11        15.43 o
  -5  -7  13          4.76          5.94         7.98 o
  -4  -7  13        153.61        166.34        11.54 o
  -3  -7  13        211.40        192.47         9.15 o
  -2  -7  13        769.73        732.47        19.86 o
  -1  -7  13         25.66         27.92         5.87 o
   0  -7  13        942.37        924.99        21.11 o
   1  -7  13         40.53         36.72         6.87 o
   2  -7  13         63.34         47.07         7.27 o
   3  -7  13         95.08         99.12         7.64 o
   4  -7  13        102.20         84.30         8.22 o
   5  -7  13         11.36         20.12        12.72 o
   6  -7  13         30.05         36.03        18.61 o
  -6  -6  13         10.81         10.42        15.26 o
  -5  -6  13         60.07         58.81        10.13 o
  -4  -6  13        477.12        414.12        16.72 o
  -3  -6  13        961.94        903.84        22.85 o
  -2  -6  13        881.13        901.09        23.58 o
  -1  -6  13          6.86         22.99         9.45 o
   0  -6  13       1031.98        978.81        27.12 o
   1  -6  13         30.87         30.51         6.34 o
   2  -6  13         11.39         30.14         6.09 o
   3  -6  13       1479.08       1450.87        34.46 o
   4  -6  13          1.46          1.43         7.77 o
   5  -6  13          3.25         16.07        14.58 o
   6  -6  13          4.62         13.76        22.78 o
  -6  -5  13          6.22         27.80        15.89 o
  -5  -5  13          1.42         -0.23         6.62 o
  -4  -5  13        200.85        183.39        12.68 o
  -3  -5  13        273.09        218.27        11.08 o
  -2  -5  13         40.13         61.24         9.55 o
  -1  -5  13        216.93        245.77        11.28 o
   0  -5  13       1299.89       1354.22        30.86 o
   1  -5  13        562.87        605.69        18.48 o
   2  -5  13        260.17        242.16        11.05 o
   3  -5  13         11.03          2.30         5.80 o
   4  -5  13         97.53         89.43        10.77 o
   5  -5  13         59.46         81.71        15.74 o
   6  -5  13          4.36         21.88        16.55 o
  -7  -4  13          2.78        -16.56        23.27 o
  -6  -4  13         16.88          3.54        14.52 o
  -5  -4  13          5.81          2.17         7.29 o
  -4  -4  13        232.38        222.73        12.28 o
  -3  -4  13         69.98         61.59         8.55 o
  -2  -4  13         19.49         26.29         9.05 o
  -1  -4  13        834.19        819.63        27.95 o
   0  -4  13         15.00         18.36         6.24 o
   1  -4  13         53.10         48.75         7.33 o
   2  -4  13        291.69        288.75        14.33 o
   3  -4  13        209.38        212.69        11.46 o
   4  -4  13         64.91         49.55         9.55 o
   5  -4  13         18.17         21.02         9.98 o
   6  -4  13         43.61         50.04        20.80 o
  -7  -3  13          1.21          4.08        26.47 o
  -6  -3  13         11.73          5.49        13.95 o
  -5  -3  13        131.20        128.15        10.73 o
  -4  -3  13        631.57        615.54        19.26 o
  -3  -3  13        632.59        639.09        18.34 o
  -2  -3  13        190.86        219.42        13.20 o
  -1  -3  13          0.51         -6.07         7.50 o
   0  -3  13         59.35         96.82         7.81 o
   1  -3  13          0.52          4.60         5.72 o
   2  -3  13        712.34        711.57        19.90 o
   3  -3  13        225.98        248.55        12.68 o
   4  -3  13          0.02         -1.97         7.31 o
   5  -3  13          0.02         49.48        11.55 o
   6  -3  13          9.77         10.74        17.99 o
  -7  -2  13         18.40         17.21        24.55 o
  -6  -2  13          0.05         20.11        13.98 o
  -5  -2  13          0.03          2.45         7.42 o
  -4  -2  13        127.11        119.47         9.77 o
  -3  -2  13         29.35         24.18         8.63 o
  -2  -2  13         33.15         26.85         8.50 o
  -1  -2  13          7.19          6.11         5.62 o
   0  -2  13        299.57        320.69        14.38 o
   1  -2  13        217.39        222.29        10.56 o
   2  -2  13         45.23         74.01         7.23 o
   3  -2  13         18.98         17.46         8.35 o
   4  -2  13        111.49        125.55        10.31 o
   5  -2  13          5.53          7.44        10.39 o
   6  -2  13          5.03         17.56        27.15 o
  -7  -1  13         11.69          4.36        28.38 o
  -6  -1  13         16.62          8.53        14.82 o
  -5  -1  13          7.44          7.38         9.24 o
  -4  -1  13          2.92         23.07         8.30 o
  -3  -1  13         23.22         39.49         8.51 o
  -2  -1  13        122.76         80.57         6.93 o
  -1  -1  13       1038.52       1054.89        23.73 o
   0  -1  13          2.89         15.18         8.44 o
   1  -1  13        117.71        131.35         9.52 o
   2  -1  13        708.15        683.13        17.64 o
   3  -1  13         95.18         86.16         9.38 o
   4  -1  13        435.71        458.17        18.52 o
   5  -1  13          0.07         -4.50        10.31 o
   6  -1  13          2.45          7.65        28.73 o
  -7   0  13        148.04        169.47        47.03 o
  -6   0  13         49.03         22.63        16.58 o
  -5   0  13        158.15        175.65        12.97 o
  -4   0  13        157.33        158.49        11.21 o
  -3   0  13        100.44        106.19         8.70 o
  -2   0  13         80.06         93.83         8.23 o
  -1   0  13        152.76        110.58         8.37 o
   0   0  13        832.71        925.60        30.04 o
   1   0  13         25.07         30.56         6.10 o
   2   0  13       1918.78       1880.35        32.36 o
   3   0  13        208.73        206.28        11.58 o
   4   0  13        843.59        825.41        30.54 o
   5   0  13         69.50         67.07        14.10 o
   6   0  13          6.52         -9.09        25.55 o
  -7   1  13          0.34         10.05        25.50 o
  -6   1  13          5.80         35.74        23.15 o
  -5   1  13        303.27        329.80        17.45 o
  -4   1  13        559.22        627.98        18.66 o
  -3   1  13        161.77        124.88        11.01 o
  -2   1  13         57.19         64.14         8.20 o
  -1   1  13         89.57         75.29         6.74 o
   0   1  13        428.85        389.01        15.53 o
   1   1  13         14.01          4.30         6.20 o
   2   1  13          0.07          2.77         5.25 o
   3   1  13         34.50         29.42         8.19 o
   4   1  13        389.48        479.27        21.67 o
   5   1  13         33.21         25.32        12.86 o
   6   1  13          5.81          7.81        23.15 o
  -7   2  13         23.10         55.47        42.39 o
  -6   2  13         30.11         15.59        20.99 o
  -5   2  13          3.99          8.34        10.35 o
  -4   2  13         72.86         65.26         7.99 o
  -3   2  13        387.74        358.06        12.92 o
  -2   2  13        650.23        614.21        19.62 o
  -1   2  13        364.56        354.56        13.10 o
   0   2  13         13.67          9.31         2.94 o
   1   2  13         26.13         15.06         7.14 o
   2   2  13          0.02         -2.10         6.27 o
   3   2  13        401.44        436.83        19.24 o
   4   2  13        744.39        772.39        25.70 o
   5   2  13         69.76         61.89        16.90 o
   6   2  13         61.23         27.79        23.54 o
  -6   3  13        101.97         65.08        25.10 o
  -5   3  13          0.44          3.38         6.15 o
  -4   3  13         48.45         43.42         7.16 o
  -3   3  13          0.34          1.08         6.44 o
  -2   3  13         97.28         90.87         8.58 o
  -1   3  13        445.67        475.64        14.95 o
   0   3  13        185.07        154.58         7.74 o
   1   3  13         15.12         28.16         7.41 o
   2   3  13        103.08        103.84         8.32 o
   3   3  13        135.71        172.32        10.52 o
   4   3  13        253.16        232.28        14.43 o
   5   3  13          0.13         10.73        13.56 o
   6   3  13          1.36        -19.34        30.76 o
  -6   4  13          5.49         -5.38        18.03 o
  -5   4  13         94.78        106.27        13.15 o
  -4   4  13          2.55         -1.95         6.43 o
  -3   4  13          1.06         16.44         6.87 o
  -2   4  13        649.24        627.92        18.38 o
  -1   4  13        418.33        396.84        14.53 o
   0   4  13         78.56         77.38         9.23 o
   1   4  13       1021.39        938.55        27.08 o
   2   4  13        450.78        478.42        15.10 o
   3   4  13        106.39         86.20         8.21 o
   4   4  13         28.07          7.18        12.27 o
   5   4  13         43.06         17.86        15.60 o
   6   4  13         60.40         62.39        38.54 o
  -6   5  13         13.47         18.94        30.36 o
  -5   5  13         15.32         26.31        11.58 o
  -4   5  13          1.51         13.19         6.08 o
  -3   5  13         20.74         25.31         6.41 o
  -2   5  13        121.14        136.79        10.90 o
  -1   5  13         18.90         26.78         8.99 o
   0   5  13          3.10          0.01         8.37 o
   1   5  13          0.65         -1.40         6.70 o
   2   5  13         71.58         70.55         8.40 o
   3   5  13       1107.60       1002.47        34.73 o
   4   5  13         11.53          4.85        12.13 o
   5   5  13          0.33         28.14        21.39 o
   6   5  13         43.62         56.07        32.73 o
  -6   6  13         27.30         29.19        30.59 o
  -5   6  13          0.58         19.08        12.69 o
  -4   6  13          1.15         -8.31         9.71 o
  -3   6  13          1.96          7.95         6.50 o
  -2   6  13          1.21         95.37        10.34 o
  -1   6  13         23.76         33.73         9.62 o
   0   6  13        128.67        129.24        10.06 o
   1   6  13        795.53        711.94        20.31 o
   2   6  13         15.84         13.03         7.12 o
   3   6  13         77.23         66.25         9.44 o
   4   6  13         58.77         47.03        14.03 o
   5   6  13         26.56         60.53        23.19 o
  -6   7  13          0.31          4.75        25.70 o
  -5   7  13          9.27         18.06        14.60 o
  -4   7  13         67.57         58.44        12.42 o
  -3   7  13         65.49        143.92        10.22 o
  -2   7  13        128.59        120.06        10.98 o
  -1   7  13        143.06        140.51        10.75 o
   0   7  13        327.45        293.97        13.33 o
   1   7  13         18.95         21.71         8.55 o
   2   7  13         30.10         80.39        11.64 o
   3   7  13         20.06         22.46         8.71 o
   4   7  13         27.15         19.23        12.57 o
   5   7  13          2.92         -9.56        24.01 o
  -6   8  13          3.44         13.42        54.72 o
  -5   8  13          4.75         -5.65        21.52 o
  -4   8  13         20.14         19.86        11.52 o
  -3   8  13       1110.64       1118.11        38.93 o
  -2   8  13       1037.75       1027.82        27.60 o
  -1   8  13        926.03        913.37        27.32 o
   0   8  13        292.59        320.97        15.26 o
   1   8  13         67.18         54.79         9.74 o
   2   8  13       1335.37       1221.51        47.19 o
   3   8  13         37.39         34.70         7.73 o
   4   8  13          0.87          5.70        15.35 o
   5   8  13         36.72         27.50        23.73 o
  -6   9  13         56.93         64.24        66.02 o
  -5   9  13          1.89         -9.47        22.82 o
  -4   9  13          0.54         23.59        14.48 o
  -3   9  13         61.68         54.82        10.12 o
  -2   9  13        248.55        227.00        17.38 o
  -1   9  13        522.91        529.55        21.76 o
   0   9  13         65.73         43.50         9.36 o
   1   9  13        172.17        172.75        12.54 o
   2   9  13        143.97        110.24        13.18 o
   3   9  13          1.37          2.49        10.46 o
   4   9  13         37.22         39.75        22.23 o
   5   9  13          5.08        -19.95        29.57 o
  -5  10  13         17.99         24.00        22.06 o
  -4  10  13        112.09         90.97        22.73 o
  -3  10  13         64.41         63.46        10.05 o
  -2  10  13         55.56         37.67        10.44 o
  -1  10  13        307.34        295.04        16.37 o
   0  10  13         86.28         81.23        12.66 o
   1  10  13         77.67         64.41        13.84 o
   2  10  13         44.96         44.49        11.80 o
   3  10  13        172.89        235.61        27.14 o
   4  10  13          0.01          2.24        21.02 o
  -5  11  13          1.07         19.41        25.09 o
  -4  11  13          7.78         16.46        23.36 o
  -3  11  13        151.23        157.95        15.37 o
  -2  11  13        515.33        509.93        27.06 o
  -1  11  13        478.68        517.67        29.42 o
   0  11  13         75.69         53.39        13.43 o
   1  11  13        239.63        223.21        20.93 o
   2  11  13        144.76        130.54        14.46 o
   3  11  13         17.15         45.33        21.48 o
   4  11  13        211.26        198.15        32.04 o
  -5  12  13         26.08         36.65        38.91 o
  -4  12  13          6.24         12.23        19.22 o
  -3  12  13         30.79         34.99        18.82 o
  -2  12  13        153.05        162.62        17.86 o
  -1  12  13         85.95         84.81        15.18 o
   0  12  13         12.76         -4.87        11.15 o
   1  12  13         10.57          3.06        11.35 o
   2  12  13         14.81         13.00        12.46 o
   3  12  13         44.77         39.79        23.36 o
   4  12  13         11.84        -21.50        38.66 o
  -5  13  13          4.64         -0.83        27.82 o
  -4  13  13          3.91        -23.36        23.36 o
  -3  13  13        196.84        193.23        30.73 o
  -2  13  13         16.18         17.46        15.22 o
  -1  13  13         79.41         56.36        16.61 o
   0  13  13          4.51          2.32        14.37 o
   1  13  13          8.02         29.22        18.25 o
   2  13  13         14.36          8.26        24.98 o
   3  13  13         15.93         -1.14        45.88 o
  -4  14  13         44.58         97.09        39.13 o
  -3  14  13          5.43         -4.41        20.12 o
  -2  14  13         54.32         41.94        15.19 o
  -1  14  13         65.77         82.10        17.32 o
   0  14  13          1.00         -1.17        14.18 o
   1  14  13         13.77          6.54        18.70 o
   2  14  13          0.00        -15.24        24.68 o
   3  14  13          7.75         10.37        50.05 o
  -4  15  13         38.19         11.66        26.65 o
  -3  15  13        138.04        135.10        34.45 o
  -2  15  13        240.28        206.67        31.09 o
  -1  15  13         10.17          7.27        18.32 o
   0  15  13         10.61          2.69        15.70 o
   1  15  13        156.41        171.72        29.83 o
   2  15  13        102.85         78.09        35.36 o
   3  15  13         31.81         23.02        34.35 o
  -3  16  13          0.03        -28.40        29.56 o
  -2  16  13         12.95         43.72        24.35 o
  -1  16  13          0.57         27.18        18.31 o
   0  16  13         59.89         63.01        20.43 o
   1  16  13          0.00         -2.16        30.13 o
   2  16  13         55.57         40.96        30.79 o
  -2  17  13         50.50         72.60        31.98 o
  -1  17  13          3.76        -18.22        24.66 o
   0  17  13          2.09         -0.33        21.50 o
   1  17  13         60.51         87.01        32.62 o
  -1  18  13         13.28         -7.04        28.34 o
   0  18  13          3.91         -0.18        20.79 o
  -1 -23  14          1.91         15.21        32.56 o
   0 -23  14         25.01         36.40        31.04 o
   1 -23  14          8.50          2.93        26.41 o
  -2 -22  14         96.06        127.05        36.69 o
  -1 -22  14          2.66        -14.27        40.19 o
   0 -22  14         51.08         38.72        23.08 o
   1 -22  14        280.17        314.17        34.63 o
   2 -22  14         11.89         46.82        28.39 o
  -2 -21  14          9.29          3.77        30.63 o
  -1 -21  14        190.23        218.27        26.21 o
   0 -21  14         46.49         65.44        19.54 o
   1 -21  14        258.71        277.62        29.52 o
   2 -21  14         65.24         58.79        28.25 o
   3 -21  14         42.66         -1.80        32.09 o
  -3 -20  14         64.07        104.51        53.53 o
  -2 -20  14          3.23         12.13        24.03 o
  -1 -20  14          2.25         -2.42        17.44 o
   0 -20  14         72.12         73.71        18.87 o
   1 -20  14         49.62         41.50        18.61 o
   2 -20  14          0.00        -12.33        24.72 o
   3 -20  14          2.40        -12.50        21.70 o
  -4 -19  14         19.12         59.66        34.40 o
  -3 -19  14         16.05          9.16        22.93 o
  -2 -19  14          0.17          0.72        16.21 o
  -1 -19  14         30.80         41.02        18.71 o
   0 -19  14        217.18        206.01        22.46 o
   1 -19  14         24.03         15.29        13.77 o
   2 -19  14          0.25          3.39        12.11 o
   3 -19  14         17.92         11.57        21.32 o
   4 -19  14         12.00         21.80        41.03 o
  -4 -18  14         93.71        103.75        46.56 o
  -3 -18  14         19.14         20.62        20.35 o
  -2 -18  14         18.70          7.43        13.51 o
  -1 -18  14         24.86         29.23        17.53 o
   0 -18  14        259.01        325.41        24.01 o
   1 -18  14         17.06          1.81        12.01 o
   2 -18  14          1.14         -3.67        13.06 o
   3 -18  14          8.13         14.42        21.17 o
   4 -18  14        177.25        135.90        35.73 o
  -4 -17  14         42.85         68.09        21.90 o
  -3 -17  14         34.61         25.20        14.84 o
  -2 -17  14        184.89        168.46        16.55 o
  -1 -17  14        304.97        289.87        23.02 o
   0 -17  14        758.09        730.44        19.23 o
   1 -17  14        160.85        133.24        16.41 o
   2 -17  14          5.75          7.04        11.72 o
   3 -17  14          0.76         16.46        20.09 o
   4 -17  14          3.31          8.79        22.83 o
  -4 -16  14          6.37         -8.28        16.86 o
  -3 -16  14          6.16         54.63        12.66 o
  -2 -16  14          2.36         16.40        11.54 o
  -1 -16  14          3.22         38.32        12.92 o
   0 -16  14        388.18        360.09        17.74 o
   1 -16  14         57.04         86.88        12.27 o
   2 -16  14          2.25         -4.11        11.43 o
   3 -16  14        112.36         96.24        15.78 o
   4 -16  14         32.17         45.15        24.42 o
   5 -16  14         41.35         60.89        42.15 o
  -5 -15  14         46.65         64.15        50.81 o
  -4 -15  14         17.75          6.62        14.73 o
  -3 -15  14         22.99         17.86        10.19 o
  -2 -15  14         55.35         39.40        10.72 o
  -1 -15  14         34.72         48.51        12.02 o
   0 -15  14        114.18        110.84         8.81 o
   1 -15  14         58.26         54.86         9.90 o
   2 -15  14          0.66          0.29         9.91 o
   3 -15  14          0.23         -5.28        12.67 o
   4 -15  14        112.72        102.91        27.57 o
   5 -15  14        149.96        106.32        35.85 o
  -5 -14  14          1.39         16.39        17.60 o
  -4 -14  14          2.86          1.22        12.39 o
  -3 -14  14          0.11         -1.32         9.21 o
  -2 -14  14         25.01         37.79         9.89 o
  -1 -14  14        703.44        696.47        24.67 o
   0 -14  14        385.60        430.81        15.44 o
   1 -14  14        218.52        246.39        14.86 o
   2 -14  14        135.42        125.75        13.02 o
   3 -14  14        197.17        197.37        10.17 o
   4 -14  14         30.41         11.50        21.04 o
   5 -14  14          6.85        -10.33        22.05 o
  -5 -13  14         16.91         22.34        15.75 o
  -4 -13  14         15.33         24.84        10.87 o
  -3 -13  14         22.66         24.02         9.24 o
  -2 -13  14         85.08         79.54        11.13 o
  -1 -13  14        242.27        247.71        16.74 o
   0 -13  14          9.06         44.05         8.58 o
   1 -13  14          4.73          6.43         9.30 o
   2 -13  14        230.57        225.63        13.70 o
   3 -13  14         45.35         41.83         7.24 o
   4 -13  14          0.53         -4.57        15.28 o
   5 -13  14          0.16          0.93        21.60 o
  -6 -12  14          0.09         11.05        52.77 o
  -5 -12  14          0.33          6.64        12.28 o
  -4 -12  14          2.76          6.55         7.27 o
  -3 -12  14          0.09         14.00         9.35 o
  -2 -12  14        171.09        170.01        12.28 o
  -1 -12  14         10.26          8.30         7.05 o
   0 -12  14        387.23        359.01        14.17 o
   1 -12  14        517.80        473.74        17.94 o
   2 -12  14        226.60        240.39        14.72 o
   3 -12  14          8.99         13.24         5.63 o
   4 -12  14        417.29        357.18        29.47 o
   5 -12  14          9.14          4.09        21.50 o
   6 -12  14         14.85         37.34        27.95 o
  -6 -11  14         74.87         53.44        58.71 o
  -5 -11  14          6.56         14.73        11.12 o
  -4 -11  14         41.17         33.62         8.60 o
  -3 -11  14        137.15        132.46        11.42 o
  -2 -11  14        590.84        573.33        18.11 o
  -1 -11  14         78.26         77.23         9.20 o
   0 -11  14       1052.78       1112.97        29.31 o
   1 -11  14        272.29        246.04        13.35 o
   2 -11  14         14.48         19.50         8.42 o
   3 -11  14        226.66        221.23        10.25 o
   4 -11  14          1.88         11.06        14.27 o
   5 -11  14         15.28         26.25        20.59 o
   6 -11  14         29.73         27.47        24.60 o
  -6 -10  14         20.30         34.35        27.80 o
  -5 -10  14         44.11         40.47        12.32 o
  -4 -10  14         12.06          5.83         7.95 o
  -3 -10  14        364.31        307.31        13.62 o
  -2 -10  14        889.65        855.68        23.83 o
  -1 -10  14          1.33         -0.09         6.59 o
   0 -10  14          8.94         14.43         7.19 o
   1 -10  14         45.68         50.67         8.88 o
   2 -10  14        102.71        106.75         9.23 o
   3 -10  14         24.02         20.76         7.30 o
   4 -10  14         29.70         30.98        12.24 o
   5 -10  14          0.04        -10.73        18.69 o
   6 -10  14          5.16        -16.99        29.63 o
  -6  -9  14          4.72         -0.12        17.07 o
  -5  -9  14        208.27        225.93        17.07 o
  -4  -9  14          2.68         -0.83         7.45 o
  -3  -9  14          0.23          5.20         6.01 o
  -2  -9  14         27.74         16.49         6.55 o
  -1  -9  14        308.27        310.41        12.42 o
   0  -9  14       1937.14       1976.60        43.73 o
   1  -9  14          2.55          7.09         6.82 o
   2  -9  14        180.28        163.34        10.21 o
   3  -9  14          0.20          0.65         7.18 o
   4  -9  14          4.08         13.68        10.58 o
   5  -9  14          1.48         -3.01        17.72 o
   6  -9  14         25.06         29.95        25.48 o
  -6  -8  14         35.97         38.33        17.44 o
  -5  -8  14        102.73         93.82        14.36 o
  -4  -8  14          4.71         10.18         8.19 o
  -3  -8  14       2220.39       2249.33        41.98 o
  -2  -8  14        150.17        133.47         8.00 o
  -1  -8  14         54.56         51.84         7.92 o
   0  -8  14        359.43        353.64        11.93 o
   1  -8  14        478.57        456.63        15.05 o
   2  -8  14        245.56        229.95        11.24 o
   3  -8  14         11.90         15.25         6.90 o
   4  -8  14         76.30         61.80         8.97 o
   5  -8  14         26.98         23.54        23.32 o
   6  -8  14         13.31         16.24        24.67 o
  -6  -7  14         51.79         43.06        17.62 o
  -5  -7  14          1.50          2.17         8.87 o
  -4  -7  14          0.07         -3.11         7.67 o
  -3  -7  14         59.59         63.62         6.35 o
  -2  -7  14        104.13         95.41         9.43 o
  -1  -7  14          0.09          1.35         8.07 o
   0  -7  14        756.30        724.73        21.01 o
   1  -7  14        526.40        484.00        15.45 o
   2  -7  14        120.37        105.54         8.93 o
   3  -7  14        186.80        229.11        11.02 o
   4  -7  14         32.80         25.70         9.51 o
   5  -7  14         83.66         98.91        20.42 o
   6  -7  14          5.06          0.69        22.11 o
  -6  -6  14        116.03        155.43        26.79 o
  -5  -6  14         18.81         14.71         9.46 o
  -4  -6  14          3.25         -1.34         7.23 o
  -3  -6  14        352.10        337.61        14.49 o
  -2  -6  14         13.32         18.77         8.45 o
  -1  -6  14        134.82        165.04        11.05 o
   0  -6  14        869.82        799.30        25.67 o
   1  -6  14          0.67         -2.50         6.25 o
   2  -6  14          5.06         15.65         6.72 o
   3  -6  14         66.84         63.57         7.46 o
   4  -6  14         42.07         44.71        10.94 o
   5  -6  14        320.80        362.57        26.19 o
   6  -6  14         43.61         22.24        18.50 o
  -6  -5  14        189.41        172.43        21.48 o
  -5  -5  14          2.08          5.56         9.76 o
  -4  -5  14        561.15        613.48        19.93 o
  -3  -5  14        552.98        504.00        20.36 o
  -2  -5  14        302.70        254.68        13.01 o
  -1  -5  14         36.36         73.36         9.59 o
   0  -5  14        665.01        614.37        17.67 o
   1  -5  14          4.98         46.26         8.22 o
   2  -5  14        831.32        830.09        25.90 o
   3  -5  14        397.82        430.87        14.51 o
   4  -5  14          5.26         13.70         9.10 o
   5  -5  14          5.26         11.23        13.13 o
   6  -5  14         13.00         15.46        20.51 o
  -6  -4  14         20.57         13.41        13.32 o
  -5  -4  14          9.31         25.44        10.06 o
  -4  -4  14         51.79         43.15         7.96 o
  -3  -4  14       1032.12        994.05        28.78 o
  -2  -4  14         90.23         80.85        10.23 o
  -1  -4  14         94.96         80.20         9.87 o
   0  -4  14          2.08         24.46         7.42 o
   1  -4  14         18.32         31.50         7.88 o
   2  -4  14        644.50        636.69        19.29 o
   3  -4  14         62.13         65.00         9.10 o
   4  -4  14          0.30          2.50         8.79 o
   5  -4  14         24.56         31.92        11.96 o
   6  -4  14         23.92         16.24        20.25 o
  -6  -3  14          2.88         -4.64        14.55 o
  -5  -3  14         19.69         23.26         8.20 o
  -4  -3  14        708.92        699.19        24.83 o
  -3  -3  14        221.61        238.48        10.07 o
  -2  -3  14         30.84         28.49         8.91 o
  -1  -3  14         26.15         25.15         8.27 o
   0  -3  14         18.13         19.46         7.19 o
   1  -3  14        497.21        483.67        15.12 o
   2  -3  14          6.17          6.90         6.39 o
   3  -3  14        224.88        225.24        13.95 o
   4  -3  14         60.23         48.33         9.76 o
   5  -3  14         33.18         23.69        11.48 o
   6  -3  14         22.95         33.63        20.60 o
  -6  -2  14         50.15         45.09        16.80 o
  -5  -2  14        280.35        309.52        15.89 o
  -4  -2  14        346.09        423.21        19.65 o
  -3  -2  14          6.83         -2.20         6.93 o
  -2  -2  14         13.56         11.27         7.97 o
  -1  -2  14         97.96        106.44         7.77 o
   0  -2  14          0.21         -0.52         7.68 o
   1  -2  14         24.40         26.24         7.68 o
   2  -2  14        371.07        347.86        10.98 o
   3  -2  14          4.83          2.19         8.04 o
   4  -2  14        161.89        172.69        12.93 o
   5  -2  14        133.36        105.54        15.14 o
   6  -2  14         21.11         30.20        29.66 o
[truncated: 229,428 more chars]
